# Supplementary material for: α-d-2′-De­oxy­adenosine, an irradiation product of canonical DNA and a com­ponent of anomeric nucleic acids: crystal structure, packing and Hirshfeld surface analysis
Source: Acta Crystallogr C Struct Chem. 2024 Jan 22;80(Pt 2):21–9. doi: 10.1107/S2053229624000457 (PMC10844955; doi:10.1107/S2053229624000457)
Supplement: Supplementary file 1 [file c-80-00021-sup1.cif]

##############################################################################
#                                                                            #
# This CIF contains the data in a paper accepted for publication in          #
# Acta Crystallographica Section C. It conforms to the requirements of       #
# Notes for Authors for Acta Crystallographica Section C, and has been       #
# peer reviewed under the auspices of the IUCr Commission on Journals.       #
#                                                                            #
# Full details of the Crystallographic Information File format               #
# are given in the paper "The Crystallographic Information File (CIF):       #
# a New Standard Archive File for Crystallography" by S. R. Hall, F. H.      #
# Allen and I. D. Brown [Acta Cryst. (1991), A47, 655-685].                  #
#                                                                            #
# The current version of the core CIF dictionary is obtainable from          #
# ftp://ftp.iucr.org/pub/cif_core.dic.                                       #
#                                                                            #
# Software is freely available for graphical display of the structure(s)     #
# in this CIF. For information consult the CIF software page                 #
# http://www.iucr.org/resources/cif/software.                                #
#                                                                            #
# This file may be used for bona fide research purposes within the           #
# scientific community so long as proper attribution is given to the journal # 
# article from which it was obtained.                                        #
#                                                                            #
##############################################################################
data_I
_audit_creation_method     'APEX4 v2021.4-0'
_chemical_name_systematic
;
\a-<i>D</i>-2'-Deoxyadenosine
;
_chemical_name_common     ?
_chemical_formula_moiety     'C10 H13 N5 O3'
_chemical_formula_sum     'C10 H13 N5 O3'
_chemical_formula_iupac     'C10 H13 N5 O3'
_chemical_formula_weight     251.25
_chemical_melting_point     ?
_chemical_absolute_configuration     ad
_space_group_crystal_system     triclinic
_space_group_name_H-M_alt     'P 1'
_space_group_name_Hall     'P 1'
loop_
    _space_group_symop_operation_xyz
    'x, y, z'
_cell_length_a     5.2027(2)
_cell_length_b     8.9738(3)
_cell_length_c     12.3715(4)
_cell_angle_alpha     78.2490(10)
_cell_angle_beta     83.1710(10)
_cell_angle_gamma     76.3380(10)
_cell_volume     547.97(3)
_cell_formula_units_Z     2
_cell_measurement_reflns_used     9907
_cell_measurement_theta_min     3.6594
_cell_measurement_theta_max     68.5172
_cell_measurement_temperature     100.(2)
_exptl_crystal_description     plate
_exptl_crystal_colour     colourless
_exptl_crystal_size_max     0.189
_exptl_crystal_size_mid     0.080
_exptl_crystal_size_min     0.049
_exptl_crystal_density_diffrn     1.523
_exptl_crystal_density_meas     ?
_exptl_crystal_density_method     'not measured'
_exptl_crystal_F_000     264
_exptl_absorpt_coefficient_mu     0.980
_exptl_absorpt_correction_type     multi-scan
_exptl_absorpt_process_details
;
(SADABS; Krause <i>et al.</i>,  2015)
;
_exptl_absorpt_correction_T_min     0.84
_exptl_absorpt_correction_T_max     0.95
_exptl_special_details
;
;
_diffrn_ambient_temperature     100.(2)
_diffrn_source     CuK\a
_diffrn_source_power     0.00
_diffrn_source_voltage     20
_diffrn_source_current     0.1
_diffrn_radiation_type     CuK\a
_diffrn_radiation_wavelength     1.54178
_diffrn_radiation_monochromator     'MX mirror'
_diffrn_measurement_device_type     'single crystal diffractometer'
_diffrn_measurement_device     'Bruker D8 Venture Photon III'
_diffrn_measurement_method     'phi/omega scans'
_diffrn_detector_area_resol_mean     7.3910
_diffrn_reflns_number     17188
_diffrn_reflns_av_R_equivalents     0.0411
_diffrn_reflns_av_unetI/netI     0.0336
_diffrn_reflns_theta_min     3.66
_diffrn_reflns_theta_max     68.34
_diffrn_reflns_theta_full     67.68
_diffrn_measured_fraction_theta_max     0.989
_diffrn_measured_fraction_theta_full     0.989
_diffrn_reflns_limit_h_min     -6
_diffrn_reflns_limit_h_max     6
_diffrn_reflns_limit_k_min     -10
_diffrn_reflns_limit_k_max     10
_diffrn_reflns_limit_l_min     -14
_diffrn_reflns_limit_l_max     14
_diffrn_radiation_probe     x-ray
_refine_special_details
;
Reflections were merged by SHELXL according to the crystal
class for the calculation of statistics and refinement.
_reflns_Friedel_fraction is defined as the number of unique
Friedel pairs measured divided by the number that would be
possible theoretically, ignoring centric projections and
systematic absences.
;
_reflns_number_total     3858
_reflns_number_gt     3752
_reflns_threshold_expression     'I > 2\s(I)'
_refine_ls_structure_factor_coef     Fsqd
_refine_ls_matrix_type     full
_refine_ls_R_factor_all     0.0282
_refine_ls_R_factor_gt     0.0270
_refine_ls_wR_factor_gt     0.0640
_refine_ls_wR_factor_ref     0.0649
_refine_ls_goodness_of_fit_ref     1.075
_refine_ls_restrained_S_all     1.075
_refine_ls_number_reflns     3858
_refine_ls_number_parameters     357
_refine_ls_number_restraints     3
_refine_ls_number_constraints     ?
_refine_ls_hydrogen_treatment     mixed
_refine_ls_weighting_scheme     calc
_refine_ls_weighting_details
              'w=1/[\s^2^(Fo^2^)+(0.0256P)^2^+0.1416P] where P=(Fo^2^+2Fc^2^)/3'
_atom_sites_solution_hydrogens     mixed
_atom_sites_solution_primary     direct
_atom_sites_solution_secondary     ?
_refine_ls_shift/su_max     0.000
_refine_ls_shift/su_mean     0.000
_refine_diff_density_max     0.176
_refine_diff_density_min     -0.169
_refine_ls_extinction_method     none
_refine_ls_extinction_coef     ?
_refine_ls_abs_structure_details
;
Flack <i>x</i> determined using 1744 quotients [(I+)-(I-)]/[(I+)+(I-)]
(Parsons <i>et al.</i>, 2013)
;
_refine_ls_abs_structure_Flack     -0.01(8)
loop_
    _atom_type_symbol
    _atom_type_description
    _atom_type_scat_dispersion_real
    _atom_type_scat_dispersion_imag
    _atom_type_scat_source
    C C 0.0181 0.0091 'International Tables Vol C Tables 4.2.6.8 and 6.1.1.4'
    H H 0.0000 0.0000 'International Tables Vol C Tables 4.2.6.8 and 6.1.1.4'
    N N 0.0311 0.0180 'International Tables Vol C Tables 4.2.6.8 and 6.1.1.4'
    O O 0.0492 0.0322 'International Tables Vol C Tables 4.2.6.8 and 6.1.1.4'
_computing_data_collection
;
APEX4 (Bruker, 2021)
;
_computing_cell_refinement
;
SAINT (Bruker, 2019)
;
_computing_data_reduction
;
SAINT (Bruker, 2019)
;
_computing_structure_solution
;
SHELXT2018 (Sheldrick, 2015<i>a</i>)
;
_computing_structure_refinement
;
SHELXL2018 (Sheldrick, 2015<i>b</i>)
;
_computing_molecular_graphics
;
DIAMOND (Putz & Brandenburg, 2022)'
;
_computing_publication_material
;
SHELXT2018 (Sheldrick, 2015<i>a</i>)
;
loop_
    _atom_site_type_symbol
    _atom_site_label
    _atom_site_fract_x
    _atom_site_fract_y
    _atom_site_fract_z
    _atom_site_U_iso_or_equiv
    _atom_site_adp_type
    _atom_site_calc_flag
    _atom_site_occupancy
    _atom_site_disorder_assembly
    _atom_site_disorder_group
    N N1B -0.2612(4) -0.0771(2) 0.91430(16) 0.0156(4) Uani d 1 . .
    N N3B 0.1000(4) -0.0209(2) 0.78214(16) 0.0153(4) Uani d 1 . .
    N N9B 0.1791(4) 0.2381(2) 0.77689(17) 0.0148(4) Uani d 1 . .
    N N7B -0.1333(4) 0.3158(2) 0.90854(16) 0.0159(4) Uani d 1 . .
    N N6B -0.5149(4) 0.1031(3) 1.01668(18) 0.0173(5) Uani d 1 . .
    H H01B -0.565(7) 0.201(5) 1.028(3) 0.033(9) Uiso d 1 . .
    H H02B -0.614(8) 0.036(5) 1.038(3) 0.040(10) Uiso d 1 . .
    O O4'B 0.2679(4) 0.2614(2) 0.58235(14) 0.0180(4) Uani d 1 . .
    O O5'B 0.6105(3) 0.3959(2) 0.39970(15) 0.0194(4) Uani d 1 . .
    H H5'B 0.666(8) 0.455(5) 0.337(4) 0.049(11) Uiso d 1 . .
    O O3'B 0.1877(3) 0.6054(2) 0.65699(15) 0.0206(4) Uani d 1 . .
    H H3'B 0.229(6) 0.700(4) 0.640(3) 0.026(8) Uiso d 1 . .
    C C2B -0.0621(5) -0.1102(3) 0.8379(2) 0.0168(5) Uani d 1 . .
    H H2B -0.031478 -0.211828 0.820936 0.020000 Uiso calc 1 . .
    C C4B 0.0495(5) 0.1181(3) 0.81508(19) 0.0134(5) Uani d 1 . .
    C C5B -0.1428(5) 0.1674(3) 0.89507(19) 0.0142(5) Uani d 1 . .
    C C6B -0.3109(5) 0.0658(3) 0.94379(19) 0.0145(5) Uani d 1 . .
    C C8B 0.0599(5) 0.3528(3) 0.8369(2) 0.0154(5) Uani d 1 . .
    H H8B 0.112205 0.449471 0.827461 0.018000 Uiso calc 1 . .
    C C2'B 0.5353(5) 0.3676(3) 0.6706(2) 0.0164(5) Uani d 1 . .
    H H200 0.716982 0.335757 0.636456 0.020000 Uiso calc 1 . .
    H H201 0.546691 0.395337 0.743077 0.020000 Uiso calc 1 . .
    C C3'B 0.3725(5) 0.5039(3) 0.5950(2) 0.0166(5) Uani d 1 . .
    H H300 0.492005 0.563193 0.543473 0.020000 Uiso calc 1 . .
    C C4'B 0.2276(5) 0.4250(3) 0.5301(2) 0.0170(5) Uani d 1 . .
    H H400 0.033723 0.473554 0.535398 0.020000 Uiso calc 1 . .
    C C1'B 0.3843(5) 0.2381(3) 0.6838(2) 0.0158(5) Uani d 1 . .
    H H100 0.513258 0.135125 0.693995 0.019000 Uiso calc 1 . .
    C C5'B 0.3270(5) 0.4360(3) 0.4093(2) 0.0187(5) Uani d 1 . .
    H H501 0.256106 0.364234 0.375837 0.022000 Uiso calc 1 . .
    H H502 0.263989 0.543512 0.369022 0.022000 Uiso calc 1 . .
    N N1A 1.2440(4) 0.4435(2) 0.08135(17) 0.0173(5) Uani d 1 . .
    N N3A 0.8746(4) 0.5300(2) 0.20877(17) 0.0162(4) Uani d 1 . .
    N N9A 0.8311(4) 0.8015(2) 0.22604(16) 0.0139(4) Uani d 1 . .
    N N7A 1.1731(4) 0.8578(2) 0.10746(17) 0.0160(4) Uani d 1 . .
    N N6A 1.5141(4) 0.6061(3) -0.01629(18) 0.0189(5) Uani d 1 . .
    H H01A 1.564(6) 0.700(4) -0.031(3) 0.023(8) Uiso d 1 . .
    H H02A 1.621(7) 0.517(5) -0.041(3) 0.035(9) Uiso d 1 . .
    O O4'A 0.6986(4) 0.74763(19) 0.41755(14) 0.0190(4) Uani d 1 . .
    O O5'A 0.3529(3) 0.8734(2) 0.59441(15) 0.0179(4) Uani d 1 . .
    H H5'A 0.301(9) 0.921(6) 0.658(4) 0.064(13) Uiso d 1 . .
    O O3'A 0.8166(3) 1.1095(2) 0.35321(15) 0.0207(4) Uani d 1 . .
    H H3'A 0.777(7) 1.204(5) 0.375(3) 0.039(10) Uiso d 1 . .
    C C2A 1.0339(5) 0.4264(3) 0.1534(2) 0.0179(5) Uani d 1 . .
    H H2A 0.992823 0.326258 0.166822 0.021000 Uiso calc 1 . .
    C C4A 0.9469(5) 0.6684(3) 0.1840(2) 0.0146(5) Uani d 1 . .
    C C5A 1.1565(5) 0.7041(3) 0.11119(19) 0.0145(5) Uani d 1 . .
    C C6A 1.3098(5) 0.5850(3) 0.05724(19) 0.0150(5) Uani d 1 . .
    C C8A 0.9771(5) 0.9092(3) 0.1765(2) 0.0159(5) Uani d 1 . .
    H H8A 0.939186 1.012478 0.190988 0.019000 Uiso calc 1 . .
    C C2'A 0.4711(5) 0.9828(3) 0.3188(2) 0.0170(5) Uani d 1 . .
    H H203 0.281089 0.990702 0.343694 0.020000 Uiso calc 1 . .
    H H204 0.485722 1.052096 0.246080 0.020000 Uiso calc 1 . .
    C C3'A 0.6181(5) 1.0253(3) 0.4036(2) 0.0169(5) Uani d 1 . .
    H H301 0.489052 1.087611 0.452963 0.020000 Uiso calc 1 . .
    C C4'A 0.7470(5) 0.8669(3) 0.4707(2) 0.0170(5) Uani d 1 . .
    H H401 0.942486 0.858648 0.468554 0.020000 Uiso calc 1 . .
    C C1'A 0.6087(5) 0.8148(3) 0.3116(2) 0.0164(5) Uani d 1 . .
    H H101 0.475785 0.759094 0.296019 0.020000 Uiso calc 1 . .
    C C5'A 0.6359(5) 0.8410(3) 0.5899(2) 0.0187(5) Uani d 1 . .
    H H503 0.704050 0.731678 0.625585 0.022000 Uiso calc 1 . .
    H H504 0.693462 0.910244 0.630574 0.022000 Uiso calc 1 . .
loop_
    _atom_site_aniso_label
    _atom_site_aniso_U_11
    _atom_site_aniso_U_22
    _atom_site_aniso_U_33
    _atom_site_aniso_U_12
    _atom_site_aniso_U_13
    _atom_site_aniso_U_23
    N1B 0.0186(10) 0.0141(11) 0.0144(10) -0.0046(8) 0.0007(8) -0.0029(8)
    N3B 0.0164(10) 0.0145(10) 0.0151(10) -0.0045(8) 0.0017(8) -0.0035(8)
    N9B 0.0160(10) 0.0138(10) 0.0140(10) -0.0049(8) 0.0023(8) -0.0013(8)
    N7B 0.0178(10) 0.0158(11) 0.0136(10) -0.0043(9) 0.0019(8) -0.0027(8)
    N6B 0.0180(11) 0.0157(12) 0.0179(11) -0.0058(10) 0.0050(8) -0.0036(9)
    O4'B 0.0261(9) 0.0161(9) 0.0125(8) -0.0084(7) 0.0025(7) -0.0019(6)
    O5'B 0.0200(9) 0.0176(9) 0.0187(9) -0.0054(7) 0.0063(7) -0.0018(7)
    O3'B 0.0241(10) 0.0131(9) 0.0223(10) -0.0025(7) 0.0072(7) -0.0049(7)
    C2B 0.0208(13) 0.0165(13) 0.0142(12) -0.0056(10) -0.0003(10) -0.0039(9)
    C4B 0.0143(12) 0.0152(12) 0.0111(11) -0.0051(10) -0.0005(9) -0.0011(9)
    C5B 0.0143(11) 0.0150(12) 0.0129(12) -0.0024(10) -0.0019(9) -0.0019(9)
    C6B 0.0161(12) 0.0156(12) 0.0111(11) -0.0026(10) -0.0026(9) -0.0007(9)
    C8B 0.0179(12) 0.0136(12) 0.0149(12) -0.0039(10) 0.0007(9) -0.0041(9)
    C2'B 0.0146(12) 0.0151(12) 0.0190(13) -0.0034(10) 0.0019(10) -0.0035(9)
    C3'B 0.0171(12) 0.0139(12) 0.0176(12) -0.0036(9) 0.0039(9) -0.0028(9)
    C4'B 0.0166(12) 0.0143(12) 0.0186(13) -0.0036(10) 0.0008(10) -0.0007(9)
    C1'B 0.0149(12) 0.0162(12) 0.0148(12) -0.0029(10) 0.0040(9) -0.0026(9)
    C5'B 0.0198(12) 0.0189(13) 0.0166(12) -0.0050(10) -0.0012(10) -0.0003(10)
    N1A 0.0182(11) 0.0169(11) 0.0168(11) -0.0056(9) 0.0024(8) -0.0033(8)
    N3A 0.0174(10) 0.0152(11) 0.0161(10) -0.0050(8) 0.0014(8) -0.0029(8)
    N9A 0.0132(10) 0.0142(10) 0.0141(10) -0.0030(8) 0.0029(8) -0.0046(8)
    N7A 0.0173(10) 0.0156(10) 0.0156(10) -0.0054(8) 0.0013(8) -0.0032(8)
    N6A 0.0192(11) 0.0176(12) 0.0196(12) -0.0052(9) 0.0065(9) -0.0057(9)
    O4'A 0.0285(10) 0.0137(9) 0.0138(9) -0.0057(7) 0.0045(7) -0.0028(6)
    O5'A 0.0179(9) 0.0190(9) 0.0173(9) -0.0057(7) 0.0043(7) -0.0057(7)
    O3'A 0.0209(10) 0.0169(10) 0.0261(10) -0.0092(8) 0.0088(7) -0.0080(8)
    C2A 0.0213(13) 0.0151(13) 0.0173(13) -0.0055(10) 0.0010(10) -0.0024(10)
    C4A 0.0153(12) 0.0160(12) 0.0128(12) -0.0032(10) -0.0022(9) -0.0027(9)
    C5A 0.0149(12) 0.0163(12) 0.0127(12) -0.0043(10) -0.0002(9) -0.0028(10)
    C6A 0.0147(12) 0.0168(12) 0.0130(12) -0.0029(10) -0.0018(10) -0.0018(9)
    C8A 0.0160(12) 0.0147(13) 0.0166(12) -0.0044(10) 0.0008(10) -0.0018(9)
    C2'A 0.0146(12) 0.0165(12) 0.0187(12) -0.0034(10) 0.0039(9) -0.0034(9)
    C3'A 0.0160(12) 0.0155(13) 0.0197(13) -0.0060(10) 0.0048(9) -0.0051(10)
    C4'A 0.0159(12) 0.0163(12) 0.0197(13) -0.0041(10) 0.0012(10) -0.0063(10)
    C1'A 0.0166(12) 0.0193(13) 0.0139(12) -0.0066(10) 0.0029(9) -0.0037(10)
    C5'A 0.0173(12) 0.0189(13) 0.0195(13) -0.0025(10) -0.0003(10) -0.0049(10)
_geom_special_details
;
All esds (except the esd in the dihedral angle between two l.s. planes)
are estimated using the full covariance matrix.  The cell esds are taken
into account individually in the estimation of esds in distances, angles
and torsion angles; correlations between esds in cell parameters are only
used when they are defined by crystal symmetry.  An approximate (isotropic)
treatment of cell esds is used for estimating esds involving l.s. planes.
;
loop_
    _geom_bond_atom_site_label_1
    _geom_bond_atom_site_label_2
    _geom_bond_site_symmetry_2
    _geom_bond_distance
    _geom_bond_publ_flag
    N1B C2B . 1.338(3) ?
    N1B C6B . 1.362(3) ?
    N3B C2B . 1.336(3) ?
    N3B C4B . 1.349(3) ?
    N9B C8B . 1.377(3) ?
    N9B C4B . 1.377(3) ?
    N9B C1'B . 1.474(3) ?
    N7B C8B . 1.316(3) ?
    N7B C5B . 1.389(3) ?
    N6B C6B . 1.334(3) ?
    N6B H01B . 0.89(4) ?
    N6B H02B . 0.86(4) ?
    O4'B C1'B . 1.414(3) ?
    O4'B C4'B . 1.455(3) ?
    O5'B C5'B . 1.430(3) ?
    O5'B H5'B . 0.90(4) ?
    O3'B C3'B . 1.428(3) ?
    O3'B H3'B . 0.90(4) ?
    C2B H2B . 0.950000 ?
    C4B C5B . 1.382(3) ?
    C5B C6B . 1.410(3) ?
    C8B H8B . 0.950000 ?
    C2'B C1'B . 1.523(3) ?
    C2'B C3'B . 1.524(3) ?
    C2'B H200 . 0.990000 ?
    C2'B H201 . 0.990000 ?
    C3'B C4'B . 1.530(4) ?
    C3'B H300 . 1.000000 ?
    C4'B C5'B . 1.513(4) ?
    C4'B H400 . 1.000000 ?
    C1'B H100 . 1.000000 ?
    C5'B H501 . 0.990000 ?
    C5'B H502 . 0.990000 ?
    N1A C2A . 1.343(3) ?
    N1A C6A . 1.358(3) ?
    N3A C2A . 1.334(3) ?
    N3A C4A . 1.348(3) ?
    N9A C8A . 1.372(3) ?
    N9A C4A . 1.377(3) ?
    N9A C1'A . 1.473(3) ?
    N7A C8A . 1.309(3) ?
    N7A C5A . 1.393(3) ?
    N6A C6A . 1.337(3) ?
    N6A H01A . 0.92(3) ?
    N6A H02A . 0.94(4) ?
    O4'A C1'A . 1.411(3) ?
    O4'A C4'A . 1.447(3) ?
    O5'A C5'A . 1.428(3) ?
    O5'A H5'A . 0.95(5) ?
    O3'A C3'A . 1.431(3) ?
    O3'A H3'A . 0.92(4) ?
    C2A H2A . 0.950000 ?
    C4A C5A . 1.385(3) ?
    C5A C6A . 1.409(3) ?
    C8A H8A . 0.950000 ?
    C2'A C1'A . 1.524(4) ?
    C2'A C3'A . 1.525(4) ?
    C2'A H203 . 0.990000 ?
    C2'A H204 . 0.990000 ?
    C3'A C4'A . 1.537(3) ?
    C3'A H301 . 1.000000 ?
    C4'A C5'A . 1.511(4) ?
    C4'A H401 . 1.000000 ?
    C1'A H101 . 1.000000 ?
    C5'A H503 . 0.990000 ?
    C5'A H504 . 0.990000 ?
loop_
    _geom_angle_atom_site_label_1
    _geom_angle_atom_site_label_2
    _geom_angle_atom_site_label_3
    _geom_angle_site_symmetry_1
    _geom_angle_site_symmetry_3
    _geom_angle
    _geom_angle_publ_flag
    C2B N1B C6B . . 118.0(2) ?
    C2B N3B C4B . . 111.1(2) ?
    C8B N9B C4B . . 105.42(19) ?
    C8B N9B C1'B . . 130.5(2) ?
    C4B N9B C1'B . . 123.8(2) ?
    C8B N7B C5B . . 104.2(2) ?
    C6B N6B H01B . . 119.(2) ?
    C6B N6B H02B . . 117.(3) ?
    H01B N6B H02B . . 122.(3) ?
    C1'B O4'B C4'B . . 109.90(19) ?
    C5'B O5'B H5'B . . 108.(3) ?
    C3'B O3'B H3'B . . 108.(2) ?
    N3B C2B N1B . . 129.3(2) ?
    N3B C2B H2B . . 115.300000 ?
    N1B C2B H2B . . 115.300000 ?
    N3B C4B N9B . . 127.2(2) ?
    N3B C4B C5B . . 126.3(2) ?
    N9B C4B C5B . . 106.5(2) ?
    C4B C5B N7B . . 110.2(2) ?
    C4B C5B C6B . . 117.1(2) ?
    N7B C5B C6B . . 132.6(2) ?
    N6B C6B N1B . . 118.9(2) ?
    N6B C6B C5B . . 123.2(2) ?
    N1B C6B C5B . . 117.9(2) ?
    N7B C8B N9B . . 113.6(2) ?
    N7B C8B H8B . . 123.200000 ?
    N9B C8B H8B . . 123.200000 ?
    C1'B C2'B C3'B . . 104.2(2) ?
    C1'B C2'B H200 . . 110.900000 ?
    C3'B C2'B H200 . . 110.900000 ?
    C1'B C2'B H201 . . 110.900000 ?
    C3'B C2'B H201 . . 110.900000 ?
    H200 C2'B H201 . . 108.900000 ?
    O3'B C3'B C2'B . . 111.5(2) ?
    O3'B C3'B C4'B . . 110.7(2) ?
    C2'B C3'B C4'B . . 103.6(2) ?
    O3'B C3'B H300 . . 110.300000 ?
    C2'B C3'B H300 . . 110.300000 ?
    C4'B C3'B H300 . . 110.300000 ?
    O4'B C4'B C5'B . . 108.9(2) ?
    O4'B C4'B C3'B . . 107.2(2) ?
    C5'B C4'B C3'B . . 113.4(2) ?
    O4'B C4'B H400 . . 109.100000 ?
    C5'B C4'B H400 . . 109.100000 ?
    C3'B C4'B H400 . . 109.100000 ?
    O4'B C1'B N9B . . 110.40(19) ?
    O4'B C1'B C2'B . . 105.17(19) ?
    N9B C1'B C2'B . . 114.2(2) ?
    O4'B C1'B H100 . . 109.000000 ?
    N9B C1'B H100 . . 109.000000 ?
    C2'B C1'B H100 . . 109.000000 ?
    O5'B C5'B C4'B . . 109.8(2) ?
    O5'B C5'B H501 . . 109.700000 ?
    C4'B C5'B H501 . . 109.700000 ?
    O5'B C5'B H502 . . 109.700000 ?
    C4'B C5'B H502 . . 109.700000 ?
    H501 C5'B H502 . . 108.200000 ?
    C2A N1A C6A . . 118.1(2) ?
    C2A N3A C4A . . 111.2(2) ?
    C8A N9A C4A . . 105.31(19) ?
    C8A N9A C1'A . . 129.4(2) ?
    C4A N9A C1'A . . 125.2(2) ?
    C8A N7A C5A . . 103.84(19) ?
    C6A N6A H01A . . 120.(2) ?
    C6A N6A H02A . . 117.(2) ?
    H01A N6A H02A . . 122.(3) ?
    C1'A O4'A C4'A . . 109.97(18) ?
    C5'A O5'A H5'A . . 103.(3) ?
    C3'A O3'A H3'A . . 108.(2) ?
    N3A C2A N1A . . 129.3(2) ?
    N3A C2A H2A . . 115.400000 ?
    N1A C2A H2A . . 115.400000 ?
    N3A C4A N9A . . 127.5(2) ?
    N3A C4A C5A . . 126.3(2) ?
    N9A C4A C5A . . 106.3(2) ?
    C4A C5A N7A . . 110.3(2) ?
    C4A C5A C6A . . 117.3(2) ?
    N7A C5A C6A . . 132.4(2) ?
    N6A C6A N1A . . 119.3(2) ?
    N6A C6A C5A . . 122.8(2) ?
    N1A C6A C5A . . 117.9(2) ?
    N7A C8A N9A . . 114.3(2) ?
    N7A C8A H8A . . 122.800000 ?
    N9A C8A H8A . . 122.800000 ?
    C1'A C2'A C3'A . . 104.4(2) ?
    C1'A C2'A H203 . . 110.900000 ?
    C3'A C2'A H203 . . 110.900000 ?
    C1'A C2'A H204 . . 110.900000 ?
    C3'A C2'A H204 . . 110.900000 ?
    H203 C2'A H204 . . 108.900000 ?
    O3'A C3'A C2'A . . 112.6(2) ?
    O3'A C3'A C4'A . . 110.4(2) ?
    C2'A C3'A C4'A . . 103.9(2) ?
    O3'A C3'A H301 . . 109.900000 ?
    C2'A C3'A H301 . . 109.900000 ?
    C4'A C3'A H301 . . 109.900000 ?
    O4'A C4'A C5'A . . 108.83(19) ?
    O4'A C4'A C3'A . . 107.12(19) ?
    C5'A C4'A C3'A . . 113.3(2) ?
    O4'A C4'A H401 . . 109.200000 ?
    C5'A C4'A H401 . . 109.200000 ?
    C3'A C4'A H401 . . 109.200000 ?
    O4'A C1'A N9A . . 110.6(2) ?
    O4'A C1'A C2'A . . 105.50(19) ?
    N9A C1'A C2'A . . 113.5(2) ?
    O4'A C1'A H101 . . 109.000000 ?
    N9A C1'A H101 . . 109.000000 ?
    C2'A C1'A H101 . . 109.000000 ?
    O5'A C5'A C4'A . . 109.8(2) ?
    O5'A C5'A H503 . . 109.700000 ?
    C4'A C5'A H503 . . 109.700000 ?
    O5'A C5'A H504 . . 109.700000 ?
    C4'A C5'A H504 . . 109.700000 ?
    H503 C5'A H504 . . 108.200000 ?
loop_
    _geom_torsion_atom_site_label_1
    _geom_torsion_atom_site_label_2
    _geom_torsion_atom_site_label_3
    _geom_torsion_atom_site_label_4
    _geom_torsion_site_symmetry_1
    _geom_torsion_site_symmetry_2
    _geom_torsion_site_symmetry_3
    _geom_torsion_site_symmetry_4
    _geom_torsion
    _geom_torsion_publ_flag
    C4B N3B C2B N1B . . . . 2.7(4) ?
    C6B N1B C2B N3B . . . . -1.4(4) ?
    C2B N3B C4B N9B . . . . 179.1(2) ?
    C2B N3B C4B C5B . . . . -0.3(3) ?
    C8B N9B C4B N3B . . . . -178.9(2) ?
    C1'B N9B C4B N3B . . . . 5.9(4) ?
    C8B N9B C4B C5B . . . . 0.7(2) ?
    C1'B N9B C4B C5B . . . . -174.6(2) ?
    N3B C4B C5B N7B . . . . 178.8(2) ?
    N9B C4B C5B N7B . . . . -0.8(3) ?
    N3B C4B C5B C6B . . . . -3.0(4) ?
    N9B C4B C5B C6B . . . . 177.4(2) ?
    C8B N7B C5B C4B . . . . 0.5(3) ?
    C8B N7B C5B C6B . . . . -177.3(3) ?
    C2B N1B C6B N6B . . . . 177.5(2) ?
    C2B N1B C6B C5B . . . . -2.4(3) ?
    C4B C5B C6B N6B . . . . -175.6(2) ?
    N7B C5B C6B N6B . . . . 2.1(4) ?
    C4B C5B C6B N1B . . . . 4.3(3) ?
    N7B C5B C6B N1B . . . . -178.0(2) ?
    C5B N7B C8B N9B . . . . 0.0(3) ?
    C4B N9B C8B N7B . . . . -0.4(3) ?
    C1'B N9B C8B N7B . . . . 174.4(2) ?
    C1'B C2'B C3'B O3'B . . . . 93.7(2) ?
    C1'B C2'B C3'B C4'B . . . . -25.4(2) ?
    C1'B O4'B C4'B C5'B . . . . 133.1(2) ?
    C1'B O4'B C4'B C3'B . . . . 10.0(3) ?
    O3'B C3'B C4'B O4'B . . . . -109.2(2) ?
    C2'B C3'B C4'B O4'B . . . . 10.4(2) ?
    O3'B C3'B C4'B C5'B . . . . 130.5(2) ?
    C2'B C3'B C4'B C5'B . . . . -109.8(2) ?
    C4'B O4'B C1'B N9B . . . . 97.2(2) ?
    C4'B O4'B C1'B C2'B . . . . -26.4(2) ?
    C8B N9B C1'B O4'B . . . . -101.2(3) ?
    C4B N9B C1'B O4'B . . . . 72.7(3) ?
    C8B N9B C1'B C2'B . . . . 17.0(4) ?
    C4B N9B C1'B C2'B . . . . -169.0(2) ?
    C3'B C2'B C1'B O4'B . . . . 32.2(2) ?
    C3'B C2'B C1'B N9B . . . . -89.0(2) ?
    O4'B C4'B C5'B O5'B . . . . -72.4(2) ?
    C3'B C4'B C5'B O5'B . . . . 46.8(3) ?
    C4A N3A C2A N1A . . . . 0.4(4) ?
    C6A N1A C2A N3A . . . . -1.1(4) ?
    C2A N3A C4A N9A . . . . -179.2(2) ?
    C2A N3A C4A C5A . . . . 0.2(3) ?
    C8A N9A C4A N3A . . . . 179.4(2) ?
    C1'A N9A C4A N3A . . . . 3.0(4) ?
    C8A N9A C4A C5A . . . . -0.1(3) ?
    C1'A N9A C4A C5A . . . . -176.5(2) ?
    N3A C4A C5A N7A . . . . -179.3(2) ?
    N9A C4A C5A N7A . . . . 0.1(3) ?
    N3A C4A C5A C6A . . . . 0.1(3) ?
    N9A C4A C5A C6A . . . . 179.6(2) ?
    C8A N7A C5A C4A . . . . -0.1(3) ?
    C8A N7A C5A C6A . . . . -179.4(3) ?
    C2A N1A C6A N6A . . . . -178.4(2) ?
    C2A N1A C6A C5A . . . . 1.3(3) ?
    C4A C5A C6A N6A . . . . 178.8(2) ?
    N7A C5A C6A N6A . . . . -1.9(4) ?
    C4A C5A C6A N1A . . . . -0.8(3) ?
    N7A C5A C6A N1A . . . . 178.4(2) ?
    C5A N7A C8A N9A . . . . 0.1(3) ?
    C4A N9A C8A N7A . . . . 0.0(3) ?
    C1'A N9A C8A N7A . . . . 176.2(2) ?
    C1'A C2'A C3'A O3'A . . . . 97.7(2) ?
    C1'A C2'A C3'A C4'A . . . . -21.8(2) ?
    C1'A O4'A C4'A C5'A . . . . 136.4(2) ?
    C1'A O4'A C4'A C3'A . . . . 13.5(2) ?
    O3'A C3'A C4'A O4'A . . . . -114.8(2) ?
    C2'A C3'A C4'A O4'A . . . . 6.2(2) ?
    O3'A C3'A C4'A C5'A . . . . 125.2(2) ?
    C2'A C3'A C4'A C5'A . . . . -113.9(2) ?
    C4'A O4'A C1'A N9A . . . . 95.5(2) ?
    C4'A O4'A C1'A C2'A . . . . -27.7(2) ?
    C8A N9A C1'A O4'A . . . . -97.5(3) ?
    C4A N9A C1'A O4'A . . . . 78.0(3) ?
    C8A N9A C1'A C2'A . . . . 20.9(3) ?
    C4A N9A C1'A C2'A . . . . -163.6(2) ?
    C3'A C2'A C1'A O4'A . . . . 30.6(2) ?
    C3'A C2'A C1'A N9A . . . . -90.8(2) ?
    O4'A C4'A C5'A O5'A . . . . -68.8(3) ?
    C3'A C4'A C5'A O5'A . . . . 50.2(3) ?
loop_
    _geom_hbond_atom_site_label_D
    _geom_hbond_atom_site_label_H
    _geom_hbond_atom_site_label_A
    _geom_hbond_site_symmetry_A
    _geom_hbond_distance_DH
    _geom_hbond_distance_HA
    _geom_hbond_distance_DA
    _geom_hbond_angle_DHA
    _geom_hbond_publ_flag
    N6<i>B</i> H01<i>B</i> N1<i>A</i> 1_356 0.89(4) 2.36(4) 3.239(3) 170.0(3)
                                                                             yes
    N6<i>B</i> H02<i>B</i> N7<i>A</i> 1_346 0.86(4) 2.14(4) 2.998(3) 173.0(3)
                                                                             yes
    O5'<i>B</i> H5'<i>B</i> N3<i>A</i> . 0.90(4) 1.91(4) 2.787(3) 163.0(4) yes
    O3'<i>B</i> H3'<i>B</i> O5'<i>A</i> . 0.90(4) 1.78(4) 2.680(3) 171.0(3) yes
    N6<i>A</i> H01<i>A</i> N1<i>B</i> 1_764 0.92(3) 2.33(3) 3.243(3) 172.0(3)
                                                                             yes
    N6<i>A</i> H02<i>A</i> N7<i>B</i> 1_754 0.94(4) 2.12(4) 3.056(3) 178.0(3)
                                                                             yes
    O5'<i>A</i> H5'<i>A</i> N3<i>B</i> 1_565 0.95(5) 1.85(5) 2.758(3) 159.0(4)
                                                                             yes
    O3'<i>A</i> H3'<i>A</i> O5'<i>B</i> 1_565 0.92(4) 1.80(4) 2.691(2) 163.0(3)
yes
_shelx_hkl_file
;
  -1   0   0   31.70    2.10
  -1   0   0   34.80    3.10
  -1   0   0   31.60    2.80
  -1   0   0   32.50    2.40
  -1   0   0   39.00    5.30
   1   0   0   30.60    4.50
   1   0   0   37.70    4.70
   1   0   0   34.00    3.40
  -2   0   0  789.82   34.30
  -2   0   0  740.03   35.00
  -2   0   0  712.23   32.10
   2   0   0  807.82   38.70
   2   0   0  730.03   33.50
   2   0   0  740.03   39.20
   2   0   0  763.42   35.70
  -3   0   0  249.97   15.20
  -3   0   0  271.27   15.60
  -3   0   0  280.27   16.90
  -3   0   0  266.17   18.20
  -3   0   0  262.67   16.70
   3   0   0  264.77   21.10
   3   0   0  250.27   24.20
   3   0   0  267.97   14.70
   3   0   0  252.57   15.20
   3   0   0  269.67   19.90
   3   0   0  258.17   16.00
  -4   0   0   26.50   11.40
  -4   0   0   15.80    6.00
  -4   0   0   28.00   14.30
  -4   0   0   27.70    6.00
  -4   0   0   30.50    7.60
  -4   0   0   23.80    9.40
  -4   0   0   28.80    6.40
   4   0   0   32.60    8.10
   4   0   0   24.10    5.80
   4   0   0   31.20   10.50
   4   0   0   34.00    7.10
   4   0   0   28.70   12.10
   4   0   0   33.80    6.30
   4   0   0   22.80    6.40
  -5   0   0    8.60    5.50
  -5   0   0    4.90    7.90
  -5   0   0   10.20    3.90
  -5   0   0   13.00    8.30
   5   0   0    7.20    4.20
   5   0   0   13.60    4.70
   5   0   0   10.10    6.50
   5   0   0    4.40    5.10
   5   0   0   -3.70   15.30
  -6   0   0  101.69   10.70
   6   0   0  131.89    8.80
   6   0   0  121.49    8.80
   5  -1   0  326.17   20.00
   5  -1   0  326.07   20.10
   5  -1   0  305.47   20.60
  -5   1   0  297.27   23.70
  -5   1   0  291.97   20.30
  -5   1   0  333.57   30.70
  -5   1   0  272.07   23.10
  -5   1   0  333.37   25.20
  -5   1   0  325.27   25.50
   4  -1   0  360.16   31.30
   4  -1   0  355.06   21.50
   4  -1   0  376.96   20.90
   4  -1   0  353.76   21.30
  -4   1   0  341.37   34.00
  -4   1   0  363.86   27.20
  -4   1   0  361.96   21.50
  -4   1   0  390.76   29.10
  -4   1   0  378.56   28.20
  -4   1   0  346.37   19.70
   3  -1   0 1486.65   72.09
   3  -1   0 1459.85   63.89
   3  -1   0 1405.06   64.39
   3  -1   0 1406.66   65.59
   3  -1   0 1395.16   74.69
  -3   1   0 1460.85   71.09
  -3   1   0 1494.95   65.29
  -3   1   0 1528.75   69.49
  -3   1   0 1409.86   66.79
  -3   1   0 1437.06   66.39
  -3   1   0 1366.66   63.69
  -3   1   0 1490.05   73.19
   2  -1   0   89.29    9.10
   2  -1   0   75.39    6.80
   2  -1   0   77.59    5.50
   2  -1   0   77.99   10.40
  -2   1   0   72.09    6.60
  -2   1   0   74.09    6.40
   0  -1   0  183.08    8.70
   0   1   0  184.58    9.60
   0   1   0  183.58    8.60
  -2  -1   0  593.24   29.10
  -2  -1   0  556.94   27.50
  -2  -1   0  593.94   27.30
  -2  -1   0  552.14   25.90
   2   1   0  595.44   32.00
   2   1   0  575.94   31.70
   2   1   0  566.94   26.40
   2   1   0  575.64   28.00
  -3  -1   0  487.05   26.40
  -3  -1   0  505.15   26.80
  -3  -1   0  518.15   26.20
   3   1   0  524.05   33.00
   3   1   0  526.35   27.40
   3   1   0  507.45   30.20
   3   1   0  499.35   33.80
   3   1   0  507.25   24.80
   3   1   0  478.05   25.40
  -4  -1   0  394.06   25.30
  -4  -1   0  426.56   23.70
  -4  -1   0  370.16   27.90
  -4  -1   0  370.36   36.10
  -4  -1   0  396.86   22.00
  -4  -1   0  403.86   24.20
  -4  -1   0  407.66   24.70
  -4  -1   0  357.46   26.80
   4   1   0  395.26   25.10
   4   1   0  380.46   33.60
   4   1   0  425.76   24.80
   4   1   0  412.46   23.20
   4   1   0  419.16   22.30
   4   1   0  423.16   28.90
  -5  -1   0  465.55   29.20
  -5  -1   0  509.15   25.60
  -5  -1   0  415.26   30.00
   5   1   0  500.15   27.10
   5   1   0  495.55   27.30
   5   1   0  481.45   26.70
   5   1   0  496.45   26.50
   5   1   0  444.46   39.90
  -6  -1   0  273.97   20.00
   6   1   0  350.36   17.50
   6   1   0  311.67   17.60
   5  -2   0   91.19   12.50
   5  -2   0   82.69   13.60
   5  -2   0  108.39    9.50
   5  -2   0  103.09   11.50
  -5   2   0   93.29   13.00
  -5   2   0  113.19   13.70
  -5   2   0  101.09   12.60
  -5   2   0   91.09   11.80
  -5   2   0   91.69   10.90
  -5   2   0  104.89   18.60
   4  -2   0   12.80    4.90
   4  -2   0   14.60    5.40
   4  -2   0    6.20    8.60
   4  -2   0   14.50    5.10
  -4   2   0   16.00   10.60
  -4   2   0   15.60    9.50
  -4   2   0   12.00    6.00
  -4   2   0   -8.20    7.00
  -4   2   0   16.30    7.70
  -4   2   0   13.30   18.40
  -4   2   0   15.30    4.00
  -4   2   0   16.40    8.40
   3  -2   0  984.50   47.80
   3  -2   0 1041.70   47.10
   3  -2   0 1015.80   58.59
  -3   2   0 1072.19   49.00
  -3   2   0 1029.10   50.79
  -3   2   0  989.60   46.90
  -3   2   0 1101.49   52.99
  -3   2   0 1086.89   55.89
  -3   2   0 1105.19   57.49
   2  -2   0  157.68   13.80
   2  -2   0  169.18   11.70
   2  -2   0  145.59    8.00
   2  -2   0  147.79   11.30
  -2   2   0  161.68   10.30
  -2   2   0  156.28   11.60
   1  -2   0  375.16   20.10
   1  -2   0  378.16   17.00
  -1   2   0  370.16   19.90
  -1   2   0  355.56   17.70
   0  -2   0 2530.65  106.59
  -1  -2   0  371.06   18.00
  -1  -2   0  398.36   21.70
  -1  -2   0  420.56   19.40
  -1  -2   0  395.36   20.30
   1   2   0  415.46   20.40
   1   2   0  420.96   21.40
   1   2   0  416.26   19.10
   1   2   0  372.66   19.80
   1   2   0  355.06   20.70
  -2  -2   0 1257.37   57.79
  -2  -2   0 1268.37   59.19
  -2  -2   0 1378.26   61.99
  -2  -2   0 1397.66   59.69
   2   2   0 1338.37   64.39
   2   2   0 1356.46   60.49
   2   2   0 1340.67   58.29
   2   2   0 1336.27   64.69
  -3  -2   0  677.03   33.20
  -3  -2   0  696.13   38.30
  -3  -2   0  749.03   35.80
  -3  -2   0  692.93   35.40
  -3  -2   0  724.43   35.90
  -3  -2   0  721.83   35.70
  -3  -2   0  688.83   36.10
   3   2   0  713.53   34.70
   3   2   0  747.93   37.10
   3   2   0  750.72   41.20
   3   2   0  715.93   34.60
   3   2   0  738.53   43.10
   3   2   0  745.03   47.50
   3   2   0  753.12   34.20
   3   2   0  682.13   34.20
  -4  -2   0  230.98   19.70
  -4  -2   0  225.98   17.40
  -4  -2   0  241.78   16.40
  -4  -2   0  229.38   14.80
  -4  -2   0  255.27   18.20
  -4  -2   0  262.57   19.20
  -4  -2   0  244.48   17.00
   4   2   0  215.58   22.00
   4   2   0  189.58   23.20
   4   2   0  211.78   21.40
   4   2   0  242.98   15.70
   4   2   0  239.58   18.80
   4   2   0  247.28   16.60
   4   2   0  244.08   16.70
   4   2   0  227.88   14.90
  -5  -2   0  140.89   14.00
  -5  -2   0  161.18   13.00
  -5  -2   0  166.78   14.20
  -5  -2   0  162.18   15.50
   5   2   0  133.99   17.00
   5   2   0  145.19   13.20
   5   2   0  162.58   13.80
   5   2   0  152.58   12.50
   5   2   0  155.18   46.10
   5   2   0  154.38   12.80
   5   2   0  145.79   17.70
  -6  -2   0   72.29    5.70
  -6  -2   0   77.59    9.40
   6   2   0   75.89    7.60
   6   2   0   60.29    6.70
   6   2   0   71.29    7.30
   5  -3   0   75.79   10.30
   5  -3   0   94.09    9.20
  -5   3   0   81.59   12.30
  -5   3   0   88.89   11.10
  -5   3   0   84.59   10.70
  -5   3   0   59.09   17.20
   4  -3   0  335.27   18.60
   4  -3   0  291.47   26.90
   4  -3   0  334.07   19.40
  -4   3   0  303.27   28.40
  -4   3   0  337.77   26.70
  -4   3   0  291.87   26.50
  -4   3   0  272.57   25.70
   3  -3   0   26.70    7.80
   3  -3   0   18.10   11.60
   3  -3   0   26.70    4.30
   3  -3   0   20.70    4.90
  -3   3   0   21.50    5.50
  -3   3   0   32.30    8.80
  -3   3   0   25.20    8.60
  -3   3   0   23.20    6.30
  -3   3   0   19.30    6.20
  -3   3   0   24.80    8.40
  -3   3   0   33.40   10.80
   2  -3   0 2434.16   99.69
   2  -3   0 2201.28  104.99
   2  -3   0 2508.55  101.89
  -2   3   0 2255.17   98.69
  -2   3   0 2035.50  107.49
  -2   3   0 2174.08  106.69
  -2   3   0 2190.68  102.19
   1  -3   0 1522.65   67.09
   1  -3   0 1578.94   70.89
  -1   3   0 1518.15   67.79
  -1   3   0 1569.94   71.69
   0  -3   0  384.26   18.00
   0  -3   0  328.87   17.40
   0  -3   0  395.06   17.10
   0  -3   0  334.17   16.80
   0   3   0  307.77   18.10
   0   3   0  380.96   21.20
   0   3   0  387.56   18.20
  -1  -3   0 1403.96   62.29
  -1  -3   0 1346.37   64.29
  -1  -3   0 1457.45   61.19
  -1  -3   0 1322.37   59.39
   1   3   0 1327.37   61.99
   1   3   0 1423.06   63.69
  -2  -3   0 1699.73   77.39
  -2  -3   0 1693.73   77.09
  -2  -3   0 1817.82   77.99
   2   3   0 1794.22   82.99
   2   3   0 1761.62   75.79
   2   3   0 1747.13   83.09
  -3  -3   0   59.09    6.40
  -3  -3   0   46.80    9.50
  -3  -3   0   54.69    7.60
  -3  -3   0   57.19    7.60
  -3  -3   0   48.70    7.60
  -3  -3   0   55.69    8.50
  -3  -3   0   55.69    7.30
  -3  -3   0   52.89    6.10
   3   3   0   56.09   11.20
   3   3   0   47.60    9.70
   3   3   0   56.59    9.50
   3   3   0   54.79    9.00
   3   3   0   57.99    6.90
   3   3   0   62.69   14.00
   3   3   0   51.19    7.80
   3   3   0   57.79    7.10
  -4  -3   0   21.40    6.70
  -4  -3   0   24.20    7.10
  -4  -3   0   24.50    7.00
  -4  -3   0   25.90   13.10
  -4  -3   0   29.10    7.00
  -4  -3   0   27.60    5.50
   4   3   0   29.00    9.50
   4   3   0   14.80    5.70
   4   3   0   34.00    7.30
   4   3   0   25.10    6.00
   4   3   0   20.10    8.20
   4   3   0   19.80   13.60
   4   3   0   20.70    5.70
  -5  -3   0 1126.19   55.09
  -5  -3   0 1173.88   53.29
  -5  -3   0 1118.99   55.49
   5   3   0 1127.49   52.29
   5   3   0 1044.90   55.19
   5   3   0 1194.08   54.09
   5   3   0 1082.09   61.69
   5   3   0 1139.89   52.89
   5   3   0 1017.90   56.89
   5   3   0 1075.09   52.59
  -6  -3   0   48.50    6.20
   6   3   0   44.90    6.80
   6   3   0   48.50    7.50
   5  -4   0   65.59   10.00
   5  -4   0   87.79    8.70
  -5   4   0   70.09   18.70
  -5   4   0   70.59   10.50
  -5   4   0   88.69   14.50
  -5   4   0   66.39    9.40
   4  -4   0   15.70    6.00
  -4   4   0   19.10    7.30
  -4   4   0   13.70   17.70
  -4   4   0   19.90    8.70
  -4   4   0   16.60    7.40
  -4   4   0   24.30   10.00
  -4   4   0   21.10    7.60
   3  -4   0  155.08   10.70
   3  -4   0  158.58   15.90
  -3   4   0  157.78   15.40
  -3   4   0  130.09   14.30
  -3   4   0  156.08   17.80
  -3   4   0  167.28   18.70
  -3   4   0  146.89   15.30
  -3   4   0  168.58   15.20
  -3   4   0  156.98   17.90
   2  -4   0  268.87   17.30
   2  -4   0  307.07   16.60
   2  -4   0  268.97   14.70
   2  -4   0  303.87   23.20
  -2   4   0  285.27   17.00
  -2   4   0  300.27   22.70
  -2   4   0  285.37   22.80
  -2   4   0  270.37   18.50
  -2   4   0  277.97   18.10
  -2   4   0  274.87   21.40
  -2   4   0  278.17   17.80
  -2   4   0  278.17   19.50
  -2   4   0  273.77   18.80
  -2   4   0  295.47   23.10
   1  -4   0 1678.73   76.59
   1  -4   0 1539.05   71.99
   1  -4   0 1620.24   72.19
  -1   4   0 1666.33   78.49
  -1   4   0 1695.43   72.99
   0  -4   0 1233.28   59.79
   0  -4   0 1366.06   58.99
   0  -4   0 1273.57   63.09
   0   4   0 1331.67   63.79
   0   4   0 1376.76   59.39
  -1  -4   0  559.44   26.40
  -1  -4   0  590.94   30.00
  -1  -4   0  617.94   29.00
  -1  -4   0  542.25   27.60
   1   4   0  587.94   32.60
  -2  -4   0  193.88   12.80
  -2  -4   0  174.98   12.60
  -2  -4   0  172.78   11.10
  -2  -4   0  171.58   11.80
  -2  -4   0  186.68   11.20
  -2  -4   0  193.18   14.90
   2   4   0  169.88   17.50
   2   4   0  196.18   17.90
   2   4   0  176.28   13.90
  -3  -4   0  102.59   11.00
  -3  -4   0  122.29    9.40
  -3  -4   0  107.69    8.90
  -3  -4   0  107.19    9.80
  -3  -4   0  116.19   11.00
  -3  -4   0  118.59   11.60
  -3  -4   0  103.69   14.00
  -3  -4   0  107.19   10.40
   3   4   0  110.89   10.20
   3   4   0  105.99   11.10
   3   4   0  108.99    9.70
   3   4   0  116.59   12.10
   3   4   0  102.99   16.40
   3   4   0  133.19   11.20
   3   4   0  112.39    9.30
   3   4   0  118.19   16.30
  -4  -4   0  968.00   45.10
  -4  -4   0  963.80   46.10
  -4  -4   0  981.20   48.20
  -4  -4   0  857.61   48.90
  -4  -4   0  940.11   48.60
  -4  -4   0  889.71   42.30
   4   4   0  940.81   45.80
   4   4   0  943.41   50.39
   4   4   0  933.51   47.60
   4   4   0  953.10   44.40
   4   4   0  914.01   44.50
  -5  -4   0  238.28   14.20
  -5  -4   0  249.78   17.30
  -5  -4   0  234.58   18.20
  -5  -4   0  250.57   18.10
   5   4   0  257.27   17.40
   5   4   0  225.88   17.80
   5   4   0  235.38   14.90
   5   4   0  241.78   32.10
   5   4   0  242.28   22.30
  -6  -4   0   87.59    7.10
   6   4   0   83.09    7.30
   4  -5   0  233.58   14.20
   4  -5   0  220.08   16.40
  -4   5   0  222.88   19.80
  -4   5   0  234.78   18.80
  -4   5   0  235.68   15.10
  -4   5   0  256.47   20.60
  -4   5   0  246.78   21.50
   3  -5   0  698.03   38.90
   3  -5   0  761.42   35.80
  -3   5   0  756.82   45.80
  -3   5   0  737.23   41.70
  -3   5   0  851.61   47.70
  -3   5   0  812.52   47.50
  -3   5   0  766.32   40.50
  -3   5   0  746.03   39.70
   2  -5   0 1519.85   64.69
   2  -5   0 1359.76   75.79
  -2   5   0 1609.44   76.49
  -2   5   0 1492.75   69.99
  -2   5   0 1440.26   75.89
  -2   5   0 1470.95   67.79
  -2   5   0 1319.87   90.29
  -2   5   0 1542.75   67.69
  -2   5   0 1395.06   68.69
  -2   5   0 1423.06   68.09
  -2   5   0 1381.66   74.19
  -2   5   0 1435.46   67.49
   1  -5   0  552.34   24.40
   1  -5   0  543.95   32.40
   1  -5   0  508.95   25.80
   1  -5   0  545.75   27.30
   1  -5   0  526.85   27.10
   1  -5   0  517.25   33.30
  -1   5   0  517.85   29.20
  -1   5   0  532.15   28.70
  -1   5   0  560.74   35.00
  -1   5   0  569.94   33.50
  -1   5   0  532.15   30.20
  -1   5   0  527.15   31.60
  -1   5   0  546.65   28.20
  -1   5   0  533.65   30.10
  -1   5   0  517.45   27.90
  -1   5   0  548.35   33.20
   0  -5   0  335.27   16.10
   0  -5   0  356.06   18.80
   0  -5   0  330.87   19.10
   0   5   0  356.56   25.40
   0   5   0  364.26   21.40
   0   5   0  309.57   22.20
  -1  -5   0 3370.76  149.09
  -1  -5   0 3617.04  151.48
  -1  -5   0 3815.52  152.68
  -1  -5   0 3419.16  149.88
  -1  -5   0 3685.73  153.28
  -1  -5   0 3524.95  148.49
   1   5   0 3320.57  153.08
   1   5   0 3117.99  156.88
   1   5   0 3503.55  157.18
  -2  -5   0  108.89   12.30
  -2  -5   0  105.09   10.30
  -2  -5   0   97.49   10.30
  -2  -5   0   96.99    8.10
  -2  -5   0  103.09   10.60
  -2  -5   0   99.19    9.50
  -2  -5   0  105.19    8.90
  -2  -5   0   98.59    9.50
   2   5   0  110.79   13.60
   2   5   0  114.09   14.30
   2   5   0  102.29   12.50
  -3  -5   0  107.79   14.90
  -3  -5   0   98.69    9.30
  -3  -5   0   95.59   10.20
  -3  -5   0   95.19    9.90
  -3  -5   0  109.99   12.70
  -3  -5   0   97.29   10.40
  -3  -5   0   93.59   11.10
  -3  -5   0   98.39    9.00
   3   5   0  102.59   16.50
   3   5   0   89.69   10.30
   3   5   0  102.39   11.90
   3   5   0  108.99   11.60
   3   5   0  112.09   12.70
  -4  -5   0  140.49   14.60
  -4  -5   0  134.39   10.80
  -4  -5   0  151.98   11.80
  -4  -5   0  135.79   12.70
  -4  -5   0  139.09   10.80
  -4  -5   0  137.39   14.90
  -4  -5   0  142.59   14.30
   4   5   0  130.39   19.90
   4   5   0  142.89   11.60
   4   5   0  137.39   13.00
   4   5   0  138.99   17.00
  -5  -5   0  811.22   39.50
  -5  -5   0  763.02   40.70
  -5  -5   0  827.92   40.70
  -5  -5   0  819.32   37.80
   5   5   0  820.92   39.20
   5   5   0  705.63   46.60
   5   5   0  772.42   40.30
   5   5   0  742.33   43.90
  -4   6   0  499.65   29.10
  -4   6   0  548.85   29.10
  -3   6   0  207.48   18.80
  -3   6   0  214.18   19.50
  -3   6   0  198.58   19.10
  -3   6   0  213.98   15.30
  -3   6   0  186.08   14.50
  -3   6   0  187.88   15.50
  -2   6   0  415.86   25.80
  -2   6   0  476.05   30.80
  -2   6   0  446.36   31.40
  -2   6   0  439.96   25.80
  -2   6   0  437.86   31.20
  -2   6   0  463.25   28.00
  -2   6   0  432.86   27.60
  -2   6   0  469.15   27.50
  -2   6   0  404.86   25.60
   1  -6   0   78.29    9.80
   1  -6   0   74.59    5.90
  -1   6   0   75.69   12.60
  -1   6   0   87.29   15.40
  -1   6   0   70.49   10.50
  -1   6   0   73.99    9.80
  -1   6   0   72.79   11.50
  -1   6   0   82.89   13.40
  -1   6   0   56.89   11.30
   0  -6   0  522.85   27.70
   0  -6   0  553.64   29.00
   0  -6   0  531.35   25.20
   0  -6   0  530.35   30.60
   0   6   0  575.94   33.60
   0   6   0  532.25   30.90
   0   6   0  534.45   36.00
   0   6   0  520.65   29.70
   0   6   0  549.45   29.70
   0   6   0  517.55   28.90
   0   6   0  552.64   30.50
   0   6   0  524.35   33.10
  -1  -6   0  778.82   36.90
  -1  -6   0  773.12   39.40
  -1  -6   0  774.82   37.90
  -1  -6   0  806.12   36.00
  -1  -6   0  768.42   37.60
   1   6   0  793.92   40.10
   1   6   0  740.63   38.00
   1   6   0  695.73   45.10
   1   6   0  742.13   36.00
   1   6   0  792.32   39.30
   1   6   0  723.73   41.10
   1   6   0  815.42   45.40
  -2  -6   0  185.38   14.30
  -2  -6   0  199.18   14.60
  -2  -6   0  192.08   15.10
  -2  -6   0  202.48   17.90
  -2  -6   0  193.38   12.60
  -2  -6   0  179.58   14.60
  -2  -6   0  185.68   14.00
  -2  -6   0  196.98   12.90
   2   6   0  180.88   13.10
   2   6   0  198.98   18.30
   2   6   0  182.18   21.30
   2   6   0  188.78   16.10
   2   6   0  192.08   17.20
   2   6   0  188.58   14.00
   2   6   0  179.68   15.80
  -3  -6   0  270.87   20.30
  -3  -6   0  270.87   18.00
  -3  -6   0  280.57   19.00
  -3  -6   0  277.67   24.70
  -3  -6   0  287.37   19.50
  -3  -6   0  266.77   19.20
  -3  -6   0  280.67   18.60
  -3  -6   0  289.67   17.10
   3   6   0  276.07   20.60
   3   6   0  284.87   18.40
   3   6   0  265.77   22.00
   3   6   0  297.47   20.20
   3   6   0  373.36   46.70
  -4  -6   0  260.37   17.50
  -4  -6   0  277.67   19.10
  -4  -6   0  337.07   27.20
  -4  -6   0  254.97   16.40
  -4  -6   0  270.37   19.20
   4   6   0  247.38   23.20
   4   6   0  246.48   26.50
  -5  -6   0  394.06   24.00
  -5  -6   0  395.76   22.90
  -5  -6   0  410.06   21.10
   5   6   0  324.37   25.30
   5   6   0  417.16   23.50
   5   6   0  461.95   25.30
   5   6   0  367.26   28.90
  -3   7   0  141.29   11.50
  -3   7   0  123.79   13.20
  -3   7   0   96.69   13.80
  -3   7   0  139.69   15.60
  -3   7   0  119.09   13.70
  -2   7   0  283.67   22.10
  -2   7   0  281.67   19.60
  -2   7   0  252.17   18.90
  -2   7   0  260.87   22.40
  -2   7   0  254.27   21.40
  -2   7   0  284.77   18.20
  -2   7   0  291.37   17.80
  -2   7   0  289.37   19.70
  -2   7   0  269.27   18.60
   1  -7   0  275.07   13.40
  -1   7   0  273.57   18.80
  -1   7   0  254.87   21.10
  -1   7   0  232.88   18.90
  -1   7   0  245.08   17.40
  -1   7   0  221.68   19.30
  -1   7   0  262.17   19.00
  -1   7   0  231.18   20.00
  -1   7   0  236.98   19.00
  -1   7   0  245.98   19.10
   0  -7   0  267.87   21.10
   0  -7   0  307.67   19.40
   0  -7   0  239.48   17.80
   0  -7   0  255.07   19.60
   0  -7   0  292.97   15.70
   0   7   0  276.27   19.90
   0   7   0  273.27   27.90
   0   7   0  315.37   21.70
   0   7   0  285.27   19.40
   0   7   0  287.37   18.70
   0   7   0  232.48   25.80
   0   7   0  310.07   24.40
   0   7   0  298.87   20.90
  -1  -7   0  652.93   35.90
  -1  -7   0  537.95   31.20
  -1  -7   0  554.84   31.40
  -1  -7   0  580.04   34.00
  -1  -7   0  602.94   30.60
  -1  -7   0  616.24   29.90
   1   7   0  610.54   32.00
   1   7   0  622.74   33.60
   1   7   0  635.74   34.50
   1   7   0  657.33   42.20
   1   7   0  616.24   34.50
   1   7   0  579.74   29.20
  -2  -7   0   40.00    8.30
  -2  -7   0   49.20    9.00
  -2  -7   0   60.79   12.30
  -2  -7   0   49.80    9.00
  -2  -7   0   45.30    8.10
  -2  -7   0   46.30    7.00
  -2  -7   0   41.20    7.40
  -2  -7   0   50.59    8.30
   2   7   0   53.59    7.90
   2   7   0   52.29   10.10
   2   7   0   36.80    7.90
   2   7   0   53.89   11.30
   2   7   0   57.89    8.50
   2   7   0   45.30    9.10
  -3  -7   0   17.40    6.10
  -3  -7   0    7.30   10.20
  -3  -7   0   17.40    8.30
  -3  -7   0   10.20    5.20
  -3  -7   0    5.90    5.20
  -3  -7   0   10.60    6.10
  -3  -7   0   11.90    4.90
  -3  -7   0   10.10    4.20
   3   7   0    9.90    8.00
   3   7   0    4.80    5.00
   3   7   0    7.60    4.20
   3   7   0    9.80   10.10
   3   7   0   12.30    5.90
  -4  -7   0  142.39   11.70
  -4  -7   0  174.68   16.80
  -4  -7   0  135.49   12.60
  -4  -7   0  136.79   14.40
  -4  -7   0  158.28   11.50
  -4  -7   0  133.39   16.10
   4   7   0  151.18   12.90
   4   7   0  124.29   17.70
   4   7   0  142.89   19.00
  -5  -7   0   48.40    6.70
  -5  -7   0   60.39    6.00
  -5  -7   0   68.69    8.10
   5   7   0   43.10   10.10
   5   7   0   43.70    9.20
   5   7   0   65.99    8.10
  -2   8   0   10.10   15.10
  -2   8   0   24.00    7.80
  -2   8   0   37.40   11.90
  -2   8   0   27.50    6.70
  -2   8   0   26.90    7.40
  -2   8   0   30.60    5.20
  -2   8   0   32.90    9.50
  -1   8   0  553.34   38.00
  -1   8   0  577.64   34.20
  -1   8   0  599.44   31.50
  -1   8   0  598.54   31.70
  -1   8   0  591.34   31.80
  -1   8   0  564.44   31.60
   0  -8   0  274.27   15.40
   0  -8   0  244.48   17.90
   0  -8   0  282.07   16.80
   0   8   0  273.77   21.80
   0   8   0  287.17   20.70
   0   8   0  237.08   21.00
   0   8   0  212.88   18.20
   0   8   0  314.07   43.80
  -1  -8   0  281.87   19.90
  -1  -8   0  302.47   23.50
  -1  -8   0  303.67   18.40
   1   8   0  305.77   21.20
   1   8   0  336.17   22.80
   1   8   0  318.17   21.60
   1   8   0  314.37   19.80
   1   8   0  330.67   22.60
   1   8   0  275.17   29.90
  -2  -8   0  365.26   27.60
  -2  -8   0  397.16   21.20
  -2  -8   0  391.86   22.20
  -2  -8   0  422.66   24.50
   2   8   0  298.77   30.40
   2   8   0  365.66   24.60
   2   8   0  365.46   26.70
   2   8   0  366.96   23.70
  -3  -8   0  803.82   38.40
  -3  -8   0  780.42   38.70
  -3  -8   0  767.72   38.10
  -3  -8   0  773.42   37.90
  -3  -8   0  739.53   38.70
   3   8   0  793.42   40.20
   3   8   0  755.92   38.00
   3   8   0  761.52   39.40
   3   8   0  736.63   37.50
  -4  -8   0   -2.80    6.80
  -4  -8   0   10.00    4.10
  -4  -8   0    7.20    6.00
  -4  -8   0   10.00    7.00
  -4  -8   0   15.40    3.70
  -4  -8   0    9.30    7.90
   4   8   0    8.60    4.20
   4   8   0    9.40    7.80
  -2   9   0  115.29    8.80
  -2   9   0  158.08    9.60
  -1   9   0  305.47   17.90
  -1   9   0  320.27   19.70
   0  -9   0   81.09    8.70
   0  -9   0   64.59    7.00
   0   9   0   69.79   12.00
   0   9   0   52.99    9.20
   0   9   0   26.60   18.70
   0   9   0   70.19   10.10
   0   9   0   43.80   10.90
   0   9   0   63.89    9.70
  -1  -9   0  118.29   10.30
  -1  -9   0  119.69    9.60
  -1  -9   0  109.09   12.60
   1   9   0   98.19   13.10
   1   9   0  127.39   15.00
   1   9   0  119.99   14.10
   1   9   0  120.49   13.00
   1   9   0  126.79   12.10
   1   9   0  125.99   14.10
  -2  -9   0  160.18   12.00
  -2  -9   0  166.58   12.50
  -2  -9   0  120.99   12.60
  -2  -9   0  167.08   12.20
   2   9   0  157.08   15.60
   2   9   0  152.18   14.30
   2   9   0  165.38   15.00
   2   9   0  152.28   14.90
   2   9   0  160.48   12.90
  -3  -9   0  106.69    8.90
  -3  -9   0   99.79    9.40
  -3  -9   0   87.49    9.60
  -3  -9   0  134.29   14.90
   3   9   0   88.49    9.40
   3   9   0   82.29   10.70
   3   9   0   96.59    9.70
   3   9   0   91.59   10.00
  -4  -9   0   46.40    5.50
  -4  -9   0   39.50    4.80
   4   9   0   43.30    5.40
   0  10   0   54.99    7.60
   0  10   0   65.49    9.50
   0  10   0   58.69    7.80
   0  10   0   62.19    7.20
  -1 -10   0    5.10    2.60
  -1 -10   0    9.60    3.30
  -1 -10   0    5.30    3.40
   1  10   0    2.00    5.00
   1  10   0    2.90    3.20
   1  10   0    4.50    4.40
   1  10   0   -9.20    6.00
   1  10   0    4.90    7.00
  -2 -10   0   98.09   10.70
  -2 -10   0  150.88   12.50
  -2 -10   0  124.99    8.80
   2  10   0   88.29   10.50
   2  10   0  104.49    9.80
   2  10   0  119.69    9.70
   2  10   0  115.19   10.10
   2  10   0  121.59    9.50
  -3 -10   0   70.09    6.70
  -3 -10   0   62.19    6.60
   3  10   0   52.59    6.50
   2  10  -1   59.89    8.00
   2  10  -1   67.59    7.20
   2  10  -1   78.39    6.30
   2  10  -1   64.19    8.10
  -2 -10   1   71.49    7.30
  -2 -10   1   83.59    6.80
   1  10  -1   24.20    5.60
   1  10  -1   22.10    4.90
   1  10  -1   30.70    5.40
   1  10  -1   30.20    7.20
  -1 -10   1   39.50    5.70
  -1 -10   1   30.50    4.70
   0  10  -1  112.99    8.70
   0  10  -1  129.09   10.30
   4   9  -1   51.79    5.40
   4   9  -1   44.70    5.30
  -4  -9   1   53.29    5.30
  -4  -9   1   55.29    5.60
   3   9  -1   16.40    4.70
   3   9  -1    8.70    5.50
   3   9  -1    7.60    6.20
   3   9  -1   21.60    6.00
  -3  -9   1   15.80    5.60
  -3  -9   1   17.30    4.30
  -3  -9   1   19.00    4.90
  -3  -9   1    7.50    4.80
   2   9  -1    6.30    5.10
   2   9  -1    6.70    5.70
   2   9  -1    7.40    3.90
   2   9  -1    5.00    5.60
   2   9  -1   -2.50    3.70
  -2  -9   1    9.20    5.70
  -2  -9   1    8.40    3.60
  -2  -9   1    7.70    5.60
  -2  -9   1    3.00    4.60
   1   9  -1    0.70    4.00
   1   9  -1    5.00    5.10
   1   9  -1   18.90   13.90
   1   9  -1    6.10   11.30
   1   9  -1   11.80    7.30
   1   9  -1    8.20    5.20
  -1  -9   1   -7.00    9.40
  -1  -9   1    5.40    4.10
  -1  -9   1    6.40    4.30
   0   9  -1    5.10    7.00
   0   9  -1    5.80    4.60
   0   9  -1    7.30    4.70
   0   9  -1    4.30    5.20
   0   9  -1   -3.70   18.60
   0  -9   1    8.10    4.00
   0  -9   1    5.40    4.60
  -1   9  -1   37.30    6.10
  -1   9  -1   33.20    5.40
  -1   9  -1   25.50   12.50
  -1   9  -1   21.90    6.30
  -1   9  -1   41.20    6.80
   4   8  -1   55.89    7.30
   4   8  -1   57.29    8.70
   4   8  -1   49.20   11.70
  -4  -8   1   46.40    9.20
  -4  -8   1   62.99    7.20
  -4  -8   1   40.70    7.90
  -4  -8   1   55.49    7.00
  -4  -8   1   57.99    8.90
  -4  -8   1   73.99    9.20
  -4  -8   1   27.60   11.80
   3   8  -1   31.50    6.80
   3   8  -1   21.80    6.40
   3   8  -1   24.90   14.90
   3   8  -1   30.10    5.80
  -3  -8   1   22.80    5.70
  -3  -8   1   13.80    9.80
  -3  -8   1   22.50    6.20
  -3  -8   1   24.90    7.50
  -3  -8   1   26.30    5.40
   2   8  -1 1042.60   61.79
   2   8  -1 1211.18   57.39
   2   8  -1 1330.57   60.09
   2   8  -1 1204.58   58.99
   2   8  -1 1295.07   59.99
  -2  -8   1 1226.68   57.29
  -2  -8   1 1289.27   57.09
  -2  -8   1 1182.68   58.49
  -2  -8   1 1282.67   57.89
  -2  -8   1 1188.88   57.39
  -2  -8   1 1229.38   58.29
  -2  -8   1 1206.18   65.09
   1   8  -1  461.95   28.50
   1   8  -1  493.05   29.30
   1   8  -1  459.65   26.10
   1   8  -1  479.85   28.20
   1   8  -1  453.45   38.10
  -1  -8   1  435.16   27.40
  -1  -8   1  379.06   25.90
  -1  -8   1  500.55   31.50
  -1  -8   1  486.55   24.70
  -1  -8   1  475.85   25.40
   0   8  -1  216.78   31.00
   0   8  -1  250.97   17.60
   0   8  -1  250.67   17.90
   0   8  -1  264.07   20.10
   0   8  -1  221.98   16.40
   0   8  -1  220.38   18.60
   0  -8   1  244.88   15.70
   0  -8   1  221.38   17.60
   0  -8   1  235.18   14.20
  -1   8  -1  160.68   14.60
  -1   8  -1  180.68   13.60
  -1   8  -1  144.19   21.50
  -1   8  -1  182.38   15.50
  -1   8  -1  168.58   15.00
  -2   8  -1  153.88   17.40
  -2   8  -1  172.98   12.20
  -2   8  -1  203.48   17.70
  -2   8  -1  173.18   14.30
   5   7  -1  112.29   13.20
   5   7  -1  124.69   10.10
  -5  -7   1   98.69    8.90
  -5  -7   1  127.29    9.80
  -5  -7   1  108.89    8.00
   4   7  -1   75.09   14.80
   4   7  -1   80.59   11.30
   4   7  -1   71.89   13.80
  -4  -7   1   73.69   10.80
  -4  -7   1   82.89   10.20
  -4  -7   1   86.19    8.90
  -4  -7   1   45.00   16.80
  -4  -7   1   82.89    8.50
  -4  -7   1  154.18   18.70
  -4  -7   1   82.79    9.40
   3   7  -1  552.14   30.70
   3   7  -1  494.65   35.00
   3   7  -1  537.95   29.10
   3   7  -1  493.85   38.10
   3   7  -1  541.15   28.90
  -3  -7   1  552.14   29.80
  -3  -7   1  498.55   37.80
  -3  -7   1  568.84   29.10
  -3  -7   1  545.85   30.60
  -3  -7   1  546.65   28.80
  -3  -7   1  555.04   30.50
  -3  -7   1  556.94   28.90
   2   7  -1  698.13   38.50
   2   7  -1  770.62   36.30
   2   7  -1  734.93   43.20
   2   7  -1  718.63   36.50
   2   7  -1  663.23   46.40
   2   7  -1  702.93   41.80
   2   7  -1  738.53   38.70
  -2  -7   1  731.63   41.20
  -2  -7   1  730.03   37.10
  -2  -7   1  740.93   36.80
  -2  -7   1  762.02   36.40
  -2  -7   1  817.82   44.50
  -2  -7   1  701.23   36.40
  -2  -7   1  687.53   40.30
  -2  -7   1  758.02   38.50
   1   7  -1 1222.98   64.69
   1   7  -1 1159.08   56.19
   1   7  -1 1153.38   55.29
   1   7  -1 1112.79   51.69
   1   7  -1 1210.38   57.79
  -1  -7   1 1090.69   53.59
  -1  -7   1 1085.69   56.19
  -1  -7   1 1212.08   53.29
  -1  -7   1 1154.38   58.49
  -1  -7   1 1204.08   59.49
  -1  -7   1 1120.69   55.29
  -1  -7   1 1108.09   55.09
   0   7  -1  298.17   20.80
   0   7  -1  330.17   22.70
   0   7  -1  311.77   22.00
   0   7  -1  300.37   28.70
   0   7  -1  307.87   19.50
   0   7  -1  306.77   20.10
   0   7  -1  242.38   28.80
   0  -7   1  290.67   19.80
   0  -7   1  290.87   16.20
   0  -7   1  275.17   19.50
   0  -7   1  271.27   20.40
   0  -7   1  290.97   18.40
  -1   7  -1  479.85   27.60
  -1   7  -1  479.15   30.00
  -1   7  -1  460.45   27.80
  -1   7  -1  493.65   27.90
  -1   7  -1  462.65   27.80
  -1   7  -1  442.96   33.00
  -1   7  -1  489.25   32.10
   1  -7   1  464.95   23.30
   1  -7   1  451.95   23.70
  -2   7  -1  113.29   14.90
  -2   7  -1  114.39   11.50
  -2   7  -1  106.89   15.10
  -2   7  -1   94.99   15.40
  -2   7  -1  109.39   11.70
  -2   7  -1  116.19   13.70
  -3   7  -1  154.08   11.20
  -3   7  -1  188.48   13.70
  -3   7  -1  127.79   15.20
  -3   7  -1  142.09   21.10
  -3   7  -1  134.89   13.90
  -3   7  -1  138.29   13.60
   5   6  -1   53.29   10.50
   5   6  -1   41.00   11.90
   5   6  -1   41.90    6.10
  -5  -6   1   41.10    8.20
  -5  -6   1   39.30    8.80
  -5  -6   1   39.00    7.30
  -5  -6   1   73.29   11.40
   4   6  -1  450.65   24.50
   4   6  -1  467.65   35.50
   4   6  -1  459.95   27.20
   4   6  -1  456.95   31.80
  -4  -6   1  480.15   27.50
  -4  -6   1  459.15   24.20
  -4  -6   1  463.95   23.60
  -4  -6   1  424.36   24.70
  -4  -6   1  432.26   26.90
  -4  -6   1  438.36   26.90
  -4  -6   1  468.35   25.50
   3   6  -1  287.17   26.90
   3   6  -1  297.47   24.00
   3   6  -1  319.27   20.00
   3   6  -1  293.77   19.40
   3   6  -1  253.27   17.70
  -3  -6   1  318.37   19.20
  -3  -6   1  323.57   19.40
  -3  -6   1  270.97   21.00
  -3  -6   1  313.37   18.00
  -3  -6   1  300.87   20.80
  -3  -6   1  275.57   25.90
  -3  -6   1  296.37   18.10
   2   6  -1  322.07   18.50
   2   6  -1  341.77   25.10
   2   6  -1  312.67   27.60
   2   6  -1  320.07   23.60
   2   6  -1  302.17   21.10
   2   6  -1  328.67   20.40
   2   6  -1  311.27   19.40
  -2  -6   1  312.17   20.10
  -2  -6   1  323.57   18.90
  -2  -6   1  318.47   18.20
  -2  -6   1  319.17   23.70
  -2  -6   1  295.57   19.80
  -2  -6   1  303.07   19.40
  -2  -6   1  321.27   19.80
  -2  -6   1  318.97   23.90
   1   6  -1 1326.17   62.29
   1   6  -1 1297.47   60.09
   1   6  -1 1458.35   70.29
   1   6  -1 1338.87   63.39
   1   6  -1 1260.47   65.09
   1   6  -1 1196.28   69.19
   1   6  -1 1386.46   64.49
  -1  -6   1 1336.77   62.59
  -1  -6   1 1311.27   62.99
  -1  -6   1 1237.78   60.79
  -1  -6   1 1359.66   65.79
  -1  -6   1 1562.44   66.09
  -1  -6   1 1434.56   62.19
  -1  -6   1 1353.56   62.39
   0   6  -1  152.58   13.90
   0   6  -1  147.09   18.30
   0   6  -1  159.78   15.60
   0   6  -1  145.89   12.50
   0   6  -1  135.99   13.30
   0   6  -1  145.99   14.50
   0   6  -1  146.09   13.00
   0  -6   1  147.89    9.70
   0  -6   1  132.19   12.20
   0  -6   1  149.49   13.30
   0  -6   1  156.18   12.30
  -1   6  -1  611.84   33.20
  -1   6  -1  655.03   35.30
  -1   6  -1  577.04   35.40
  -1   6  -1  551.14   33.10
  -1   6  -1  568.74   33.80
  -1   6  -1  647.24   34.40
  -1   6  -1  660.03   39.20
   1  -6   1  647.24   29.20
   1  -6   1  627.94   30.30
  -2   6  -1  114.09   14.50
  -2   6  -1  136.69   14.30
  -2   6  -1  136.09   12.80
  -2   6  -1  161.18   17.60
  -2   6  -1  140.59   17.00
  -2   6  -1  144.29   13.60
  -2   6  -1  134.19   16.00
  -2   6  -1  149.39   14.70
  -2   6  -1  158.78   12.90
  -3   6  -1  132.59   15.90
  -3   6  -1  115.19   15.00
  -3   6  -1  122.79   10.40
  -3   6  -1  101.19   15.10
  -3   6  -1  131.19   12.10
  -3   6  -1  132.09   15.10
  -4   6  -1   14.00    3.70
  -4   6  -1   10.60    6.00
  -4   6  -1   13.00    9.00
  -4   6  -1    9.20    4.80
  -4   6  -1    6.80   12.70
   5   5  -1   35.60   10.20
   5   5  -1   21.20    7.30
   5   5  -1   12.60   10.00
   5   5  -1   34.00    6.30
  -5  -5   1   24.90    5.70
  -5  -5   1   21.20    6.50
  -5  -5   1   27.10    4.60
  -5  -5   1   36.20    7.70
   4   5  -1 1996.30   89.19
   4   5  -1 1984.30  101.69
   4   5  -1 2017.80   95.99
   4   5  -1 2000.50   90.89
  -4  -5   1 1967.60   89.39
  -4  -5   1 2061.69   91.79
  -4  -5   1 1854.41   87.09
  -4  -5   1 1913.61   89.99
  -4  -5   1 2021.10   87.09
  -4  -5   1 2004.90   91.79
   3   5  -1  149.39   19.10
   3   5  -1  144.39   13.10
   3   5  -1  143.59   12.20
   3   5  -1  153.98   16.10
   3   5  -1  129.29   11.90
  -3  -5   1  150.18   11.10
  -3  -5   1  132.69   14.10
  -3  -5   1  139.79   13.20
  -3  -5   1  141.89   12.40
  -3  -5   1  142.09   13.00
  -3  -5   1  130.69   14.90
  -3  -5   1  141.89   15.90
  -3  -5   1  142.79   10.70
   2   5  -1  196.08   14.40
   2   5  -1  179.18   13.50
   2   5  -1  210.98   17.10
   2   5  -1  214.38   18.60
   2   5  -1  201.38   19.50
  -2  -5   1  213.58   17.70
  -2  -5   1  200.98   14.40
  -2  -5   1  196.18   13.10
  -2  -5   1  223.48   15.50
  -2  -5   1  222.98   13.10
   1   5  -1  517.15   28.30
   1   5  -1  493.45   26.60
   1   5  -1  464.85   31.70
  -1  -5   1  495.25   24.10
  -1  -5   1  513.95   26.50
  -1  -5   1  504.85   26.10
  -1  -5   1  484.65   24.80
  -1  -5   1  523.25   28.50
   0   5  -1  534.75   29.20
   0   5  -1  526.15   33.70
   0   5  -1  527.25   31.40
   0   5  -1  482.65   26.70
   0   5  -1  499.75   27.90
   0  -5   1  555.64   27.20
   0  -5   1  507.75   24.00
   0  -5   1  519.15   26.30
  -1   5  -1  289.17   23.00
  -1   5  -1  262.87   20.30
  -1   5  -1  264.37   20.10
  -1   5  -1  287.27   22.00
  -1   5  -1  282.27   18.30
  -1   5  -1  276.57   17.00
  -1   5  -1  278.37   20.00
  -1   5  -1  299.77   21.90
  -1   5  -1  286.87   18.40
   1  -5   1  281.57   16.90
   1  -5   1  276.57   15.10
   1  -5   1  269.87   15.40
   1  -5   1  309.17   23.30
  -2   5  -1  560.14   30.90
  -2   5  -1  563.44   31.90
  -2   5  -1  597.34   37.00
  -2   5  -1  557.34   30.00
  -2   5  -1  591.24   32.50
  -2   5  -1  582.14   36.90
  -2   5  -1  598.74   35.90
  -2   5  -1  551.44   31.60
   2  -5   1  562.14   39.00
   2  -5   1  492.45   41.10
   2  -5   1  556.44   26.00
  -3   5  -1  743.43   42.80
  -3   5  -1  806.02   43.30
  -3   5  -1  823.52   47.60
  -3   5  -1  855.21   49.00
  -3   5  -1  823.42   47.50
   3  -5   1  799.32   37.30
   3  -5   1  726.73   41.10
  -4   5  -1  296.67   23.30
  -4   5  -1  284.57   22.50
  -4   5  -1  231.48   27.90
  -4   5  -1  317.97   25.30
  -4   5  -1  331.27   19.10
   4  -5   1  295.17   17.90
   4  -5   1  279.87   17.20
   6   4  -1   23.30    4.30
  -6  -4   1   12.60    3.60
   5   4  -1  253.97   16.20
   5   4  -1  225.58   17.40
   5   4  -1  230.08   19.40
   5   4  -1  238.28   14.40
  -5  -4   1  250.07   20.50
  -5  -4   1  241.98   16.20
   4   4  -1  572.54   39.90
   4   4  -1  565.44   30.40
   4   4  -1  601.64   36.30
   4   4  -1  586.94   31.10
   4   4  -1  583.74   29.80
   4   4  -1  568.94   32.10
  -4  -4   1  604.04   30.90
  -4  -4   1  574.44   28.30
  -4  -4   1  573.34   31.90
  -4  -4   1  566.24   34.70
  -4  -4   1  610.54   33.70
  -4  -4   1  614.14   32.90
   3   4  -1  419.86   27.60
   3   4  -1  456.65   25.70
   3   4  -1  485.35   36.50
   3   4  -1  501.85   33.70
   3   4  -1  457.25   26.20
   3   4  -1  455.65   24.00
   3   4  -1  480.35   24.80
   3   4  -1  470.25   28.50
  -3  -4   1  494.45   31.50
  -3  -4   1  462.15   25.50
  -3  -4   1  459.05   24.30
  -3  -4   1  480.85   27.50
  -3  -4   1  478.35   24.10
  -3  -4   1  485.55   26.50
  -3  -4   1  539.55   29.60
  -3  -4   1  464.85   24.50
  -3  -4   1  459.15   26.10
   2   4  -1  374.16   22.70
   2   4  -1  376.76   25.50
   2   4  -1  302.97   25.00
  -2  -4   1  371.76   20.40
  -2  -4   1  356.16   18.50
  -2  -4   1  375.66   20.70
  -2  -4   1  368.36   20.70
  -2  -4   1  383.16   23.70
  -2  -4   1  347.77   19.20
  -1  -4   1 1368.66   60.39
  -1  -4   1 1146.79   56.79
  -1  -4   1 1326.17   58.39
  -1  -4   1 1313.37   58.69
  -1  -4   1 1288.57   58.09
   0   4  -1  403.06   23.20
   0   4  -1  485.95   28.60
   0  -4   1  445.96   20.20
   0  -4   1  478.55   22.70
   0  -4   1  406.66   25.50
   0  -4   1  466.35   22.30
  -1   4  -1  533.65   26.20
  -1   4  -1  523.45   31.70
   1  -4   1  519.95   24.50
   1  -4   1  529.25   25.90
   1  -4   1  480.95   25.40
   1  -4   1  538.35   30.40
   1  -4   1  519.05   24.00
  -2   4  -1  733.63   36.10
  -2   4  -1  705.43   35.20
  -2   4  -1  670.93   36.90
  -2   4  -1  736.03   38.20
  -2   4  -1  760.82   42.40
  -2   4  -1  741.83   37.50
  -2   4  -1  756.62   42.30
  -2   4  -1  700.73   37.60
  -2   4  -1  741.23   41.10
   2  -4   1  666.23   31.60
   2  -4   1  682.73   34.20
   2  -4   1  715.63   43.50
   2  -4   1  689.93   33.40
  -3   4  -1  154.88   14.00
  -3   4  -1  155.88   17.10
  -3   4  -1  150.98   15.50
  -3   4  -1  150.58   14.00
  -3   4  -1  159.28   17.60
  -3   4  -1  135.69   15.10
  -3   4  -1  166.18   18.20
   3  -4   1  139.39   15.60
   3  -4   1  152.08   11.10
  -4   4  -1  298.27   25.60
  -4   4  -1  294.67   25.20
  -4   4  -1  300.57   24.90
  -4   4  -1  325.07   25.20
  -4   4  -1  319.07   24.60
  -4   4  -1  299.47   20.60
   4  -4   1  293.47   18.80
   4  -4   1  283.37   17.30
  -5   4  -1   17.70   13.10
  -5   4  -1   13.80   11.40
  -5   4  -1   13.40    6.60
  -5   4  -1   22.50    5.50
   5  -4   1   15.50    9.50
   5  -4   1   29.80    7.50
   6   3  -1   27.10    5.10
   6   3  -1   34.80    5.40
  -6  -3   1   37.50    4.70
   5   3  -1  165.08   12.80
   5   3  -1  141.89   12.50
   5   3  -1  122.49   16.00
   5   3  -1  164.48   11.90
   5   3  -1  167.88   20.00
   5   3  -1  179.08   18.10
   5   3  -1  144.99   17.10
  -5  -3   1  153.78   13.60
  -5  -3   1  150.78   14.00
  -5  -3   1  118.99   15.70
  -5  -3   1  158.38   15.00
   4   3  -1  585.04   30.70
   4   3  -1  566.24   32.30
   4   3  -1  601.04   30.60
   4   3  -1  603.64   40.20
   4   3  -1  514.05   42.40
   4   3  -1  595.54   35.30
   4   3  -1  590.94   30.40
   4   3  -1  606.94   31.10
  -4  -3   1  584.54   32.70
  -4  -3   1  571.64   31.10
  -4  -3   1  719.73   38.10
  -4  -3   1  566.24   30.00
  -4  -3   1  570.04   34.00
  -4  -3   1  541.85   41.20
   3   3  -1   81.09   16.10
   3   3  -1   67.39    6.80
   3   3  -1   59.89    9.30
   3   3  -1   68.39    8.90
   3   3  -1   68.99   13.00
   3   3  -1   55.99    8.20
   3   3  -1   65.39   12.40
   3   3  -1   65.19    8.20
   3   3  -1   61.39    7.30
  -3  -3   1   53.69    6.70
  -3  -3   1   75.09    8.10
  -3  -3   1   85.39   10.50
  -3  -3   1   67.59    6.80
  -3  -3   1   61.39    7.70
  -3  -3   1   72.59    9.40
  -3  -3   1   64.49   11.10
  -3  -3   1   61.79    8.30
   2   3  -1 1751.32   75.59
   2   3  -1 1908.51   84.59
   2   3  -1 1644.94   82.89
   2   3  -1 1550.34   78.19
  -2  -3   1 1741.63   75.79
  -2  -3   1 1797.22   77.49
  -2  -3   1 1692.53   76.19
  -2  -3   1 1828.12   80.69
  -2  -3   1 1720.93   77.49
  -2  -3   1 1821.32   77.89
   1   3  -1 1586.74   69.79
  -1  -3   1 1767.82   70.69
  -1  -3   1 1531.25   67.19
  -1  -3   1 1549.24   68.49
  -1  -3   1 1436.86   73.09
  -1  -3   1 1467.35   68.19
   0   3  -1 4406.36  187.88
   0  -3   1 4291.47  187.88
   0  -3   1 4414.96  184.38
   0  -3   1 4462.05  184.38
  -1   3  -1  570.34   26.70
  -1   3  -1  553.94   30.90
   1  -3   1  555.54   25.40
   1  -3   1  589.14   26.60
   1  -3   1  541.25   25.60
   1  -3   1  565.64   25.00
  -2   3  -1  439.86   27.70
  -2   3  -1  413.56   21.60
  -2   3  -1  429.36   27.00
  -2   3  -1  421.06   25.50
  -2   3  -1  451.05   28.60
   2  -3   1  437.86   28.00
   2  -3   1  391.26   25.10
   2  -3   1  402.76   21.80
   2  -3   1  444.36   20.60
   2  -3   1  399.66   19.20
  -3   3  -1  859.91   42.50
  -3   3  -1  832.22   38.90
  -3   3  -1  798.82   38.90
  -3   3  -1  686.43   55.09
  -3   3  -1  774.62   40.20
  -3   3  -1  861.01   43.20
   3  -3   1  769.82   38.00
   3  -3   1  794.32   37.10
   3  -3   1  720.43   50.99
   3  -3   1  866.61   44.80
  -4   3  -1   38.50   13.10
  -4   3  -1   32.50   10.50
  -4   3  -1   30.50   14.20
  -4   3  -1   18.60   14.80
  -4   3  -1   38.70   11.20
   4  -3   1   32.70    8.80
   4  -3   1   33.80    6.70
   4  -3   1   30.90    6.20
   4  -3   1   27.60   11.70
  -5   3  -1  226.08   18.80
  -5   3  -1  263.57   23.10
  -5   3  -1  269.27   23.80
  -5   3  -1  267.07   20.20
   5  -3   1  276.87   16.40
   5  -3   1  300.67   17.30
   5  -3   1  269.57   19.30
   6   2  -1   22.10    6.20
   6   2  -1   13.80    3.80
   6   2  -1   20.80    6.00
  -6  -2   1   29.30    6.20
   5   2  -1  378.46   21.80
   5   2  -1  366.16   21.40
   5   2  -1  396.46   22.10
   5   2  -1  358.66   25.60
   5   2  -1  349.67   29.00
   5   2  -1  258.47   36.70
   5   2  -1  377.96   21.30
  -5  -2   1  362.16   21.50
  -5  -2   1  389.06   24.00
  -5  -2   1  339.97   22.30
  -5  -2   1  355.66   23.30
  -5  -2   1  319.07   23.30
   4   2  -1   69.19   11.30
   4   2  -1   55.09    9.70
   4   2  -1   53.89    8.40
   4   2  -1   48.90    7.70
   4   2  -1   54.69    7.80
   4   2  -1   51.59    7.70
   4   2  -1   68.59   14.20
   4   2  -1   38.20   14.50
  -4  -2   1   56.69    9.60
  -4  -2   1   49.50    7.50
  -4  -2   1   56.19   12.60
  -4  -2   1   65.09   10.00
  -4  -2   1   75.39   17.40
  -4  -2   1   60.69    8.50
   3   2  -1  495.95   34.70
   3   2  -1  484.35   26.00
   3   2  -1  538.55   25.60
   3   2  -1  495.45   26.00
   3   2  -1  523.05   32.50
   3   2  -1  539.95   35.60
   3   2  -1  502.75   26.30
   3   2  -1  497.75   28.10
  -3  -2   1  520.45   27.20
  -3  -2   1  526.25   27.70
  -3  -2   1  516.55   28.00
  -3  -2   1  510.15   26.90
  -3  -2   1  505.25   29.60
  -3  -2   1  476.95   25.80
  -3  -2   1  558.54   28.10
   2   2  -1 1091.39   55.79
   2   2  -1 1116.39   54.79
   2   2  -1 1094.99   56.09
   2   2  -1 1132.99   50.69
   2   2  -1 1089.89   49.30
   2   2  -1 1108.49   51.79
  -2  -2   1 1151.18   50.99
  -2  -2   1 1074.69   49.10
  -2  -2   1 1200.58   53.19
   0   2  -1  485.65   25.40
   0   2  -1  522.75   22.80
   0  -2   1  477.95   22.10
   0  -2   1  507.25   22.40
   0  -2   1  492.15   22.60
  -1   2  -1 1036.50   47.20
   1  -2   1  979.30   43.20
   1  -2   1  969.60   43.90
   1  -2   1  963.20   43.20
   1  -2   1  980.40   43.60
   1  -2   1 1122.69   48.10
  -2   2  -1  305.67   18.40
  -2   2  -1  311.17   16.00
   2  -2   1  328.07   22.20
   2  -2   1  312.47   14.60
   2  -2   1  280.57   14.90
   2  -2   1  310.17   17.30
  -3   2  -1  487.25   32.90
  -3   2  -1  478.25   25.00
  -3   2  -1  519.85   29.10
  -3   2  -1  479.25   31.20
  -3   2  -1  504.15   32.50
  -3   2  -1  485.15   27.60
   3  -2   1  485.25   24.00
   3  -2   1  451.85   24.50
   3  -2   1  465.05   35.00
  -4   2  -1  308.57   25.80
  -4   2  -1  291.27   31.50
  -4   2  -1  289.07   23.60
  -4   2  -1  309.27   24.10
  -4   2  -1  269.87   14.10
  -4   2  -1  289.97   24.10
   4  -2   1  287.37   17.40
   4  -2   1  254.47   19.20
   4  -2   1  273.97   17.70
   4  -2   1  213.78   20.30
  -5   2  -1  762.52   43.10
  -5   2  -1  643.44   40.50
  -5   2  -1  716.73   42.00
  -5   2  -1  714.33   42.60
  -5   2  -1  841.42   39.60
   5  -2   1  729.33   35.50
   5  -2   1  729.13   36.40
   5  -2   1  732.03   36.30
   5  -2   1  630.14   35.00
   6   1  -1  186.88   11.00
   6   1  -1  165.08   11.00
  -6  -1   1  177.88   14.40
   5   1  -1  518.25   27.90
   5   1  -1  424.86   41.20
   5   1  -1  416.56   37.40
   5   1  -1  502.95   26.90
   5   1  -1  510.25   27.70
   5   1  -1  508.45   27.50
  -5  -1   1  527.05   29.70
  -5  -1   1  504.35   29.30
  -5  -1   1  529.25   30.00
  -5  -1   1  470.85   32.10
  -5  -1   1  535.45   26.60
  -5  -1   1  482.55   30.90
   4   1  -1  575.34   30.60
   4   1  -1  587.54   33.40
   4   1  -1  598.84   37.40
   4   1  -1  582.54   30.50
   4   1  -1  585.84   31.00
   4   1  -1  534.45   41.90
   4   1  -1  608.14   30.30
  -4  -1   1  606.14   46.10
  -4  -1   1  595.64   34.20
  -4  -1   1  582.24   32.60
  -4  -1   1  584.04   31.40
  -4  -1   1  571.04   33.00
  -4  -1   1  594.74   32.50
  -4  -1   1  557.54   33.90
  -4  -1   1  563.44   29.80
   3   1  -1 1308.57   59.69
   3   1  -1 1285.67   56.79
   3   1  -1 1329.47   63.59
   3   1  -1 1240.78   65.89
   3   1  -1 1235.48   57.09
  -3  -1   1 1256.47   58.69
  -3  -1   1 1269.57   59.69
  -3  -1   1 1221.08   58.39
  -3  -1   1 1328.37   58.79
  -3  -1   1 1178.28   57.19
   2   1  -1   35.10    5.40
   2   1  -1   31.00    4.20
   2   1  -1   32.30    8.00
   2   1  -1   25.00    6.70
  -2  -1   1   29.70    4.90
  -2  -1   1   22.60    4.20
  -2  -1   1   28.80    3.10
   1   1  -1 1406.66   60.19
   1   1  -1 1237.98   59.79
  -1  -1   1 1373.16   57.29
  -1  -1   1 1295.27   59.99
  -1  -1   1 1292.07   58.89
   0   1  -1 2672.33  110.69
   0  -1   1 2566.04  111.49
  -1   1  -1 2367.46  101.39
   1  -1   1 2408.36  100.69
   1  -1   1 2299.17   99.09
  -2   1  -1  205.18   11.40
   2  -1   1  212.58   16.00
   2  -1   1  205.28   10.20
   2  -1   1  203.78   10.70
   2  -1   1  215.68   14.50
  -3   1  -1 1044.00   53.49
  -3   1  -1  917.71   44.20
  -3   1  -1 1067.29   53.29
  -3   1  -1 1068.49   50.09
  -3   1  -1  946.11   44.90
  -3   1  -1  951.80   47.70
   3  -1   1  968.20   45.30
   3  -1   1 1030.30   52.69
   3  -1   1  884.31   45.40
   3  -1   1  986.50   44.60
   3  -1   1  929.41   54.49
  -4   1  -1   19.80    6.50
  -4   1  -1   28.30    5.20
  -4   1  -1   22.50   12.40
  -4   1  -1   20.20   16.70
  -4   1  -1   30.20    8.80
  -4   1  -1   26.00    9.80
   4  -1   1   22.50    5.50
   4  -1   1   22.70    5.70
   4  -1   1   31.30   12.30
   4  -1   1   28.60    6.40
  -5   1  -1  180.08   18.50
  -5   1  -1  154.28   15.60
  -5   1  -1  164.58    9.30
  -5   1  -1  166.88   15.40
  -5   1  -1  148.09   24.90
  -5   1  -1  175.98   17.90
   5  -1   1  156.48   15.30
   5  -1   1  178.38   14.20
   5  -1   1  168.78   14.40
   6   0  -1  109.39    7.50
   6   0  -1   74.89    7.20
   6   0  -1   86.59    7.20
   5   0  -1   93.49   10.90
   5   0  -1   51.99   20.30
   5   0  -1   89.69   10.20
   5   0  -1   86.59    9.40
   5   0  -1   79.39    9.10
  -5   0   1   84.69   13.70
  -5   0   1   80.59    8.30
  -5   0   1   80.19   13.10
  -5   0   1   95.59   14.80
   4   0  -1  188.18   20.10
   4   0  -1  195.08   15.20
   4   0  -1  199.88   16.60
   4   0  -1  190.28   15.00
   4   0  -1  193.08   23.80
   4   0  -1  203.98   14.60
   4   0  -1  200.88   13.90
  -4   0   1  193.08   17.50
  -4   0   1  191.38   20.60
  -4   0   1  194.08   13.80
  -4   0   1  191.08   19.80
  -4   0   1  200.48   16.20
  -4   0   1  204.18   20.60
  -4   0   1  195.98   15.80
  -4   0   1  206.38   15.90
   3   0  -1 2145.89   96.19
   3   0  -1 2076.19   92.09
   3   0  -1 2058.89   89.49
   3   0  -1 1961.20   89.89
   3   0  -1 2019.80   98.59
   3   0  -1 1980.70  104.69
  -3   0   1 2035.40   91.59
  -3   0   1 2086.79   91.79
  -3   0   1 2100.39   93.99
  -3   0   1 2180.28   91.19
  -3   0   1 1932.71   89.69
  -3   0   1 2045.20   92.89
   2   0  -1  455.65   20.50
   2   0  -1  487.75   28.50
   2   0  -1  463.25   26.50
   2   0  -1  431.96   22.20
  -2   0   1  439.06   21.70
  -2   0   1  364.96   21.10
   1   0  -1  165.68   10.80
   1   0  -1  175.08   11.10
  -1   0   1  173.28   11.30
  -1   0   1  177.18    8.90
  -1   0   1  167.98    7.40
  -1   0   1  157.18    9.10
   0   0  -1   30.20    2.90
   0   0  -1   31.50    2.70
   0   0  -1   37.70    2.10
   0   0   1   26.30    2.90
   0   0   1   32.00    2.00
   0   0   1   27.60    2.40
  -2   0  -1 2668.43  107.99
  -2   0  -1 2422.46  107.19
  -2   0  -1 2420.96  108.99
   2   0   1 2585.94  113.79
   2   0   1 2461.85  107.59
   2   0   1 2749.82  112.99
   2   0   1 2404.86  109.09
  -3   0  -1  115.49   10.40
  -3   0  -1  121.59   13.50
  -3   0  -1  129.79    9.10
  -3   0  -1  105.49    8.20
  -3   0  -1  117.59   10.50
   3   0   1  106.49    9.00
   3   0   1  109.79   13.30
   3   0   1  124.49   13.60
   3   0   1  107.49    9.70
   3   0   1  117.39    8.70
  -4   0  -1   72.39   13.50
  -4   0  -1   79.69    8.80
  -4   0  -1   93.39   16.30
  -4   0  -1   93.49   15.60
  -4   0  -1   72.49   10.30
  -4   0  -1   83.69   13.80
  -4   0  -1   75.99    9.10
   4   0   1   89.89    9.20
   4   0   1   77.69    9.00
   4   0   1   83.69    8.80
   4   0   1   83.69   16.00
  -5   0  -1  454.15   29.20
  -5   0  -1  447.36   22.60
  -5   0  -1  410.06   28.30
   5   0   1  437.26   25.80
   5   0   1  399.96   39.60
   5   0   1  451.05   25.70
   5   0   1  465.25   26.00
   5   0   1  448.66   25.10
   5  -1  -1  182.98   14.90
   5  -1  -1  173.58   12.90
   5  -1  -1  185.68   13.80
   5  -1  -1  179.28   14.10
  -5   1   1  182.58   17.50
  -5   1   1  202.48   23.90
  -5   1   1  173.78    9.60
  -5   1   1  172.18   16.40
  -5   1   1  199.18   19.20
  -5   1   1  117.39   21.80
   4  -1  -1  294.57   19.50
   4  -1  -1  270.37   27.70
   4  -1  -1  324.67   18.30
   4  -1  -1  269.87   19.10
   4  -1  -1  306.77   18.70
   4  -1  -1  282.37   20.20
   4  -1  -1  270.17   24.20
  -4   1   1  309.47   32.80
  -4   1   1  296.17   16.80
  -4   1   1  293.87   19.90
  -4   1   1  298.97   25.30
  -4   1   1  303.17   23.20
  -4   1   1  309.87   22.20
   3  -1  -1  179.58   13.10
   3  -1  -1  186.28   12.20
   3  -1  -1  187.68   18.20
   3  -1  -1  182.48   19.90
   3  -1  -1  197.38   11.80
   3  -1  -1  198.28   17.10
  -3   1   1  205.08   13.90
  -3   1   1  189.08   16.80
  -3   1   1  179.08   12.00
  -3   1   1  205.88   15.70
  -3   1   1  193.88   17.80
  -3   1   1  195.88   16.40
  -3   1   1  210.58   13.10
  -3   1   1  189.28   16.50
   2  -1  -1   29.10    6.50
   2  -1  -1   23.10    6.40
   2  -1  -1   29.50    5.20
   2  -1  -1   28.40    3.40
  -2   1   1   28.50    4.40
  -2   1   1   30.50    4.60
   1  -1  -1 1424.06   61.79
   1  -1  -1 1287.97   59.49
   1  -1  -1 1388.26   60.29
  -1   1   1 1431.76   61.59
  -1   1   1 1399.96   60.79
  -2  -1  -1  285.37   14.60
  -2  -1  -1  274.27   16.40
  -2  -1  -1  265.37   14.90
   2   1   1  288.87   19.20
   2   1   1  277.17   15.40
   2   1   1  283.27   19.10
   2   1   1  267.57   13.80
  -3  -1  -1  852.01   40.00
  -3  -1  -1  857.21   41.10
  -3  -1  -1  869.11   41.30
   3   1   1  857.81   39.30
   3   1   1  857.51   47.90
   3   1   1  855.91   48.90
   3   1   1  833.72   41.00
   3   1   1  854.31   40.00
   3   1   1  799.62   44.40
  -4  -1  -1  171.48   20.10
  -4  -1  -1  177.68   18.70
  -4  -1  -1  208.28   15.30
  -4  -1  -1  200.98   18.30
  -4  -1  -1  194.08   14.40
  -4  -1  -1  197.08   15.70
  -4  -1  -1  200.88   14.10
   4   1   1  193.48   14.50
   4   1   1  206.08   14.00
   4   1   1  185.38   19.70
   4   1   1  168.18   22.90
   4   1   1  168.08   15.40
   4   1   1  250.97   18.40
  -5  -1  -1   33.50    9.20
  -5  -1  -1   42.50    9.90
  -5  -1  -1   56.59    8.10
  -5  -1  -1   57.89    9.30
   5   1   1   64.19    8.50
   5   1   1   50.29   16.50
   5   1   1   63.19    9.10
   5   1   1   59.69    9.20
   5   1   1   66.49   10.70
  -6  -1  -1  237.38   17.40
  -6  -1  -1  217.18   12.90
   6   1   1  263.97   14.60
   5  -2  -1  224.18   19.00
   5  -2  -1  279.37   16.50
   5  -2  -1  271.47   16.50
   5  -2  -1  249.48   17.60
  -5   2   1  255.47   20.40
  -5   2   1  294.27   25.90
  -5   2   1  247.58   21.40
  -5   2   1  277.77   21.70
  -5   2   1  256.87   21.30
   4  -2  -1  452.75   24.80
   4  -2  -1  421.46   34.20
   4  -2  -1  427.06   25.80
   4  -2  -1  402.56   26.00
   4  -2  -1  471.75   24.30
  -4   2   1  436.56   27.20
  -4   2   1  477.55   29.40
  -4   2   1  417.26   21.00
  -4   2   1  448.26   31.60
  -4   2   1  454.45   32.30
  -4   2   1  456.65   30.90
  -4   2   1  464.15   33.30
   3  -2  -1   95.19    7.40
   3  -2  -1   79.69    9.80
   3  -2  -1   89.89   14.90
   3  -2  -1   85.49   13.00
   3  -2  -1   98.69    8.50
   3  -2  -1   72.89   14.30
  -3   2   1  114.99   10.10
  -3   2   1  105.89   11.40
  -3   2   1  109.89   12.00
  -3   2   1  112.19   15.10
  -3   2   1   97.09   13.50
  -3   2   1   95.69   10.70
   2  -2  -1 1394.06   66.69
   2  -2  -1 1414.96   63.79
   2  -2  -1 1298.47   59.19
  -2   2   1 1387.36   63.39
  -2   2   1 1425.56   61.69
   1   2   1 3909.21  167.98
  -2  -2  -1 1833.62   81.59
  -2  -2  -1 1894.91   82.99
  -2  -2  -1 2033.60   85.99
  -2  -2  -1 1966.80   83.29
   2   2   1 1880.71   84.09
   2   2   1 1877.91   81.99
   2   2   1 1837.62   87.89
   2   2   1 1903.61   87.89
  -3  -2  -1 1674.43   75.99
  -3  -2  -1 1687.83   75.99
  -3  -2  -1 1866.21   78.29
  -3  -2  -1 1555.54   73.59
   3   2   1 1690.43   80.89
   3   2   1 1617.64   83.59
   3   2   1 1626.64   74.69
   3   2   1 1719.93   84.09
   3   2   1 1699.23   77.09
   3   2   1 1718.83   74.29
  -4  -2  -1  179.08   17.30
  -4  -2  -1  148.39   12.90
  -4  -2  -1  149.09   11.60
  -4  -2  -1  169.88   14.50
  -4  -2  -1  154.48   13.90
  -4  -2  -1  162.78   13.40
   4   2   1  167.18   15.40
   4   2   1  163.78   13.50
   4   2   1  169.08   12.60
   4   2   1  146.79   16.00
   4   2   1  157.18   12.90
   4   2   1  145.99   16.70
   4   2   1  164.28   23.30
  -5  -2  -1   27.00    7.30
  -5  -2  -1   16.60    6.90
  -5  -2  -1   22.80    5.20
  -5  -2  -1   27.20    7.10
   5   2   1   28.20    7.50
   5   2   1   28.00    6.30
   5   2   1   23.40    6.00
   5   2   1   15.30    6.30
   5   2   1    9.20   11.80
   5   2   1  -10.40   20.00
   5   2   1   19.70    8.70
  -6  -2  -1   96.99    7.40
   6   2   1   78.09    8.70
   6   2   1  100.79    8.60
   6   2   1   90.59    7.60
   5  -3  -1   86.59    9.20
   5  -3  -1   98.19    8.80
   5  -3  -1  102.49   11.20
  -5   3   1  101.39   11.60
  -5   3   1   88.99   11.90
  -5   3   1   92.69   17.50
  -5   3   1   93.19   14.90
  -5   3   1  100.39   11.60
   4  -3  -1  124.79   10.60
   4  -3  -1  122.69   11.50
   4  -3  -1  137.49   14.30
   4  -3  -1   89.19   16.70
  -4   3   1  136.69   17.30
  -4   3   1  125.99   21.90
  -4   3   1  127.69   28.00
  -4   3   1  111.69   12.70
  -4   3   1  159.38   16.60
  -4   3   1  143.09   22.50
  -4   3   1  133.99   21.60
   3  -3  -1  488.95   38.10
   3  -3  -1  512.15   24.70
   3  -3  -1  502.95   31.70
   3  -3  -1  472.95   25.30
   3  -3  -1  511.35   31.70
  -3   3   1  525.85   28.00
  -3   3   1  481.05   40.50
  -3   3   1  490.65   28.10
  -3   3   1  460.65   33.60
  -3   3   1  503.45   29.30
  -3   3   1  522.25   29.10
  -3   3   1  543.15   34.50
  -3   3   1  526.45   34.40
   2  -3  -1  764.42   35.60
   2  -3  -1  730.53   39.80
   2  -3  -1  662.13   34.20
   2  -3  -1  658.33   31.00
  -2   3   1  698.13   39.50
  -2   3   1  715.73   34.80
  -2   3   1  704.93   37.60
  -2   3   1  819.32   46.50
   1  -3  -1 1842.42   84.49
  -1   3   1 2033.00   83.99
  -1   3   1 1826.52   85.79
   0  -3  -1 2595.04  115.29
   0  -3  -1 2701.13  115.09
   0  -3  -1 2851.61  117.19
   0  -3  -1 2639.54  116.49
   0   3   1 2768.12  118.99
  -1  -3  -1 2330.37  102.19
  -1  -3  -1 2279.87   98.39
   1   3   1 2146.39   99.49
   1   3   1 2453.45  102.09
   1   3   1 2360.86  102.09
   1   3   1 2333.17  101.39
  -2  -3  -1 1632.94   71.39
  -2  -3  -1 1513.95   70.29
  -2  -3  -1 1629.64   74.29
   2   3   1 1476.85   69.19
   2   3   1 1527.85   75.89
   2   3   1 1865.71   81.79
   2   3   1 1573.24   75.69
   2   3   1 1612.34   72.59
  -3  -3  -1 1224.28   56.59
  -3  -3  -1 1309.67   59.09
  -3  -3  -1 1298.97   59.09
  -3  -3  -1 1242.18   56.49
  -3  -3  -1 1210.38   58.19
  -3  -3  -1 1284.67   56.79
  -3  -3  -1 1233.58   57.79
  -3  -3  -1 1278.87   63.09
  -3  -3  -1 1344.47   59.69
   3   3   1 1260.17   57.49
   3   3   1 1295.27   57.79
   3   3   1 1287.57   61.09
   3   3   1 1283.87   67.89
   3   3   1 1265.07   64.99
   3   3   1 1254.57   57.99
   3   3   1 1311.47   68.49
   3   3   1 1289.47   57.29
  -4  -3  -1  515.05   28.80
  -4  -3  -1  516.85   29.50
  -4  -3  -1  502.05   27.40
  -4  -3  -1  510.55   29.10
  -4  -3  -1  522.75   26.80
   4   3   1  492.25   35.20
   4   3   1  474.05   38.30
   4   3   1  517.15   27.30
   4   3   1  512.05   27.70
   4   3   1  534.15   31.70
   4   3   1  492.75   30.50
   4   3   1  498.55   27.10
   4   3   1  516.65   27.60
  -5  -3  -1  140.19   13.30
  -5  -3  -1  127.89   13.90
  -5  -3  -1  139.79   12.60
  -5  -3  -1  131.59   13.90
   5   3   1  136.39   12.30
   5   3   1  120.29   19.40
   5   3   1  128.69   12.00
   5   3   1  129.09   42.10
   5   3   1  129.49   14.80
   5   3   1  140.79   12.20
   5   3   1  132.49   13.50
   5   3   1  135.19   14.90
  -6  -3  -1    3.60    2.70
   6   3   1    7.90    3.80
   5  -4  -1  261.47   15.20
  -5   4   1  272.07   17.70
  -5   4   1  246.38   18.70
   4  -4  -1   31.10    6.40
  -4   4   1   34.00   16.80
  -4   4   1   23.20    8.80
  -4   4   1   17.90    5.50
  -4   4   1   29.40   10.20
  -4   4   1   32.30    9.00
  -4   4   1   33.00    9.20
   3  -4  -1   22.10    7.40
   3  -4  -1   22.40   14.60
   3  -4  -1   26.00    4.50
  -3   4   1   30.80    8.20
  -3   4   1   35.70    9.60
  -3   4   1   35.70    9.00
  -3   4   1   24.70    8.40
  -3   4   1   13.70    7.40
  -3   4   1   31.20   10.10
  -3   4   1   24.90    6.50
  -3   4   1   29.50    7.70
   2  -4  -1   63.39    7.10
   2  -4  -1   61.29    7.50
   2  -4  -1   64.89   11.20
  -2   4   1   62.79   11.20
  -2   4   1   74.09    9.60
  -2   4   1   61.99   12.20
  -2   4   1   68.39    9.90
  -2   4   1   65.39    8.90
  -2   4   1   75.09    9.40
  -2   4   1   79.29   12.10
  -2   4   1   67.59    7.50
  -2   4   1   84.89   12.30
  -2   4   1   74.69   10.70
   1  -4  -1  595.64   34.10
   1  -4  -1  624.24   32.80
  -1   4   1  662.33   35.80
  -1   4   1  617.74   30.80
   0  -4  -1  443.26   22.60
   0  -4  -1  414.36   21.70
   0  -4  -1  437.26   24.50
   0  -4  -1  434.36   22.70
   0  -4  -1  426.36   21.50
   0   4   1  460.65   23.00
   0   4   1  481.45   26.60
  -1  -4  -1  525.15   24.60
  -1  -4  -1  498.35   25.30
  -1  -4  -1  588.64   28.70
  -1  -4  -1  550.24   27.30
   1   4   1  531.15   29.60
  -2  -4  -1  846.22   40.00
  -2  -4  -1  912.51   44.00
  -2  -4  -1  879.21   39.50
  -2  -4  -1  876.11   40.90
  -2  -4  -1  918.01   44.70
   2   4   1  886.51   43.50
   2   4   1  866.01   46.10
   2   4   1  861.51   47.50
   2   4   1  774.92   45.20
  -3  -4  -1  185.98   13.40
  -3  -4  -1  179.68   12.50
  -3  -4  -1  189.08   17.60
  -3  -4  -1  195.28   14.50
  -3  -4  -1  174.78   13.60
  -3  -4  -1  185.78   12.10
  -3  -4  -1  179.88   13.00
  -3  -4  -1  174.28   13.30
  -3  -4  -1  184.88   11.70
   3   4   1  187.18   16.20
   3   4   1  188.98   14.50
   3   4   1  166.68   18.50
   3   4   1  188.08   12.60
   3   4   1  189.18   14.70
   3   4   1  181.88   19.50
   3   4   1  182.88   12.50
  -4  -4  -1   12.60    5.40
  -4  -4  -1   11.20    6.00
  -4  -4  -1   -2.30    4.70
  -4  -4  -1    7.00    6.40
  -4  -4  -1   16.40    5.40
  -4  -4  -1   17.50    7.00
   4   4   1    9.80    7.80
   4   4   1   16.50    5.00
   4   4   1   -8.70   17.50
   4   4   1   13.30    5.20
   4   4   1   12.80    6.60
   4   4   1    9.90    7.40
   4   4   1   18.70    6.00
   4   4   1   22.60    5.10
  -5  -4  -1  611.24   29.30
  -5  -4  -1  631.94   32.00
  -5  -4  -1  606.74   33.00
  -5  -4  -1  604.94   34.00
   5   4   1  568.24   29.20
   5   4   1  542.15   39.30
   5   4   1  622.34   32.40
   5   4   1  583.94   33.20
  -6  -4  -1  188.98   11.60
   6   4   1  155.78   16.00
   6   4   1  167.68   11.90
   4  -5  -1    3.80    5.60
   4  -5  -1   16.90    4.80
  -4   5   1   11.90   10.60
  -4   5   1   19.20    8.10
  -4   5   1   14.80    6.40
  -4   5   1    9.10   17.70
  -4   5   1   26.60    9.30
  -4   5   1    9.70    6.50
   3  -5  -1   23.80    7.70
   3  -5  -1   25.60    5.80
  -3   5   1   24.30    9.30
  -3   5   1   25.40    6.70
  -3   5   1   10.70    9.50
  -3   5   1   23.00    9.00
  -3   5   1   20.30    7.80
  -3   5   1   10.20    5.10
  -3   5   1   24.10    6.10
  -3   5   1   21.50    8.60
   2  -5  -1 1063.39   48.30
   2  -5  -1  992.40   60.19
  -2   5   1 1108.59   65.59
  -2   5   1  966.70   50.59
  -2   5   1 1092.79   52.19
  -2   5   1 1054.19   52.19
  -2   5   1 1020.40   52.69
  -2   5   1 1227.28   57.19
  -2   5   1 1135.09   57.79
  -2   5   1 1035.10   52.39
  -2   5   1 1091.79   51.99
  -2   5   1 1056.39   58.49
   1  -5  -1 1345.37   56.49
   1  -5  -1 1293.97   63.19
   1  -5  -1 1337.57   56.19
   1  -5  -1 1215.98   63.29
   1  -5  -1 1321.47   62.49
  -1   5   1 1309.27   65.79
  -1   5   1 1264.47   64.89
  -1   5   1 1339.77   61.09
  -1   5   1 1385.46   67.99
  -1   5   1 1311.07   62.29
  -1   5   1 1246.88   62.99
  -1   5   1 1319.47   62.79
  -1   5   1 1306.97   62.79
  -1   5   1 1335.47   65.59
   0  -5  -1  454.95   30.10
   0  -5  -1  425.76   22.40
   0  -5  -1  449.86   23.70
   0  -5  -1  421.36   19.50
   0  -5  -1  407.36   24.90
   0   5   1  435.26   28.00
   0   5   1  433.06   23.40
  -1  -5  -1   31.60    6.60
  -1  -5  -1   29.30    4.40
  -1  -5  -1   32.60    5.70
  -1  -5  -1   36.80    5.90
  -1  -5  -1   29.20    4.70
   1   5   1   26.00    9.00
   1   5   1   38.00    7.60
   1   5   1   33.10    7.80
  -2  -5  -1 1466.65   62.29
  -2  -5  -1 1386.36   62.69
  -2  -5  -1 1373.26   63.19
  -2  -5  -1 1495.65   68.79
  -2  -5  -1 1363.16   63.09
  -2  -5  -1 1397.76   65.39
   2   5   1 1465.15   67.79
   2   5   1 1441.16   65.09
   2   5   1 1283.87   67.89
   2   5   1 1295.27   62.99
  -3  -5  -1  395.86   20.70
  -3  -5  -1  388.46   22.20
  -3  -5  -1  386.26   20.70
  -3  -5  -1  355.06   23.10
  -3  -5  -1  370.06   23.40
  -3  -5  -1  383.76   22.50
  -3  -5  -1  384.66   21.90
  -3  -5  -1  381.46   21.30
   3   5   1  315.27   22.60
   3   5   1  388.86   21.70
   3   5   1  416.56   26.10
   3   5   1  393.36   23.10
   3   5   1  395.06   23.60
   3   5   1  339.57   29.20
  -4  -5  -1   94.69   10.50
  -4  -5  -1  101.39   11.90
  -4  -5  -1  101.09   10.70
  -4  -5  -1   94.59    9.00
  -4  -5  -1   97.89    8.30
  -4  -5  -1   99.89   10.80
  -4  -5  -1   86.49   11.20
   4   5   1   95.89   17.60
   4   5   1  102.19   11.30
   4   5   1   85.09   12.80
   4   5   1   89.39   15.00
  -5  -5  -1   82.59   11.10
  -5  -5  -1   88.79    8.10
  -5  -5  -1   91.79   10.50
  -5  -5  -1   84.99   10.90
   5   5   1   89.99    9.50
   5   5   1   88.59   13.80
   5   5   1   91.69   16.80
   5   5   1   88.19   11.30
  -6  -5  -1   46.30    5.20
   6   5   1   54.59    7.40
  -4   6   1  374.36   23.60
  -4   6   1  381.56   23.70
  -4   6   1  322.57   24.20
  -3   6   1  126.09   15.20
  -3   6   1  126.49   13.30
  -3   6   1  132.89   11.50
  -3   6   1  133.39   16.10
  -3   6   1  132.39   14.00
  -3   6   1  144.69   16.10
  -2   6   1   49.00   11.20
  -2   6   1   40.00    8.60
  -2   6   1   49.00    8.00
  -2   6   1   56.69   11.60
  -2   6   1   48.20    9.70
  -2   6   1   58.49   10.60
  -2   6   1   43.90    8.80
  -2   6   1   37.40   13.60
  -2   6   1   48.30   10.30
  -2   6   1   61.79    9.10
  -2   6   1   56.79   10.60
   1  -6  -1  398.26   24.90
   1  -6  -1  419.46   24.00
  -1   6   1  433.36   26.10
  -1   6   1  411.66   24.70
  -1   6   1  440.66   25.90
  -1   6   1  420.56   27.80
  -1   6   1  441.66   27.50
  -1   6   1  416.76   28.60
  -1   6   1  438.66   26.90
  -1   6   1  452.25   29.60
  -1   6   1  423.86   25.80
  -1   6   1  435.86   32.90
   0  -6  -1   53.19    7.60
   0  -6  -1   61.29    5.20
   0  -6  -1   62.79    7.30
   0  -6  -1   49.70    8.00
   0   6   1   68.99    9.50
   0   6   1   59.79    9.60
   0   6   1   70.79   10.30
   0   6   1   73.29   10.70
   0   6   1   61.19   12.80
   0   6   1   54.29    7.90
   0   6   1   56.39   11.10
   0   6   1   52.49    8.80
  -1  -6  -1  378.96   20.40
  -1  -6  -1  399.46   23.50
  -1  -6  -1  330.57   21.00
  -1  -6  -1  418.56   24.70
  -1  -6  -1  407.06   19.80
  -1  -6  -1  377.46   20.80
   1   6   1  406.86   27.20
   1   6   1  397.36   23.30
   1   6   1  382.36   21.80
   1   6   1  382.16   28.50
   1   6   1  387.66   23.80
  -2  -6  -1 1273.67   59.89
  -2  -6  -1 1338.17   59.99
  -2  -6  -1 1256.57   60.19
  -2  -6  -1 1382.06   59.49
  -2  -6  -1 1330.77   63.19
  -2  -6  -1 1460.15   67.09
  -2  -6  -1 1285.67   60.19
   2   6   1 1295.37   71.19
   2   6   1 1314.97   60.29
   2   6   1 1215.28   61.79
   2   6   1 1366.56   65.99
   2   6   1 1339.77   62.59
   2   6   1 1174.08   64.89
   2   6   1 1314.67   60.49
  -3  -6  -1  467.25   27.00
  -3  -6  -1  456.35   29.60
  -3  -6  -1  489.45   26.50
  -3  -6  -1  493.25   25.70
  -3  -6  -1  488.45   26.10
  -3  -6  -1  496.75   27.60
  -3  -6  -1  498.65   33.80
  -3  -6  -1  489.65   25.80
   3   6   1  476.85   27.70
   3   6   1  528.95   28.90
   3   6   1  455.65   25.70
   3   6   1  460.65   36.80
   3   6   1  470.25   31.30
   3   6   1  491.75   27.70
  -4  -6  -1  373.66   33.00
  -4  -6  -1  392.56   23.80
  -4  -6  -1  364.16   23.90
  -4  -6  -1  383.26   22.70
  -4  -6  -1  390.76   23.90
  -4  -6  -1  385.46   21.20
  -4  -6  -1  385.16   21.10
  -4  -6  -1  383.66   21.90
  -4  -6  -1  372.56   23.50
   4   6   1  363.96   28.50
   4   6   1  390.06   22.30
   4   6   1  370.26   31.50
   4   6   1  382.86   24.60
  -5  -6  -1  278.97   17.20
  -5  -6  -1  292.27   16.30
  -5  -6  -1  274.77   17.70
  -5  -6  -1  270.07   18.70
   5   6   1  277.77   18.10
   5   6   1  243.18   20.40
   5   6   1  230.68   15.60
   5   6   1  214.28   23.60
  -3   7   1  462.05   28.50
  -3   7   1  481.85   26.20
  -3   7   1  403.06   27.70
  -3   7   1  400.36   26.50
  -3   7   1  461.45   24.20
  -3   7   1  430.66   25.00
  -2   7   1  138.49   12.80
  -2   7   1  166.28   14.10
  -2   7   1  137.99   12.80
  -2   7   1  140.99   13.90
  -2   7   1  134.39   12.90
  -2   7   1  135.59   15.40
  -2   7   1  128.89   15.80
  -2   7   1  138.39   15.80
  -2   7   1  139.59   14.80
  -1   7   1  186.38   35.60
  -1   7   1  271.37   21.30
  -1   7   1  260.97   19.20
  -1   7   1  254.07   21.40
  -1   7   1  275.17   18.60
  -1   7   1  215.98   19.90
  -1   7   1  224.78   20.50
  -1   7   1  283.67   18.60
  -1   7   1  273.17   18.30
  -1   7   1  256.47   18.30
   0  -7  -1  313.87   22.90
   0  -7  -1  323.17   20.30
   0  -7  -1  330.97   17.30
   0   7   1  341.97   28.00
   0   7   1  330.27   20.50
   0   7   1  354.46   23.90
   0   7   1  324.97   22.40
   0   7   1  341.57   23.50
   0   7   1  347.07   29.10
   0   7   1  329.27   21.10
   0   7   1  313.97   23.20
  -1  -7  -1  227.58   13.60
  -1  -7  -1  243.48   18.80
  -1  -7  -1  210.88   14.20
  -1  -7  -1  229.18   17.80
   1   7   1  227.78   17.50
   1   7   1  216.18   14.20
   1   7   1  232.88   26.20
   1   7   1  224.48   15.80
   1   7   1  211.78   18.20
   1   7   1  226.48   17.80
   1   7   1  202.58   21.70
  -2  -7  -1  315.57   21.00
  -2  -7  -1  340.17   20.60
  -2  -7  -1  339.87   26.00
  -2  -7  -1  343.27   20.90
  -2  -7  -1  333.57   23.10
  -2  -7  -1  341.57   19.90
  -2  -7  -1  375.96   20.10
  -2  -7  -1  331.57   20.80
   2   7   1  378.36   26.00
   2   7   1  336.47   29.50
   2   7   1  363.56   21.80
   2   7   1  326.27   23.00
   2   7   1  347.57   20.70
   2   7   1  369.36   23.90
   2   7   1  343.47   26.70
  -3  -7  -1  464.85   25.60
  -3  -7  -1  478.85   26.20
  -3  -7  -1  480.55   25.80
  -3  -7  -1  459.25   33.00
  -3  -7  -1  457.45   26.70
  -3  -7  -1  479.85   26.90
  -3  -7  -1  499.25   26.40
  -3  -7  -1  467.15   31.00
   3   7   1  457.35   26.10
   3   7   1  475.45   27.50
   3   7   1  486.45   32.20
   3   7   1  409.96   36.20
   3   7   1  490.15   27.20
  -4  -7  -1  464.85   25.00
  -4  -7  -1  441.66   33.60
  -4  -7  -1  457.05   24.20
  -4  -7  -1  473.65   23.60
  -4  -7  -1  432.66   30.50
  -4  -7  -1  434.66   26.90
   4   7   1  426.36   30.20
   4   7   1  426.16   35.50
   4   7   1  441.36   25.60
   4   7   1  472.15   26.40
  -5  -7  -1    4.10    6.70
  -5  -7  -1   21.30    4.20
  -5  -7  -1   15.80    5.90
   5   7   1   21.70    5.50
  -3   8   1   11.10    7.00
  -3   8   1    4.40    6.70
  -2   8   1   17.40   10.50
  -2   8   1   16.60    7.00
  -2   8   1    5.30    6.50
  -2   8   1   12.50    6.00
  -2   8   1   19.80    6.40
  -2   8   1   21.20    6.60
  -2   8   1   12.80    5.60
  -2   8   1   18.00    4.90
  -1   8   1  941.71   55.69
  -1   8   1 1114.59   52.19
  -1   8   1 1063.19   51.69
  -1   8   1 1016.70   51.79
  -1   8   1 1103.99   51.59
  -1   8   1 1094.09   54.29
   0  -8  -1 1827.92   78.59
   0  -8  -1 1671.33   81.59
   0  -8  -1 1672.73   79.19
   0   8   1 1813.42   82.39
   0   8   1 1860.31   84.19
   0   8   1 1551.14   87.19
   0   8   1 2012.20   86.29
   0   8   1 1866.41   83.39
   0   8   1 1856.91   84.29
  -1  -8  -1  791.42   47.10
  -1  -8  -1  825.32   41.10
  -1  -8  -1  850.21   46.90
  -1  -8  -1  787.82   41.80
  -1  -8  -1  932.71   41.30
   1   8   1  853.71   45.80
   1   8   1  897.81   44.90
   1   8   1  892.51   45.00
   1   8   1  883.81   43.60
   1   8   1  872.41   45.30
   1   8   1  827.62   49.90
  -2  -8  -1  355.46   20.80
  -2  -8  -1  351.36   19.90
  -2  -8  -1  316.17   20.60
  -2  -8  -1  382.86   27.90
  -2  -8  -1  358.26   20.30
   2   8   1  330.37   20.90
   2   8   1  322.37   19.30
   2   8   1  344.17   22.20
   2   8   1  287.47   23.30
   2   8   1  313.47   22.30
   2   8   1  351.16   23.60
  -3  -8  -1  414.16   23.60
  -3  -8  -1  411.36   23.30
  -3  -8  -1  407.16   23.20
  -3  -8  -1  387.46   22.30
  -3  -8  -1  444.36   38.90
   3   8   1  405.06   23.00
   3   8   1  395.16   24.10
   3   8   1  408.76   23.70
   3   8   1  396.96   24.90
  -4  -8  -1  338.57   19.10
  -4  -8  -1  337.37   18.30
  -4  -8  -1  310.97   21.60
  -4  -8  -1  300.37   19.50
  -4  -8  -1  322.87   18.40
   4   8   1  346.17   21.90
   4   8   1  343.07   20.60
  -5  -8  -1   29.50    4.90
   5   8   1   36.10    6.10
  -2   9   1  185.28   11.40
  -2   9   1  134.19   10.50
  -2   9   1  170.78   11.30
  -1   9   1  120.29   12.40
  -1   9   1   94.69    9.70
  -1   9   1   95.49   11.00
  -1   9   1  114.69   11.20
  -1   9   1  101.79   11.50
   0  -9  -1  312.17   20.50
   0  -9  -1  302.77   16.70
   0   9   1  302.77   21.10
   0   9   1  300.87   18.90
   0   9   1  309.87   21.40
   0   9   1  300.07   21.00
   0   9   1  310.17   22.30
  -1  -9  -1   81.89   11.60
  -1  -9  -1   62.69    7.80
   1   9   1   76.59   13.00
   1   9   1   76.59   10.50
   1   9   1   49.20    9.90
   1   9   1   78.39   10.60
   1   9   1   80.39   12.00
   1   9   1   66.89   10.30
  -2  -9  -1  232.08   15.80
  -2  -9  -1  219.68   14.50
  -2  -9  -1  227.38   14.50
   2   9   1  231.58   16.50
   2   9   1  221.48   18.80
   2   9   1  232.98   17.10
   2   9   1  205.38   14.70
   2   9   1  203.58   15.80
  -3  -9  -1   27.00    6.30
  -3  -9  -1   18.80    5.60
  -3  -9  -1   30.20    5.20
  -3  -9  -1   25.80    4.80
   3   9   1   23.70    6.50
   3   9   1   17.70    6.90
   3   9   1   24.50    5.70
   3   9   1   29.90    5.70
  -4  -9  -1  122.29    8.60
  -4  -9  -1  124.49    9.70
   4   9   1  115.89    9.40
   4   9   1  112.39    9.40
   0  10   1   42.00    6.90
   0  10   1   41.60    7.20
   0  10   1   28.00    5.40
   0  10   1   38.00    7.30
  -1 -10  -1    7.00    6.50
  -1 -10  -1    9.10    3.80
  -1 -10  -1  -10.80    6.50
   1  10   1   -0.20    7.40
   1  10   1    9.80    4.90
   1  10   1    1.40    5.20
   1  10   1    5.90    5.20
   1  10   1    2.60    3.20
  -2 -10  -1   16.10    4.10
  -2 -10  -1   18.10    3.90
  -2 -10  -1    7.90    4.50
   2  10   1   14.80    5.00
   2  10   1   11.20    5.00
   2  10   1    8.70    6.70
   2  10   1   15.30    4.10
   2  10   1   11.10    4.90
  -3 -10  -1   27.70    4.40
  -3 -10  -1   33.70    4.80
  -3 -10  -1   34.20    4.70
   3  10   1   22.90    5.80
   3  10   1   29.60    3.80
   3  10   1   18.40    5.10
   2  10  -2  146.19   13.10
   2  10  -2  163.98   10.90
  -2 -10   2  169.48   10.30
  -2 -10   2  168.58   10.10
   1  10  -2    3.50    3.60
   1  10  -2    1.20    2.80
   1  10  -2    1.60    3.50
   1  10  -2    0.90    2.80
  -1 -10   2   -0.80    2.10
  -1 -10   2   -1.60    2.70
   3   9  -2  162.88   11.80
   3   9  -2  159.68   12.50
   3   9  -2  155.78   12.30
   3   9  -2  156.88   12.20
  -3  -9   2  173.38   11.50
  -3  -9   2  195.88   12.40
  -3  -9   2  204.08   12.40
  -3  -9   2  180.98   11.50
   2   9  -2   52.69    8.10
   2   9  -2   54.39    6.50
   2   9  -2   34.70    6.70
   2   9  -2   53.89    7.50
  -2  -9   2   25.80    7.20
  -2  -9   2   49.70    7.50
  -2  -9   2   46.20    6.20
  -2  -9   2   33.20    6.10
   1   9  -2  374.56   23.20
   1   9  -2  362.96   22.70
   1   9  -2  405.66   23.60
   1   9  -2  373.16   21.20
  -1  -9   2  380.16   21.70
  -1  -9   2  373.86   20.50
  -1  -9   2  377.06   20.60
   0   9  -2   43.80   15.80
   0   9  -2   42.80    7.50
   0   9  -2   55.89    9.20
   0   9  -2   71.99    9.30
   0   9  -2   47.80    7.50
   0  -9   2   71.49   11.20
   0  -9   2   63.59    6.80
  -1   9  -2   -0.90    3.50
  -1   9  -2    4.00    3.40
  -1   9  -2    5.20    3.70
  -1   9  -2    6.70   16.90
  -1   9  -2    0.60    4.70
   4   8  -2  347.27   18.90
   4   8  -2  269.87   23.80
   4   8  -2  342.27   18.50
  -4  -8   2  376.86   19.00
  -4  -8   2  302.87   17.10
  -4  -8   2  351.26   17.50
  -4  -8   2  346.07   19.10
   3   8  -2   62.09    8.00
   3   8  -2   60.09    8.90
   3   8  -2   48.10   11.60
  -3  -8   2   64.09    9.50
  -3  -8   2   62.19    8.40
  -3  -8   2   62.89    9.30
  -3  -8   2   34.80   10.90
  -3  -8   2   55.09    8.00
  -3  -8   2   71.59    9.60
   2   8  -2  274.87   16.10
   2   8  -2  247.88   18.70
   2   8  -2  245.08   21.40
   2   8  -2  273.67   18.60
   2   8  -2  251.97   16.40
  -2  -8   2  276.27   18.00
  -2  -8   2  261.57   18.90
  -2  -8   2  283.87   17.30
  -2  -8   2  268.47   17.80
  -2  -8   2  285.77   19.00
  -2  -8   2  270.17   18.00
  -2  -8   2  304.37   31.80
   1   8  -2   19.80    5.40
   1   8  -2   20.30   13.50
   1   8  -2   14.70    6.30
   1   8  -2    7.10    7.00
   1   8  -2   10.50    7.30
  -1  -8   2   18.70    7.30
  -1  -8   2   18.30    9.10
  -1  -8   2   11.80    4.90
  -1  -8   2   17.00    5.40
  -1  -8   2   15.40    5.00
  -1  -8   2    8.10    7.60
   0   8  -2   93.59   25.20
   0   8  -2  107.59   12.20
   0   8  -2  110.09   11.60
   0   8  -2  104.09   10.50
   0   8  -2  101.19   13.20
   0  -8   2  110.39   10.60
   0  -8   2   86.29   14.00
   0  -8   2   86.29   13.20
   0  -8   2  107.59    9.20
  -1   8  -2  469.55   26.40
  -1   8  -2  442.26   27.50
  -1   8  -2  426.96   24.40
  -1   8  -2  400.86   33.90
  -1   8  -2  403.96   24.70
   1  -8   2  442.26   21.90
  -2   8  -2  761.82   34.80
  -2   8  -2  608.34   39.00
  -2   8  -2  727.73   35.40
  -2   8  -2  652.93   40.00
  -2   8  -2  761.92   35.80
   5   7  -2  261.37   20.40
  -5  -7   2  248.08   14.50
   4   7  -2   41.70   10.40
   4   7  -2   52.39    8.40
   4   7  -2   40.20   12.30
  -4  -7   2   52.49    7.20
  -4  -7   2   49.30    7.60
  -4  -7   2   54.99    7.40
  -4  -7   2   63.89   12.30
  -4  -7   2   53.89    6.20
  -4  -7   2   62.69    8.70
  -4  -7   2   32.60    8.80
   3   7  -2  195.98   15.80
   3   7  -2  212.38   15.50
   3   7  -2  181.58   19.80
   3   7  -2  178.28   21.30
  -3  -7   2  200.48   15.20
  -3  -7   2  195.88   13.80
  -3  -7   2  185.88   14.80
  -3  -7   2  216.98   17.30
  -3  -7   2  191.48   15.30
  -3  -7   2  192.58   14.40
  -3  -7   2  186.98   21.20
   2   7  -2  266.57   19.70
   2   7  -2  261.97   22.60
   2   7  -2  253.97   17.90
   2   7  -2  280.37   17.50
   2   7  -2  285.97   23.70
   2   7  -2  299.77   19.50
   2   7  -2  257.07   24.40
  -2  -7   2  271.37   21.30
  -2  -7   2  290.57   18.30
  -2  -7   2  289.57   20.10
  -2  -7   2  295.07   18.30
  -2  -7   2  288.87   20.60
  -2  -7   2  276.07   17.10
  -2  -7   2  273.57   18.60
   1   7  -2  455.75   33.60
   1   7  -2  428.76   27.50
   1   7  -2  432.26   22.50
   1   7  -2  459.15   27.10
   1   7  -2  443.46   27.90
   1   7  -2  479.95   26.10
  -1  -7   2  432.86   24.40
  -1  -7   2  427.06   26.20
  -1  -7   2  468.45   24.10
  -1  -7   2  424.56   26.30
  -1  -7   2  453.15   28.30
  -1  -7   2  484.35   30.60
  -1  -7   2  393.36   28.10
  -1  -7   2  405.16   25.20
   0   7  -2  287.97   30.70
   0   7  -2  292.37   20.80
   0   7  -2  279.97   19.20
   0   7  -2  248.58   29.90
   0   7  -2  281.77   19.30
   0   7  -2  272.47   18.40
   0  -7   2  257.37   18.30
   0  -7   2  265.57   21.80
   0  -7   2  285.17   20.20
   0  -7   2  273.57   17.20
   0  -7   2  266.77   15.90
  -1   7  -2  522.75   30.60
  -1   7  -2  518.35   33.90
  -1   7  -2  506.25   29.50
  -1   7  -2  538.55   28.60
  -1   7  -2  493.05   27.60
  -1   7  -2  437.46   34.90
   1  -7   2  500.15   25.10
   1  -7   2  472.45   26.60
  -2   7  -2  527.85   27.40
  -2   7  -2  487.25   32.30
  -2   7  -2  415.36   34.70
  -2   7  -2  492.65   28.50
  -2   7  -2  478.65   33.60
  -2   7  -2  518.25   28.80
  -3   7  -2    8.30    5.00
  -3   7  -2    0.90    3.20
  -3   7  -2    3.50    5.70
  -3   7  -2   -1.00   10.90
  -3   7  -2    4.50   12.00
   5   6  -2   48.10   10.90
   5   6  -2   45.50    6.70
   5   6  -2   29.60   10.30
   5   6  -2   37.80    6.50
  -5  -6   2   45.30    6.80
  -5  -6   2   33.30    6.50
  -5  -6   2   21.50    8.50
  -5  -6   2   42.00    5.30
   4   6  -2  886.51   42.20
   4   6  -2  924.01   55.19
   4   6  -2  833.12   49.40
   4   6  -2  903.41   45.20
  -4  -6   2  868.21   44.20
  -4  -6   2  805.72   43.40
  -4  -6   2  918.71   44.20
  -4  -6   2  947.81   46.30
  -4  -6   2  933.41   46.30
  -4  -6   2  921.71   41.90
   3   6  -2  327.87   21.20
   3   6  -2  306.17   19.60
   3   6  -2  320.97   20.70
   3   6  -2  301.87   24.90
   3   6  -2  326.37   28.30
  -3  -6   2  336.57   22.10
  -3  -6   2  352.76   27.60
  -3  -6   2  338.57   21.10
  -3  -6   2  317.67   19.40
  -3  -6   2  303.57   21.00
  -3  -6   2  340.87   20.00
  -3  -6   2  298.97   22.90
  -3  -6   2  324.47   19.30
  -3  -6   2  301.37   23.30
   2   6  -2  220.08   15.30
   2   6  -2  197.88   20.90
   2   6  -2  215.28   16.00
   2   6  -2  205.68   19.30
   2   6  -2  216.28   15.80
   2   6  -2  224.18   16.10
   2   6  -2  253.57   21.40
  -2  -6   2  237.28   14.80
  -2  -6   2  219.68   20.10
  -2  -6   2  238.08   18.10
  -2  -6   2  213.88   16.90
  -2  -6   2  183.08   17.20
  -2  -6   2  211.38   15.80
  -2  -6   2  220.38   14.60
  -2  -6   2  212.48   17.70
   1   6  -2  240.58   17.30
   1   6  -2  230.48   21.70
   1   6  -2  202.18   16.10
   1   6  -2  233.38   14.40
   1   6  -2  241.18   20.10
   1   6  -2  253.37   26.00
   1   6  -2  241.18   18.50
   1   6  -2  211.88   21.90
  -1  -6   2  227.48   15.00
  -1  -6   2  226.68   17.60
  -1  -6   2  223.48   16.60
  -1  -6   2  237.68   14.20
  -1  -6   2  210.48   15.70
  -1  -6   2  244.88   18.90
  -1  -6   2  215.38   15.80
   0   6  -2   63.29   10.30
   0   6  -2   61.49    8.50
   0   6  -2   75.79    9.70
   0   6  -2   51.89    9.30
   0   6  -2   57.49    9.50
   0   6  -2   50.29   17.50
   0   6  -2   62.19   10.90
   0  -6   2   58.69    7.80
   0  -6   2   71.19    8.90
   0  -6   2   61.09    7.00
   0  -6   2   34.30    6.50
  -1   6  -2  370.66   27.70
  -1   6  -2  342.37   22.40
  -1   6  -2  346.07   26.70
  -1   6  -2  380.16   25.10
  -1   6  -2  336.67   24.80
  -1   6  -2  349.37   22.50
  -1   6  -2  358.96   23.30
   1  -6   2  322.57   21.80
   1  -6   2  336.17   20.30
   1  -6   2  352.66   18.20
  -2   6  -2  126.09   16.70
  -2   6  -2  134.59   15.80
  -2   6  -2  130.79   14.80
  -2   6  -2  151.28   16.60
  -2   6  -2  138.29   13.90
  -2   6  -2  107.29   12.90
  -2   6  -2  131.19   14.30
  -3   6  -2   91.39   17.40
  -3   6  -2   76.09   10.00
  -3   6  -2   60.59   17.70
  -3   6  -2   90.59   11.50
  -3   6  -2   93.29   13.00
  -3   6  -2   84.59   11.90
   3  -6   2   79.49    9.10
  -4   6  -2   19.70   13.40
  -4   6  -2   31.80    4.90
  -4   6  -2   26.80   10.40
  -4   6  -2   18.20    8.30
   5   5  -2   37.20   11.80
   5   5  -2   45.50    7.60
   5   5  -2   45.30    9.90
   5   5  -2   50.39    6.80
  -5  -5   2   50.89    7.70
  -5  -5   2   48.50    5.80
  -5  -5   2   42.20    8.00
  -5  -5   2   63.19    9.70
   4   5  -2   35.50   10.80
   4   5  -2   47.00   12.60
   4   5  -2   37.30    6.40
   4   5  -2   32.50    7.70
  -4  -5   2   24.90    5.00
  -4  -5   2   25.40    6.20
  -4  -5   2   43.20    9.60
  -4  -5   2   17.60    5.40
  -4  -5   2   43.40    7.60
  -4  -5   2   44.20    8.10
   3   5  -2  347.57   21.90
   3   5  -2  402.56   22.10
   3   5  -2  361.96   22.40
   3   5  -2  371.16   30.20
   3   5  -2  344.17   25.40
  -3  -5   2  359.16   20.70
  -3  -5   2  359.36   20.30
  -3  -5   2  347.47   24.30
  -3  -5   2  359.86   23.10
  -3  -5   2  339.27   20.60
  -3  -5   2  343.97   21.80
  -3  -5   2  354.66   22.30
  -3  -5   2  359.06   21.20
  -3  -5   2  359.56   28.20
  -3  -5   2  330.27   23.20
   2   5  -2  198.38   15.40
   2   5  -2  224.48   22.00
   2   5  -2  218.18   15.90
   2   5  -2  240.18   18.00
   2   5  -2  237.38   16.70
   2   5  -2  231.58   15.30
   2   5  -2  228.38   17.80
   2   5  -2  255.27   20.60
  -2  -5   2  242.78   17.10
  -2  -5   2  217.18   15.30
  -2  -5   2  242.28   16.60
  -2  -5   2  237.98   15.70
  -2  -5   2  248.38   17.10
  -2  -5   2  277.17   22.70
  -2  -5   2  248.48   15.90
  -2  -5   2  235.28   15.10
   1   5  -2   48.40    8.50
   1   5  -2   59.69    8.50
   1   5  -2   44.80    7.70
   1   5  -2   58.79   10.30
   1   5  -2   52.09    6.50
  -1  -5   2   52.39    8.80
  -1  -5   2   43.60    6.40
  -1  -5   2   49.00    6.30
  -1  -5   2   57.69    8.00
  -1  -5   2   47.30    5.90
   0   5  -2  914.51   44.80
   0   5  -2 1023.80   54.19
   0   5  -2  987.50   50.59
   0   5  -2  876.41   45.60
   0   5  -2  949.31   47.40
   0  -5   2 1026.20   46.20
   0  -5   2  920.21   45.70
   0  -5   2  902.51   42.20
   0  -5   2  877.91   43.30
  -1   5  -2 1506.35   73.29
  -1   5  -2 1407.46   66.89
  -1   5  -2 1445.06   67.79
  -1   5  -2 1438.16   70.79
  -1   5  -2 1485.05   69.39
  -1   5  -2 1429.86   66.89
  -1   5  -2 1438.46   72.29
   1  -5   2 1468.75   74.89
   1  -5   2 1424.46   62.89
   1  -5   2 1462.35   65.79
   1  -5   2 1436.26   66.79
  -2   5  -2  141.59   13.50
  -2   5  -2  141.89   15.80
  -2   5  -2  135.69   14.60
  -2   5  -2  149.39   17.00
  -2   5  -2  126.49   15.90
  -2   5  -2  132.89   15.60
  -2   5  -2  131.89   13.70
   2  -5   2  127.19   11.20
   2  -5   2  122.59    9.10
  -3   5  -2  186.78   26.30
  -3   5  -2  198.78   16.20
  -3   5  -2  187.68   18.90
  -3   5  -2  162.88   14.40
  -3   5  -2  179.28   24.80
  -3   5  -2  161.88   18.80
   3  -5   2  163.28   12.60
   3  -5   2  182.48   17.60
  -4   5  -2   48.00    8.50
  -4   5  -2   75.19   18.80
  -4   5  -2   75.59   10.50
  -4   5  -2   77.09   11.10
  -4   5  -2   52.59   19.40
   4  -5   2   65.99    8.50
   5   4  -2  358.06   20.50
   5   4  -2  318.67   22.00
   5   4  -2  322.87   28.20
   5   4  -2  308.27   17.10
   5   4  -2  316.97   23.40
  -5  -4   2  364.46   21.90
  -5  -4   2  347.47   21.00
  -5  -4   2  362.56   23.40
   4   4  -2  547.15   33.10
   4   4  -2  526.25   27.80
   4   4  -2  543.15   38.70
   4   4  -2  504.25   29.00
   4   4  -2  520.55   26.60
  -4  -4   2  524.75   28.80
  -4  -4   2  422.46   31.40
  -4  -4   2  516.45   30.10
  -4  -4   2  484.95   24.70
  -4  -4   2  529.75   30.40
  -4  -4   2  515.25   27.50
   3   4  -2  115.69   13.20
   3   4  -2   95.89    9.90
   3   4  -2  102.29   10.90
   3   4  -2  108.69   14.80
   3   4  -2  102.29    9.20
   3   4  -2  102.29    9.70
  -3  -4   2  106.79   11.90
  -3  -4   2  108.99   10.20
  -3  -4   2   88.59    9.60
  -3  -4   2  100.09   12.60
  -3  -4   2  115.69   11.80
  -3  -4   2  107.49    9.00
  -3  -4   2   96.49   11.70
  -3  -4   2  102.49   10.50
  -3  -4   2   91.69   14.60
  -3  -4   2  108.09    9.50
   2   4  -2 1623.04   75.69
   2   4  -2 1564.44   70.99
   2   4  -2 1568.24   73.29
   2   4  -2 1384.16   67.19
  -2  -4   2 1475.65   68.59
  -2  -4   2 1474.25   72.09
  -2  -4   2 1533.05   66.69
  -2  -4   2 1505.25   69.59
  -2  -4   2 1427.06   67.39
  -2  -4   2 1489.75   67.19
  -2  -4   2 1476.65   68.59
  -2  -4   2 1500.35   68.79
   1   4  -2  927.81   44.00
  -1  -4   2  859.81   41.50
  -1  -4   2  859.11   42.10
  -1  -4   2  972.30   45.10
  -1  -4   2  898.51   42.70
  -1  -4   2  898.51   40.80
   0   4  -2  434.56   25.00
   0  -4   2  501.85   23.00
   0  -4   2  509.85   24.00
   0  -4   2  519.65   25.60
   0  -4   2  516.95   25.70
  -1   4  -2  314.47   22.60
  -1   4  -2  299.97   18.50
  -1   4  -2  287.67   19.20
   1  -4   2  322.37   17.00
   1  -4   2  331.07   19.00
   1  -4   2  308.27   14.70
  -2   4  -2  331.07   24.30
  -2   4  -2  344.67   25.90
  -2   4  -2  332.57   20.20
  -2   4  -2  347.37   22.60
  -2   4  -2  353.16   22.30
  -2   4  -2  377.36   26.30
  -2   4  -2  359.26   22.80
  -2   4  -2  319.87   19.10
   2  -4   2  336.97   19.20
   2  -4   2  334.07   27.10
   2  -4   2  335.77   17.00
  -3   4  -2  212.58   19.80
  -3   4  -2  191.78   15.90
  -3   4  -2  201.78   19.80
  -3   4  -2  206.28   17.40
  -3   4  -2  217.48   18.30
  -3   4  -2  212.38   20.30
   3  -4   2  201.68   18.20
   3  -4   2  152.08   15.70
   3  -4   2  207.08   12.80
  -4   4  -2  344.37   27.60
  -4   4  -2  267.37   26.30
  -4   4  -2  285.17   19.10
  -4   4  -2  295.97   24.20
  -4   4  -2  293.37   23.90
   4  -4   2  290.17   17.30
   4  -4   2  262.67   18.50
  -5   4  -2  120.69    8.30
  -5   4  -2  100.89   10.00
  -5   4  -2   82.79    9.80
  -5   4  -2   70.79   15.00
   5  -4   2  126.59   13.60
   6   3  -2   91.89    8.10
   5   3  -2  146.39   11.90
   5   3  -2  106.59   15.60
   5   3  -2  156.58   18.10
   5   3  -2  143.39   12.00
   5   3  -2  139.19   16.60
   5   3  -2   88.19   17.30
   5   3  -2  152.48   13.10
  -5  -3   2  144.59   11.80
  -5  -3   2  154.48   20.70
  -5  -3   2  153.28   14.00
   4   3  -2 1127.29   50.29
   4   3  -2 1014.50   48.90
   4   3  -2 1009.00   50.89
   4   3  -2 1019.80   48.50
   4   3  -2 1061.59   60.19
   4   3  -2  825.92   58.99
   4   3  -2  924.11   64.99
   4   3  -2 1072.79   49.80
   4   3  -2 1067.19   54.59
  -4  -3   2 1013.20   48.80
  -4  -3   2 1105.19   52.69
  -4  -3   2 1051.09   50.69
  -4  -3   2 1043.80   51.59
   3   3  -2  614.54   30.50
   3   3  -2  601.24   31.80
   3   3  -2  603.94   30.50
   3   3  -2  630.44   42.30
   3   3  -2  650.23   39.30
   3   3  -2  586.14   36.40
   3   3  -2  620.84   31.00
   3   3  -2  626.44   30.50
   3   3  -2  684.63   35.10
   3   3  -2  574.44   41.20
  -3  -3   2  626.94   32.70
  -3  -3   2  703.33   31.80
  -3  -3   2  633.14   33.30
  -3  -3   2  631.84   33.00
  -3  -3   2  585.04   34.00
  -3  -3   2  612.94   29.80
  -3  -3   2  631.94   36.40
  -3  -3   2  614.84   31.40
  -3  -3   2  589.04   29.80
  -3  -3   2  607.54   30.30
   2   3  -2  109.89   13.50
   2   3  -2  107.69    9.70
   2   3  -2  101.19    8.40
   2   3  -2  115.29   10.20
   2   3  -2  103.89   14.50
  -2  -3   2  111.79    8.30
  -2  -3   2  114.69    9.70
  -2  -3   2  116.09   11.90
  -2  -3   2  102.59    7.90
  -2  -3   2   97.69    9.80
   1   3  -2 1595.44   72.69
  -1  -3   2 1601.14   71.89
  -1  -3   2 1595.84   70.39
  -1  -3   2 1723.13   73.89
  -1  -3   2 1613.94   71.49
   0  -3   2 3477.55  139.19
   0  -3   2 3010.30  138.49
   0  -3   2 3340.07  138.39
  -1   3  -2 1619.84   65.19
   1  -3   2 1542.75   65.29
   1  -3   2 1303.27   63.29
   1  -3   2 1401.36   67.29
   1  -3   2 1571.14   65.69
  -2   3  -2  355.46   19.50
  -2   3  -2  356.06   24.80
  -2   3  -2  328.67   21.80
  -2   3  -2  366.66   25.50
  -2   3  -2  388.36   25.10
   2  -3   2  356.46   20.10
   2  -3   2  366.56   18.70
   2  -3   2  349.67   17.30
  -3   3  -2  491.45   27.80
  -3   3  -2  529.45   34.70
  -3   3  -2  545.05   34.90
  -3   3  -2  465.45   27.80
  -3   3  -2  523.55   33.70
  -3   3  -2  503.75   29.40
   3  -3   2  465.95   37.80
   3  -3   2  476.95   26.20
   3  -3   2  520.65   25.40
   3  -3   2  557.04   33.00
  -4   3  -2  276.07   20.20
  -4   3  -2  281.77   23.80
  -4   3  -2  285.07   33.00
  -4   3  -2  266.27   23.00
  -4   3  -2  262.97   23.70
   4  -3   2  271.87   16.80
   4  -3   2  250.47   17.40
   4  -3   2  235.48   19.70
   4  -3   2  236.78   24.80
  -5   3  -2   64.29    8.70
  -5   3  -2   68.59    9.60
  -5   3  -2   65.89    7.50
  -5   3  -2   52.49   16.00
  -5   3  -2   62.79   15.20
   5  -3   2   43.40    7.40
   5  -3   2   50.29    9.10
   5  -3   2   72.49    7.70
   6   2  -2   69.19    6.50
   6   2  -2   82.89    7.60
   5   2  -2  494.65   26.90
   5   2  -2  528.05   27.20
   5   2  -2  517.85   26.20
   5   2  -2  386.66   36.90
  -5  -2   2  406.36   29.70
  -5  -2   2  505.05   29.00
  -5  -2   2  519.55   29.30
  -5  -2   2  477.75   27.40
  -5  -2   2  526.45   26.90
   4   2  -2  146.49   12.80
   4   2  -2   95.69   18.30
   4   2  -2  149.39   11.90
   4   2  -2  150.28   11.90
   4   2  -2  103.89   20.30
   4   2  -2  149.19   14.40
   4   2  -2  168.68   20.00
   4   2  -2  152.38   12.20
  -4  -2   2  149.09   15.70
  -4  -2   2  149.29   13.10
  -4  -2   2  150.58   13.30
  -4  -2   2  132.89   12.90
  -4  -2   2  136.29   11.50
  -4  -2   2  124.89   14.60
   3   2  -2  200.28   13.40
   3   2  -2  221.38   15.90
   3   2  -2  229.08   13.50
   3   2  -2  224.48   19.80
   3   2  -2  220.58   13.60
   3   2  -2  223.68   21.30
   3   2  -2  197.28   14.20
   3   2  -2  219.38   22.60
  -3  -2   2  213.48   18.60
  -3  -2   2  201.38   17.70
  -3  -2   2  222.08   15.30
  -3  -2   2  243.08   15.70
  -3  -2   2  215.48   15.00
  -3  -2   2  216.28   15.70
   2   2  -2 1848.72   87.19
   2   2  -2 1797.42   79.19
   2   2  -2 1902.11   87.29
  -2  -2   2 1734.83   78.89
  -2  -2   2 1768.02   82.99
  -2  -2   2 1936.01   81.29
   1   2  -2 1429.66   63.59
   1   2  -2 1452.85   64.09
   1   2  -2 1348.77   66.19
  -1  -2   2 1526.15   65.09
  -1  -2   2 1505.35   63.29
  -1  -2   2 1427.76   62.29
  -1  -2   2 1411.56   67.99
  -1  -2   2 1432.76   63.49
   0   2  -2  223.98   11.20
   0  -2   2  182.78   11.40
   0  -2   2  222.58   12.00
   0  -2   2  221.28   10.60
   0  -2   2  221.88   11.50
  -1   2  -2 2213.08   93.29
  -1   2  -2 2178.08   91.69
   1  -2   2 1881.11   94.59
   1  -2   2 2197.88   92.69
   1  -2   2 2286.67   92.69
  -2   2  -2  537.95   26.10
  -2   2  -2  551.84   27.30
   2  -2   2  557.44   26.40
   2  -2   2  567.74   25.70
   2  -2   2  586.64   29.10
   2  -2   2  587.74   34.00
  -3   2  -2   61.49   12.50
  -3   2  -2   55.09    8.90
  -3   2  -2   48.60    6.40
  -3   2  -2   47.50   10.10
  -3   2  -2   52.29   10.40
   3  -2   2   44.80    7.30
   3  -2   2   42.90   10.90
   3  -2   2   51.39   10.40
  -4   2  -2  124.29   16.70
  -4   2  -2  126.19   16.50
  -4   2  -2  122.99    8.30
  -4   2  -2  123.09   24.70
  -4   2  -2  132.19   18.30
  -4   2  -2  117.59   16.00
   4  -2   2  121.59   11.40
   4  -2   2   98.39   17.60
   4  -2   2  109.09   10.60
   4  -2   2  111.69   15.80
   4  -2   2  114.89   12.00
  -5   2  -2    9.20   14.50
  -5   2  -2   11.40    5.00
  -5   2  -2    5.70    5.50
  -5   2  -2    6.20    5.30
  -5   2  -2   13.50   13.40
   5  -2   2    6.50    8.50
   5  -2   2    1.80    5.30
   5  -2   2    9.70    4.20
   6   1  -2   23.20    4.90
   6   1  -2   20.50    3.70
  -6  -1   2   21.30    6.40
   5   1  -2  558.94   29.60
   5   1  -2  577.14   29.70
   5   1  -2  559.84   29.60
   5   1  -2  545.95   32.60
   5   1  -2  546.55   46.80
   5   1  -2  546.25   29.20
  -5  -1   2  553.04   34.70
  -5  -1   2  567.84   28.80
  -5  -1   2  558.34   31.70
  -5  -1   2  530.75   31.20
  -5  -1   2  586.64   32.00
   4   1  -2  548.15   29.50
   4   1  -2  513.45   41.60
   4   1  -2  560.94   29.90
   4   1  -2  572.24   29.40
   4   1  -2  580.44   33.00
   4   1  -2  566.24   36.50
   4   1  -2  552.84   28.90
  -4  -1   2  547.45   31.00
  -4  -1   2  576.04   29.50
  -4  -1   2  557.44   30.70
  -4  -1   2  528.65   31.70
  -4  -1   2  492.05   31.80
  -4  -1   2  564.54   31.20
  -4  -1   2  544.15   33.00
   3   1  -2 1131.99   61.59
   3   1  -2 1144.89   54.79
   3   1  -2 1126.09   52.19
   3   1  -2 1080.09   53.39
   3   1  -2 1195.58   59.19
   3   1  -2 1130.89   51.49
   3   1  -2 1115.29   62.09
  -3  -1   2 1175.68   53.79
  -3  -1   2 1124.79   56.19
   2   1  -2  530.55   30.60
   2   1  -2  514.85   26.30
   2   1  -2  485.45   30.00
   2   1  -2  494.55   28.90
  -2  -1   2  499.75   22.80
  -2  -1   2  535.75   25.50
  -2  -1   2  497.75   26.50
   1   1  -2  634.44   30.20
   1   1  -2  521.15   26.00
   1   1  -2  599.34   29.00
   1   1  -2  574.44   30.00
   1   1  -2  557.64   27.40
  -1  -1   2  609.54   26.90
  -1  -1   2  559.04   27.00
  -1  -1   2  620.84   26.30
  -1  -1   2  589.04   28.30
  -1  -1   2  602.24   30.50
  -2   1  -2  338.17   17.30
  -2   1  -2  337.97   16.90
   2  -1   2  356.16   16.80
   2  -1   2  357.66   23.30
   2  -1   2  338.57   16.60
   2  -1   2  339.97   19.80
  -3   1  -2  574.04   28.50
  -3   1  -2  578.94   27.80
  -3   1  -2  589.34   33.20
  -3   1  -2  602.04   35.40
   3  -1   2  567.94   28.20
   3  -1   2  651.93   36.60
   3  -1   2  541.75   28.60
   3  -1   2  573.24   38.70
  -4   1  -2  545.85   36.10
  -4   1  -2  539.95   26.10
  -4   1  -2  542.15   35.30
  -4   1  -2  556.94   36.90
  -4   1  -2  518.65   34.70
  -4   1  -2  516.45   31.90
   4  -1   2  528.75   27.80
   4  -1   2  538.45   29.10
   4  -1   2  483.45   29.80
   4  -1   2  498.55   28.90
   4  -1   2  496.65   38.00
  -5   1  -2   41.90   13.00
  -5   1  -2   30.10    4.10
  -5   1  -2   43.40    9.80
  -5   1  -2   31.90    9.20
  -5   1  -2   34.60    7.10
  -5   1  -2   30.80   14.10
   5  -1   2   35.20    6.30
   5  -1   2   41.20    7.70
   5  -1   2   37.10    8.60
   5  -1   2   42.80    7.80
   5   0  -2  611.54   31.00
   5   0  -2  545.35   37.30
   5   0  -2  609.14   31.30
  -5   0   2  626.04   34.10
  -5   0   2  584.44   34.20
  -5   0   2  608.24   29.30
  -5   0   2  631.04   37.70
   4   0  -2   90.69   12.20
   4   0  -2  103.99   11.80
   4   0  -2   92.89   15.10
   4   0  -2  103.79   19.30
   4   0  -2   92.49    9.60
   4   0  -2  105.79   11.60
   4   0  -2   85.19    9.30
  -4   0   2  108.89   17.90
  -4   0   2  109.59   10.30
  -4   0   2   79.69   11.50
  -4   0   2   90.49   14.90
  -4   0   2   95.69   12.70
  -4   0   2   96.49   10.50
  -4   0   2   86.49   11.30
   3   0  -2   21.20    7.70
   3   0  -2   14.10    8.20
   3   0  -2   16.60    4.20
   3   0  -2   16.80    5.00
   3   0  -2   13.30    6.70
  -3   0   2   21.20    6.20
  -3   0   2   16.20    5.10
  -3   0   2   19.70    4.70
  -3   0   2   22.70    7.50
  -3   0   2    5.90    3.80
  -3   0   2   23.70    4.90
   2   0  -2 2385.36  106.49
   2   0  -2 2258.07   99.59
   2   0  -2 2304.57  101.79
   2   0  -2 2304.17  105.99
  -2   0   2 2307.77  101.09
  -2   0   2 2419.86  101.59
   1   0  -2 1356.36   60.49
   1   0  -2 1348.47   63.89
   1   0  -2 1476.95   63.89
  -1   0   2 1405.06   61.99
  -1   0   2 1474.05   59.99
  -1   0   2 1425.66   63.89
   0   0  -2   60.29    6.00
   0   0  -2   67.19    6.20
   0   0   2   69.49    4.30
   0   0   2   71.69    7.30
   0   0   2   62.39    5.20
  -2   0  -2  526.65   23.30
  -2   0  -2  504.55   23.20
  -2   0  -2  486.45   23.90
   2   0   2  534.15   29.70
   2   0   2  515.85   23.70
   2   0   2  517.55   23.90
  -3   0  -2  821.22   39.40
  -3   0  -2  806.22   36.70
  -3   0  -2  798.42   39.20
  -3   0  -2  774.02   36.90
  -3   0  -2  823.92   41.70
   3   0   2  801.72   47.10
   3   0   2  726.13   37.70
   3   0   2  848.92   45.70
   3   0   2  766.62   37.40
   3   0   2  805.12   37.20
  -4   0  -2  607.34   30.80
  -4   0  -2  621.74   34.40
  -4   0  -2  630.94   37.70
  -4   0  -2  612.04   41.00
   4   0   2  606.84   31.90
   4   0   2  610.34   43.00
   4   0   2  600.44   33.10
   4   0   2  664.03   32.00
   4   0   2  616.84   32.20
  -5   0  -2   89.99   14.20
  -5   0  -2   83.19   13.40
  -5   0  -2   69.89   11.80
  -5   0  -2   82.79    8.10
   5   0   2   96.29   10.10
   5   0   2   34.80   17.20
   5   0   2   85.49   11.80
   5   0   2   95.09   10.00
   5   0   2   95.69   11.10
  -6   0  -2   51.29    5.70
   6   0   2   68.69    6.50
   6   0   2   46.90    7.30
   6   0   2   62.49    7.90
   5  -1  -2  134.69   11.80
   5  -1  -2  131.29   10.80
   5  -1  -2  127.29   11.60
   5  -1  -2  125.59   10.80
  -5   1   2   97.79   12.70
  -5   1   2  128.29   14.70
  -5   1   2  132.39   18.80
  -5   1   2  130.09   14.60
  -5   1   2  118.99   19.50
   4  -1  -2  383.06   23.70
   4  -1  -2  422.66   23.00
   4  -1  -2  377.16   33.70
   4  -1  -2  412.76   23.90
   4  -1  -2  412.26   23.40
   4  -1  -2  402.66   25.50
  -4   1   2  419.36   31.60
  -4   1   2  403.06   31.10
  -4   1   2  434.66   28.10
  -4   1   2  412.96   21.60
  -4   1   2  427.26   25.10
  -4   1   2  400.36   28.10
  -4   1   2  411.36   25.20
  -4   1   2  391.96   25.30
   3  -1  -2 1164.88   53.89
   3  -1  -2 1138.99   50.69
   3  -1  -2 1160.88   57.59
   3  -1  -2 1099.09   59.79
   3  -1  -2 1078.79   61.19
  -3   1   2 1100.99   57.39
  -3   1   2 1174.78   53.19
  -3   1   2 1138.59   52.99
  -3   1   2 1082.29   50.79
  -3   1   2 1154.88   55.39
  -3   1   2 1116.49   54.39
  -3   1   2 1050.09   52.19
   2  -1  -2  889.51   45.30
   2  -1  -2  864.51   45.90
  -2   1   2  916.61   41.60
  -2   1   2  923.01   42.50
  -2   1   2  899.81   41.40
   1  -1  -2 1857.11   78.89
   1  -1  -2 1707.83   75.09
   1  -1  -2 1781.42   78.69
  -1   1   2 1811.52   78.39
  -1   1   2 1782.02   78.49
  -2  -1  -2  168.88    9.60
  -2  -1  -2  163.48   11.50
  -2  -1  -2  154.68   10.20
  -2  -1  -2  153.38    9.20
   2   1   2  171.48   13.60
   2   1   2  157.38   10.40
   2   1   2  161.88    9.50
   2   1   2  159.38   13.10
  -3  -1  -2  134.09   10.00
  -3  -1  -2  133.39    9.10
  -3  -1  -2  153.48   12.00
  -3  -1  -2  155.78   15.90
  -3  -1  -2  161.98   12.00
  -3  -1  -2  154.98   10.10
   3   1   2  154.18   11.60
   3   1   2  140.09   10.80
   3   1   2  147.69    9.70
   3   1   2  145.19   17.10
   3   1   2  132.19   14.80
   3   1   2  153.28   17.00
  -4  -1  -2 1028.80   47.10
  -4  -1  -2  949.11   52.89
  -4  -1  -2  973.60   53.69
  -4  -1  -2 1033.60   49.00
  -4  -1  -2  989.00   49.60
  -4  -1  -2 1088.69   53.39
  -4  -1  -2  999.60   49.99
   4   1   2  884.01   48.90
   4   1   2 1038.60   48.60
   4   1   2  991.00   48.30
   4   1   2  948.61   59.69
   4   1   2 1058.69   47.90
  -5  -1  -2    2.20    7.70
  -5  -1  -2    0.60    3.80
  -5  -1  -2    2.80    6.80
  -5  -1  -2   -0.90    4.60
   5   1   2    3.50   17.20
   5   1   2   -3.40    4.60
   5   1   2   -2.00    5.30
   5   1   2    3.30    5.70
   5   1   2    1.10    5.70
  -6  -1  -2  545.45   33.70
  -6  -1  -2  745.63   33.60
   6   1   2  631.34   31.20
   6   1   2  635.04   30.40
   5  -2  -2  454.15   24.50
   5  -2  -2  451.75   24.00
  -5   2   2  436.86   33.90
  -5   2   2  401.16   29.10
  -5   2   2  485.55   29.50
  -5   2   2  447.96   29.70
   4  -2  -2   76.99   11.70
   4  -2  -2   85.59    9.10
   4  -2  -2   76.19   15.50
   4  -2  -2   43.40   17.70
   4  -2  -2   82.49    9.20
   4  -2  -2   79.79   16.40
   4  -2  -2   89.69   12.90
  -4   2   2  103.69   19.80
  -4   2   2   96.09   11.80
  -4   2   2   85.99   14.70
  -4   2   2   75.39    6.40
  -4   2   2   83.89   12.10
  -4   2   2   78.59   10.40
   3  -2  -2   57.59   11.60
   3  -2  -2   53.99   12.70
   3  -2  -2   53.19    6.90
   3  -2  -2   61.79    9.00
  -3   2   2   51.89    9.50
  -3   2   2   62.29    9.30
  -3   2   2   54.39   12.20
  -3   2   2   65.89    8.50
  -3   2   2   63.59    7.60
  -3   2   2   64.09   11.00
  -3   2   2   63.49   11.80
   2  -2  -2 1885.81   82.49
   2  -2  -2 1783.02   83.79
   2  -2  -2 1764.02   76.69
  -2   2   2 1869.71   79.49
  -2   2   2 1922.81   81.69
  -2   2   2 1733.03   79.39
  -2   2   2 1596.14   79.89
   1  -2  -2 1434.96   61.39
   1  -2  -2 1320.67   60.19
   1  -2  -2 1293.17   58.19
   1  -2  -2 1313.97   59.19
  -1   2   2 1440.16   62.29
  -1   2   2 1416.86   60.09
   0  -2  -2  468.15   23.00
   0  -2  -2  488.65   24.70
   0  -2  -2  487.15   23.50
   0   2   2  553.64   25.10
  -1  -2  -2   71.69    4.80
  -1  -2  -2   77.39    6.40
  -1  -2  -2   81.69    7.30
  -1  -2  -2   78.69    7.20
  -1  -2  -2   80.29    6.50
   1   2   2   78.29    6.90
   1   2   2   74.29    8.20
   1   2   2   64.79    6.20
   1   2   2   78.09    6.00
  -2  -2  -2 1213.68   54.89
  -2  -2  -2 1215.78   53.79
  -2  -2  -2 1220.78   55.09
  -2  -2  -2 1335.77   58.29
   2   2   2 1204.38   59.39
   2   2   2 1254.47   60.39
   2   2   2 1194.48   54.09
   2   2   2 1228.58   56.29
  -3  -2  -2   51.39    7.80
  -3  -2  -2   56.39    6.80
  -3  -2  -2   41.60    8.40
  -3  -2  -2   63.59    7.10
  -3  -2  -2   56.09    7.80
   3   2   2   49.99    9.90
   3   2   2   56.29    7.20
   3   2   2   48.30    6.80
   3   2   2   58.89    8.80
   3   2   2   62.19    6.70
   3   2   2   70.49   13.60
   3   2   2   65.49    9.10
   3   2   2   57.19   10.60
  -4  -2  -2  150.38   11.40
  -4  -2  -2  134.49   13.40
  -4  -2  -2  128.09   19.00
  -4  -2  -2  155.68   11.60
  -4  -2  -2  156.38   13.90
  -4  -2  -2  146.59   12.80
  -4  -2  -2  139.49   12.00
   4   2   2  155.18   12.00
   4   2   2  158.88   20.30
   4   2   2  152.48   13.50
   4   2   2  148.89   12.00
   4   2   2  151.98   20.30
   4   2   2  154.08   12.50
   4   2   2  136.19   14.40
   4   2   2  137.49   18.10
  -5  -2  -2  138.89   12.20
  -5  -2  -2  136.19   13.70
   5   2   2  133.69   24.70
   5   2   2  149.39   12.30
   5   2   2  139.19   13.20
   5   2   2  146.79   13.70
   5   2   2  157.88   13.20
   6   2   2  301.77   22.60
   6   2   2  312.77   16.20
   6   2   2  250.77   16.60
   6   2   2  319.17   18.10
   5  -3  -2   29.20    7.70
   5  -3  -2   21.20    5.80
  -5   3   2   21.50   15.30
  -5   3   2    1.60   19.10
  -5   3   2   19.10    6.00
  -5   3   2   17.50    5.80
  -5   3   2   26.30    6.80
   4  -3  -2 1313.77   64.39
   4  -3  -2 1466.45   63.69
   4  -3  -2 1375.86   64.09
   4  -3  -2 1280.77   73.49
  -4   3   2 1321.67   66.39
  -4   3   2 1281.87   70.19
  -4   3   2 1501.75   73.69
  -4   3   2 1467.75   77.59
  -4   3   2 1509.85   75.79
   3  -3  -2   26.70   12.20
   3  -3  -2   30.70    9.00
   3  -3  -2   27.40    4.50
   3  -3  -2   13.60    9.10
   3  -3  -2   14.70    6.90
  -3   3   2   23.10    6.60
  -3   3   2   25.50    8.80
  -3   3   2   30.20   10.60
  -3   3   2   23.20   10.70
  -3   3   2   31.30    8.40
  -3   3   2   18.00    7.20
  -3   3   2   30.40    8.80
   2  -3  -2  116.79    7.00
   2  -3  -2  133.69   11.40
   2  -3  -2  119.19   12.90
  -2   3   2  122.09   11.30
  -2   3   2  116.99   14.40
  -2   3   2  116.89   12.50
  -2   3   2  124.49   12.20
  -2   3   2  125.39   13.80
  -2   3   2  128.19   10.50
   1  -3  -2 1291.67   58.79
   1  -3  -2 1382.56   65.09
   1  -3  -2 1375.86   61.19
  -1   3   2 1362.76   60.19
   0  -3  -2 1567.64   65.39
   0  -3  -2 1392.26   64.59
   0  -3  -2 1368.96   66.19
   0   3   2 1496.65   67.49
   0   3   2 1564.14   64.89
  -1  -3  -2  451.45   21.00
  -1  -3  -2  419.56   22.20
  -1  -3  -2  397.96   20.80
  -1  -3  -2  432.76   20.90
  -1  -3  -2  369.56   18.50
   1   3   2  390.46   20.70
   1   3   2  377.26   21.20
   1   3   2  389.46   21.70
  -2  -3  -2 1290.77   60.99
  -2  -3  -2 1390.46   62.19
  -2  -3  -2 1619.84   70.09
   2   3   2 1428.16   66.49
   2   3   2 1379.56   60.39
   2   3   2 1320.57   62.09
   2   3   2 1384.66   63.69
   2   3   2 1296.17   67.19
   2   3   2 1335.57   66.79
  -3  -3  -2 1492.75   66.39
  -3  -3  -2 1398.46   67.59
  -3  -3  -2 1490.85   66.19
  -3  -3  -2 1569.64   70.99
  -3  -3  -2 1517.45   72.99
  -3  -3  -2 1587.94   69.19
  -3  -3  -2 1548.25   68.69
  -3  -3  -2 1500.75   68.59
  -3  -3  -2 1523.65   67.89
  -3  -3  -2 1482.25   66.29
  -3  -3  -2 1423.76   67.29
   3   3   2 1423.96   74.49
   3   3   2 1610.44   78.39
   3   3   2 1531.15   67.79
   3   3   2 1540.55   70.89
   3   3   2 1546.85   67.09
   3   3   2 1501.15   67.89
   3   3   2 1449.26   67.19
  -4  -3  -2  333.47   23.00
  -4  -3  -2  315.37   19.40
  -4  -3  -2  284.97   20.90
  -4  -3  -2  330.07   18.50
  -4  -3  -2  328.87   21.10
  -4  -3  -2  337.57   20.90
   4   3   2  327.17   19.40
   4   3   2  309.17   31.90
   4   3   2  311.77   26.90
   4   3   2  329.47   23.30
   4   3   2  308.17   23.30
   4   3   2  316.97   19.70
   4   3   2  332.87   20.30
   4   3   2  315.77   19.40
  -5  -3  -2  407.56   24.60
  -5  -3  -2  394.76   24.70
  -5  -3  -2  419.26   23.10
   5   3   2  316.57   29.40
   5   3   2  315.67   27.10
   5   3   2  372.66   27.30
   5   3   2  430.06   24.40
   5   3   2  392.26   22.30
   5   3   2  384.36   23.20
   5   3   2  394.16   21.90
  -6  -3  -2  166.18   10.90
   6   3   2  205.98   24.70
   6   3   2  155.18   11.50
   5  -4  -2  163.48   10.90
  -5   4   2  140.19   12.80
  -5   4   2  175.98   14.90
  -5   4   2  127.19   16.00
  -5   4   2  118.99   12.60
  -5   4   2  124.49   10.40
   4  -4  -2  136.49   10.90
   4  -4  -2  129.59   11.60
  -4   4   2  156.68   17.30
  -4   4   2  126.39   13.50
  -4   4   2  112.59   15.00
  -4   4   2  131.09   16.30
  -4   4   2  134.69   18.30
   3  -4  -2  713.33   52.19
   3  -4  -2  694.53   41.40
   3  -4  -2  655.23   35.10
   3  -4  -2  716.13   34.30
  -3   4   2  731.23   40.80
  -3   4   2  728.13   38.00
  -3   4   2  795.22   46.60
  -3   4   2  882.01   50.09
  -3   4   2  731.13   39.70
  -3   4   2  694.83   37.40
  -3   4   2  787.92   45.50
  -3   4   2  721.83   38.60
   2  -4  -2   49.00    7.00
   2  -4  -2   45.50    9.40
   2  -4  -2   42.30    3.90
   2  -4  -2   47.80   10.50
  -2   4   2   54.19   10.00
  -2   4   2   47.60    8.60
  -2   4   2   38.00    6.90
  -2   4   2   50.49   10.70
  -2   4   2   51.69    8.40
  -2   4   2   56.79    8.70
  -2   4   2   45.00    9.40
  -2   4   2   49.90    7.50
  -2   4   2   50.59    9.80
  -2   4   2   46.60    7.90
   1  -4  -2  362.96   17.80
   1  -4  -2  393.06   21.20
   1  -4  -2  381.86   24.90
   1  -4  -2  366.06   18.50
  -1   4   2  408.36   24.90
  -1   4   2  406.96   21.00
   0  -4  -2  501.25   22.50
   0  -4  -2  471.35   24.60
   0  -4  -2  469.15   24.50
   0  -4  -2  411.46   24.30
   0   4   2  474.35   24.20
   0   4   2  484.75   27.70
  -1  -4  -2 2029.00   91.29
  -1  -4  -2 1937.91   87.89
  -1  -4  -2 2050.49   90.89
  -1  -4  -2 2108.39   92.39
  -1  -4  -2 2200.98   89.69
   1   4   2 2015.40   93.29
  -2  -4  -2 1860.81   82.89
  -2  -4  -2 1827.42   76.89
  -2  -4  -2 1798.02   77.29
  -2  -4  -2 1790.32   77.69
  -2  -4  -2 1750.12   77.89
   2   4   2 1867.91   83.39
   2   4   2 1654.23   84.59
   2   4   2 1734.43   80.89
   2   4   2 1606.54   83.09
   2   4   2 1750.12   81.19
  -3  -4  -2  190.98   11.90
  -3  -4  -2  203.38   14.00
  -3  -4  -2  191.68   12.90
  -3  -4  -2  205.58   15.00
  -3  -4  -2  193.68   14.80
  -3  -4  -2  201.78   12.70
  -3  -4  -2  200.68   13.60
  -3  -4  -2  207.58   18.50
   3   4   2  198.38   14.10
   3   4   2  199.48   16.00
   3   4   2  195.78   14.60
   3   4   2  203.58   20.50
   3   4   2  199.98   13.90
   3   4   2  199.98   19.40
  -4  -4  -2    0.70    5.20
  -4  -4  -2   -4.00    4.70
  -4  -4  -2    3.30    4.80
  -4  -4  -2    7.00    6.10
  -4  -4  -2   -5.30    4.50
  -4  -4  -2    2.00    5.20
  -4  -4  -2    0.90    4.50
  -4  -4  -2    0.10    2.60
   4   4   2   -4.60   17.20
   4   4   2   -0.40    6.60
   4   4   2    1.90    3.90
   4   4   2   -4.60    5.80
   4   4   2   -0.20    5.60
   4   4   2    0.80    5.10
   4   4   2   -0.30    4.50
   4   4   2    7.90    7.20
  -5  -4  -2   79.69   11.20
  -5  -4  -2   75.99    9.00
  -5  -4  -2   84.59   10.20
  -5  -4  -2   83.69    8.50
   5   4   2   78.59   11.20
   5   4   2  102.09   18.40
   5   4   2   69.39    7.70
   5   4   2   67.99   12.00
   5   4   2   85.79   15.50
   5   4   2   50.79   21.40
  -6  -4  -2   46.60    6.50
   6   4   2   32.70    6.00
   6   4   2   30.50   11.80
   4  -5  -2  183.98   13.20
   4  -5  -2  174.08   12.30
  -4   5   2  208.78   18.80
  -4   5   2  204.18   16.10
  -4   5   2  139.59   21.70
  -4   5   2  250.17   21.10
  -4   5   2  202.88   20.10
   3  -5  -2  150.28   15.50
   3  -5  -2  158.88   10.10
  -3   5   2  173.18   16.30
  -3   5   2  176.98   18.20
  -3   5   2  148.49   14.20
  -3   5   2  158.08   14.90
  -3   5   2  117.69   13.70
  -3   5   2  156.38   16.40
  -3   5   2  155.58   18.50
  -3   5   2  159.38   14.70
   2  -5  -2  188.48   12.90
   2  -5  -2  191.58   23.50
   2  -5  -2  177.08   16.60
  -2   5   2  179.38   16.40
  -2   5   2  193.58   19.00
  -2   5   2  200.28   15.90
  -2   5   2  206.18   17.50
  -2   5   2  204.88   19.90
  -2   5   2  171.48   14.30
  -2   5   2  192.28   18.90
  -2   5   2  196.48   14.70
  -2   5   2  191.18   16.00
   1  -5  -2  752.52   43.30
   1  -5  -2  791.02   36.60
   1  -5  -2  804.72   40.30
   1  -5  -2  794.12   36.10
  -1   5   2  801.92   41.20
  -1   5   2  835.32   41.90
  -1   5   2  837.62   46.10
  -1   5   2  842.42   40.30
  -1   5   2  844.72   44.70
  -1   5   2  826.02   41.80
  -1   5   2  749.62   39.20
  -1   5   2  797.72   43.50
  -1   5   2  802.02   40.30
  -1   5   2  739.73   40.80
  -1   5   2  821.82   44.20
   0  -5  -2 2624.84  123.89
   0  -5  -2 2867.31  122.99
   0  -5  -2 2873.91  125.69
   0  -5  -2 3153.28  124.79
   0  -5  -2 2813.52  124.29
   0  -5  -2 2920.61  126.79
   0  -5  -2 2674.63  120.49
   0   5   2 2880.81  130.49
   0   5   2 2873.31  124.99
  -1  -5  -2   56.29    9.10
  -1  -5  -2   73.89    9.20
  -1  -5  -2   62.39    8.00
  -1  -5  -2   63.69    5.60
   1   5   2   74.19   11.30
   1   5   2   70.69   12.70
  -2  -5  -2  928.61   44.80
  -2  -5  -2  913.61   41.90
  -2  -5  -2  952.00   47.70
  -2  -5  -2  898.91   41.30
  -2  -5  -2  872.71   42.00
  -2  -5  -2  913.51   42.10
   2   5   2  874.01   46.30
   2   5   2  893.91   43.80
   2   5   2  861.91   42.50
   2   5   2  906.41   47.40
   2   5   2  893.61   43.00
  -3  -5  -2  836.22   43.00
  -3  -5  -2  869.31   39.90
  -3  -5  -2  786.32   40.60
  -3  -5  -2  830.12   39.70
  -3  -5  -2  822.82   40.40
  -3  -5  -2  833.42   40.80
  -3  -5  -2  790.62   41.20
  -3  -5  -2  853.11   39.40
   3   5   2  824.72   40.40
   3   5   2  823.12   50.39
   3   5   2  816.72   41.70
   3   5   2  853.71   45.20
   3   5   2  839.12   42.30
   3   5   2  852.21   40.40
   3   5   2  779.62   49.90
  -4  -5  -2  419.36   27.70
  -4  -5  -2  451.95   26.80
  -4  -5  -2  449.95   24.70
  -4  -5  -2  443.36   23.10
  -4  -5  -2  466.95   26.50
  -4  -5  -2  453.55   26.50
  -4  -5  -2  446.56   26.00
  -4  -5  -2  465.05   23.60
   4   5   2  439.36   34.20
   4   5   2  447.56   25.10
   4   5   2  430.56   30.50
   4   5   2  446.06   26.90
  -5  -5  -2  486.65   27.50
  -5  -5  -2  496.85   27.10
  -5  -5  -2  511.95   25.10
  -5  -5  -2  484.15   28.30
   5   5   2  433.46   33.30
   5   5   2  509.25   28.70
   5   5   2  407.16   30.70
   5   5   2  538.65   27.70
   6   5   2  173.08   15.20
  -4   6   2   18.90   16.30
  -4   6   2   12.60    5.00
  -4   6   2   11.00    6.10
  -4   6   2   19.80    9.60
  -3   6   2  636.54   37.40
  -3   6   2  539.75   35.10
  -3   6   2  557.44   30.30
  -3   6   2  584.64   37.20
  -3   6   2  611.64   34.00
  -3   6   2  562.84   32.20
  -2   6   2  438.06   30.50
  -2   6   2  471.85   31.70
  -2   6   2  429.86   25.60
  -2   6   2  466.25   31.00
  -2   6   2  441.36   26.10
  -2   6   2  456.75   27.00
  -2   6   2  411.26   34.10
  -2   6   2  401.46   24.80
  -2   6   2  469.45   27.90
  -2   6   2  439.36   28.00
  -2   6   2  450.25   27.90
   1  -6  -2  232.18   16.20
   1  -6  -2  231.18   18.70
   1  -6  -2  248.28   13.30
  -1   6   2  228.78   19.40
  -1   6   2  237.48   22.50
  -1   6   2  250.47   18.60
  -1   6   2  242.78   20.70
  -1   6   2  250.27   20.00
  -1   6   2  236.88   17.50
  -1   6   2  256.47   18.20
  -1   6   2  255.57   18.60
  -1   6   2  254.27   18.60
  -1   6   2  210.18   17.30
  -1   6   2  222.78   17.80
   0  -6  -2  820.02   40.80
   0  -6  -2  816.42   36.90
   0  -6  -2  826.22   42.10
   0   6   2  816.22   44.20
   0   6   2  861.41   48.70
   0   6   2  823.22   40.90
   0   6   2  822.92   42.60
   0   6   2  838.92   42.90
   0   6   2  806.42   40.70
   0   6   2  842.42   41.90
   0   6   2  810.52   42.40
   0   6   2  876.01   42.40
  -1  -6  -2 1701.43   78.99
  -1  -6  -2 1759.02   80.39
  -1  -6  -2 1771.52   74.69
  -1  -6  -2 1644.04   75.09
   1   6   2 1686.63   76.99
   1   6   2 1663.53   75.99
   1   6   2 1712.03   77.99
   1   6   2 1736.63   84.79
   1   6   2 1731.63   77.99
   1   6   2 1632.24   78.49
  -2  -6  -2  307.67   18.30
  -2  -6  -2  328.17   23.60
  -2  -6  -2  320.57   18.10
  -2  -6  -2  317.77   17.50
  -2  -6  -2  326.47   21.00
  -2  -6  -2  300.87   18.70
  -2  -6  -2  287.17   18.40
  -2  -6  -2  306.67   18.10
   2   6   2  320.27   24.80
   2   6   2  293.57   19.80
   2   6   2  333.57   23.20
   2   6   2  325.07   19.40
   2   6   2  291.67   26.00
   2   6   2  324.47   20.90
   2   6   2  303.27   23.20
   2   6   2  304.67   18.60
  -3  -6  -2  168.38   12.90
  -3  -6  -2  163.98   12.20
  -3  -6  -2  161.48   14.90
  -3  -6  -2  146.99   18.40
  -3  -6  -2  168.68   12.20
  -3  -6  -2  182.38   13.10
  -3  -6  -2  161.88   13.60
  -3  -6  -2  182.18   12.70
   3   6   2  153.68   20.80
   3   6   2  172.48   15.10
   3   6   2  164.08   16.60
   3   6   2  154.18   13.70
   3   6   2  163.78   14.00
  -4  -6  -2  526.15   41.20
  -4  -6  -2  528.95   26.40
  -4  -6  -2  529.25   29.10
  -4  -6  -2  539.95   27.90
  -4  -6  -2  509.15   26.60
  -4  -6  -2  506.95   27.40
  -4  -6  -2  492.95   29.70
  -4  -6  -2  501.75   29.10
  -4  -6  -2  522.25   29.00
   4   6   2  461.25   28.40
   4   6   2  499.65   37.70
   4   6   2  497.85   27.30
   4   6   2  513.25   34.30
   4   6   2  530.85   29.60
  -5  -6  -2  886.91   43.60
  -5  -6  -2  878.61   43.30
  -5  -6  -2  913.31   42.90
  -5  -6  -2  943.21   41.80
   5   6   2  918.11   44.40
   5   6   2  772.22   46.10
   5   6   2  906.31   41.80
   5   6   2  779.52   50.79
  -3   7   2   77.79    9.80
  -3   7   2  112.19   12.50
  -3   7   2   64.29   10.00
  -3   7   2  100.39   11.10
  -3   7   2  104.79   11.20
  -2   7   2   18.70    5.10
  -2   7   2   17.40    6.20
  -2   7   2   15.50    7.80
  -2   7   2   12.40    7.90
  -2   7   2   10.00    6.30
  -2   7   2   13.60   12.40
  -2   7   2   11.50    8.00
  -2   7   2   13.40    6.00
  -2   7   2    8.10    6.60
  -2   7   2   -2.70   14.00
  -2   7   2   23.50    7.90
  -1   7   2  264.87   21.20
  -1   7   2  282.07   20.00
  -1   7   2  249.58   17.90
  -1   7   2  288.57   41.60
  -1   7   2  269.57   19.70
  -1   7   2  260.17   18.70
  -1   7   2  216.58   20.40
  -1   7   2  270.87   20.10
  -1   7   2  262.17   19.00
  -1   7   2  239.28   20.80
  -1   7   2  259.77   20.70
   0  -7  -2 1449.26   66.69
   0  -7  -2 1364.76   67.99
   0  -7  -2 1421.76   62.09
   0   7   2 1492.25   68.39
   0   7   2 1466.45   66.59
   0   7   2 1432.76   71.69
   0   7   2 1191.98   76.19
   0   7   2 1472.75   69.19
   0   7   2 1409.26   66.59
   0   7   2 1414.86   68.59
   0   7   2 1403.46   76.79
  -1  -7  -2    9.30    4.10
  -1  -7  -2    8.00    3.90
  -1  -7  -2    8.40    6.10
  -1  -7  -2    2.80    4.80
   1   7   2   17.50    9.10
   1   7   2    0.30    4.90
   1   7   2    5.50    4.50
   1   7   2    4.30    9.80
   1   7   2    8.60    5.50
   1   7   2    1.40    4.70
   1   7   2    1.50    7.70
   1   7   2    9.00    5.30
  -2  -7  -2 1515.45   68.99
  -2  -7  -2 1562.34   68.49
  -2  -7  -2 1656.43   72.59
  -2  -7  -2 1505.05   76.19
  -2  -7  -2 1546.25   68.99
  -2  -7  -2 1418.66   72.69
   2   7   2 1507.55   69.09
   2   7   2 1269.57   77.39
   2   7   2 1510.55   71.29
   2   7   2 1541.35   70.09
   2   7   2 1595.34   72.09
   2   7   2 1464.55   73.69
   2   7   2 1499.85   71.29
  -3  -7  -2  356.16   20.60
  -3  -7  -2  330.07   24.50
  -3  -7  -2  304.07   21.00
  -3  -7  -2  347.27   21.40
  -3  -7  -2  369.96   21.40
  -3  -7  -2  363.06   21.00
  -3  -7  -2  356.06   22.00
   3   7   2  312.77   29.80
   3   7   2  383.36   23.00
   3   7   2  339.17   21.60
   3   7   2  367.46   22.40
   3   7   2  362.26   28.30
   3   7   2  359.06   20.90
  -4  -7  -2   44.50    6.60
  -4  -7  -2   48.10   13.00
  -4  -7  -2   67.09   10.80
  -4  -7  -2   58.19    9.40
  -4  -7  -2   45.40    9.70
  -4  -7  -2   61.99   26.80
  -4  -7  -2   51.19    7.50
  -4  -7  -2   46.90    8.40
  -4  -7  -2   48.00    7.30
   4   7   2   38.90   12.30
   4   7   2   39.10    8.70
   4   7   2   44.10   12.60
   4   7   2   37.10    8.50
  -5  -7  -2   58.39    8.90
   5   7   2   62.09   11.10
  -3   8   2   27.50    6.60
  -3   8   2   38.50    7.60
  -3   8   2   29.10    6.80
  -2   8   2  268.07   15.60
  -2   8   2  272.47   16.20
  -2   8   2  212.88   18.50
  -2   8   2  236.08   18.00
  -2   8   2  260.07   18.30
  -2   8   2  284.77   16.40
  -1   8   2    1.60    6.80
  -1   8   2    6.60    4.40
  -1   8   2    2.70    4.20
  -1   8   2    6.90    5.20
  -1   8   2    4.70    5.70
  -1   8   2    6.10   12.80
  -1   8   2    2.20    6.90
  -1   8   2   17.10   11.50
  -1   8   2    3.00    4.40
   0  -8  -2    6.30    5.70
   0  -8  -2    5.50    4.50
   0  -8  -2   12.70    6.40
   0   8   2    1.00    6.00
   0   8   2   17.60   11.80
   0   8   2    7.70    5.30
   0   8   2    3.50    7.00
   0   8   2    3.30    4.70
   0   8   2    6.50    6.10
   0   8   2    2.80   10.60
   0   8   2   -2.60    6.80
  -1  -8  -2 1302.97   72.19
  -1  -8  -2 1498.25   66.09
  -1  -8  -2 1457.45   72.59
  -1  -8  -2 1533.25   68.29
  -1  -8  -2 1431.36   66.59
   1   8   2 1475.35   68.99
   1   8   2 1471.65   71.39
   1   8   2 1507.25   71.09
   1   8   2 1520.75   72.19
   1   8   2 1550.54   70.79
   1   8   2 1345.57   79.99
  -2  -8  -2   70.59   13.00
  -2  -8  -2   54.79    6.90
  -2  -8  -2   54.29    7.80
  -2  -8  -2   50.59    7.80
   2   8   2   52.79    8.60
   2   8   2   59.79    9.70
   2   8   2   59.29    9.40
   2   8   2   54.89    7.60
   2   8   2   51.89    8.10
  -3  -8  -2   30.10    6.30
  -3  -8  -2   34.50    6.40
  -3  -8  -2   38.30    6.20
  -3  -8  -2   34.70    6.40
  -3  -8  -2   48.50   12.20
   3   8   2   30.50    7.10
   3   8   2   21.90    7.80
   3   8   2   28.90    6.80
   3   8   2   23.80    6.90
  -4  -8  -2  446.16   24.30
  -4  -8  -2  475.15   24.90
  -4  -8  -2  465.65   26.80
  -4  -8  -2  502.65   24.20
  -4  -8  -2  470.55   24.30
   4   8   2  409.86   25.30
   4   8   2  477.55   26.40
  -5  -8  -2  153.48    9.90
   5   8   2  169.18   11.40
  -2   9   2    3.10    4.50
  -1   9   2   32.60    8.70
  -1   9   2   60.29    8.70
  -1   9   2   46.50    8.30
  -1   9   2   59.09    9.00
   0  -9  -2  451.75   24.00
   0   9   2  475.25   28.10
   0   9   2  486.65   27.30
   0   9   2  511.75   29.50
   0   9   2  508.05   28.60
   0   9   2  521.65   29.60
  -1  -9  -2   -0.30    3.60
  -1  -9  -2    3.20    6.10
   1   9   2    3.80    9.80
   1   9   2    2.90    4.90
   1   9   2    4.60    5.80
   1   9   2    0.00    3.60
   1   9   2   -1.70    5.00
  -2  -9  -2  134.39   11.20
  -2  -9  -2  131.89   16.70
  -2  -9  -2  145.79   12.50
   2   9   2  156.18   13.10
   2   9   2  142.69   13.30
   2   9   2  143.49   16.30
   2   9   2  135.89   12.70
   2   9   2  147.29   14.40
  -3  -9  -2   44.20    6.60
  -3  -9  -2   47.30    6.30
  -3  -9  -2   51.29    6.70
   3   9   2   36.10    8.10
   3   9   2   49.10    7.50
   3   9   2   54.79    8.20
   3   9   2   41.60    6.10
  -4  -9  -2   26.40    4.70
  -4  -9  -2   20.80    3.90
  -4  -9  -2   21.00    3.60
  -4  -9  -2   22.90    8.20
   4   9   2   15.50    7.80
   4   9   2   20.90    5.20
   0  10   2   21.80    6.00
   0  10   2   23.20    4.80
   0  10   2   15.00    6.40
   0  10   2   12.50    4.80
   0  10   2   23.30    9.70
  -1 -10  -2  300.97   17.80
  -1 -10  -2  336.37   17.80
   1  10   2  362.06   25.10
   1  10   2  318.17   19.80
   1  10   2  322.27   20.50
   1  10   2  366.26   20.70
   1  10   2  345.07   20.70
  -2 -10  -2    0.30    3.90
  -2 -10  -2    3.40    3.10
  -2 -10  -2   -0.90    3.20
   2  10   2   -6.90    5.40
   2  10   2    1.00    3.10
   2  10   2    0.50    4.70
   2  10   2    0.00    3.20
   2  10   2    1.70    3.20
  -3 -10  -2  112.89    9.10
  -3 -10  -2  125.09    9.10
  -3 -10  -2  100.79   10.60
  -3 -10  -2  115.69    9.10
   3  10   2  135.49   13.10
   3  10   2  115.19   10.40
   3   9  -3    9.30    4.00
  -3  -9   3    7.20    4.30
  -3  -9   3    5.90    3.00
  -3  -9   3    9.40    4.00
   2   9  -3  173.68   12.50
   2   9  -3  164.98   12.40
   2   9  -3  197.58   14.30
  -2  -9   3  183.08   12.00
  -2  -9   3  174.28   12.70
  -2  -9   3  214.18   15.50
  -2  -9   3  176.78   12.00
  -2  -9   3  161.68   12.60
   1   9  -3   49.20    9.00
   1   9  -3   70.39    9.10
   1   9  -3   57.29   10.20
   1   9  -3   32.70   10.70
   1   9  -3   57.09    9.20
  -1  -9   3   55.69    7.20
  -1  -9   3   60.29    7.60
  -1  -9   3   61.39    7.60
   0   9  -3  206.38   14.80
   0   9  -3  183.88   19.70
   0   9  -3  241.58   15.40
   0   9  -3  221.58   15.70
   0   9  -3  204.88   14.30
   0  -9   3  217.28   13.40
   0  -9   3  199.18   13.10
  -1   9  -3  162.88   10.40
  -1   9  -3  184.78   12.00
  -1   9  -3  114.29   18.40
  -1   9  -3  127.79   10.50
   4   8  -3  164.38   10.90
   4   8  -3  143.59   10.20
  -4  -8   3  119.39    8.70
  -4  -8   3  136.59    9.60
   3   8  -3   80.99   13.40
   3   8  -3  106.89    9.90
   3   8  -3  103.79    9.50
  -3  -8   3  113.59    9.90
  -3  -8   3  116.69   10.70
  -3  -8   3   91.59   11.60
  -3  -8   3   83.29   10.60
  -3  -8   3   86.59   10.20
  -3  -8   3  101.89    9.10
   2   8  -3  144.39   12.60
   2   8  -3  142.79   13.80
   2   8  -3  145.19   10.80
   2   8  -3  147.29   15.50
   2   8  -3  153.88   12.30
  -2  -8   3  159.78   14.20
  -2  -8   3  149.19   13.00
  -2  -8   3  135.09   13.30
  -2  -8   3  174.28   14.70
  -2  -8   3  146.39   13.20
   1   8  -3 2084.39   95.09
   1   8  -3 2047.40   97.19
   1   8  -3 2128.29   96.59
   1   8  -3 2215.78   96.69
  -1  -8   3 2185.38   94.49
  -1  -8   3 2174.68   95.19
  -1  -8   3 2076.89   94.59
  -1  -8   3 2083.89   94.79
   0   8  -3  611.84   46.50
   0   8  -3  717.73   35.60
   0   8  -3  704.43   36.50
   0   8  -3  712.13   35.80
   0   8  -3  688.33   37.10
   0  -8   3  596.94   35.30
   0  -8   3  633.64   35.10
   0  -8   3  708.33   34.00
  -1   8  -3   46.80    7.80
  -1   8  -3   62.39    9.30
  -1   8  -3   69.69    8.30
  -1   8  -3   58.19   17.20
  -1   8  -3   54.29   16.70
  -1   8  -3   59.89    9.80
   1  -8   3   50.39    6.40
  -2   8  -3  182.08   13.10
  -2   8  -3  181.28   12.60
  -2   8  -3  169.68   11.50
  -2   8  -3  170.98   18.00
   4   7  -3   58.19   13.40
   4   7  -3   74.09   10.00
   4   7  -3   84.69   13.10
  -4  -7   3   73.49    8.60
  -4  -7   3   56.99    7.40
  -4  -7   3   86.99   17.80
  -4  -7   3   71.79   11.00
  -4  -7   3   75.99    9.10
   3   7  -3  579.34   37.60
   3   7  -3  630.74   32.00
   3   7  -3  554.04   40.20
   3   7  -3  595.74   32.40
  -3  -7   3  647.44   31.60
  -3  -7   3  637.54   32.10
  -3  -7   3  579.04   41.40
  -3  -7   3  639.44   32.90
  -3  -7   3  632.24   34.20
  -3  -7   3  617.54   34.10
   2   7  -3  109.39   13.10
   2   7  -3   99.29   17.70
   2   7  -3  122.49   11.30
   2   7  -3   97.19   10.10
   2   7  -3  127.99   19.00
   2   7  -3  113.09   14.20
   2   7  -3  111.99   12.70
  -2  -7   3  132.79   16.70
  -2  -7   3  116.19   11.30
  -2  -7   3  126.09   12.20
  -2  -7   3  122.29   12.70
  -2  -7   3  138.59   13.00
  -2  -7   3  123.59   16.50
  -2  -7   3  129.09   11.40
   1   7  -3  255.07   18.10
   1   7  -3  260.97   15.10
   1   7  -3  241.78   18.80
   1   7  -3  256.97   17.90
   1   7  -3  267.67   28.60
  -1  -7   3  258.87   20.60
  -1  -7   3  260.97   18.40
  -1  -7   3  256.57   19.40
  -1  -7   3  242.78   18.90
  -1  -7   3  274.97   16.90
  -1  -7   3  253.77   18.50
  -1  -7   3  273.27   16.80
  -1  -7   3  267.37   22.70
   0   7  -3  407.96   37.20
   0   7  -3  433.36   26.40
   0   7  -3  469.05   28.80
   0   7  -3  450.85   25.50
   0   7  -3  428.46   26.70
   0  -7   3  448.66   23.40
   0  -7   3  425.56   28.10
   0  -7   3  413.46   24.20
   0  -7   3  452.35   27.10
   0  -7   3  448.66   30.10
  -1   7  -3  103.29   13.80
  -1   7  -3   82.59   27.10
  -1   7  -3   98.79   10.50
  -1   7  -3   94.89   11.60
  -1   7  -3   98.89   16.40
  -1   7  -3   99.39   11.00
   1  -7   3   79.49    9.10
   1  -7   3   92.99   11.20
   1  -7   3   80.99   12.30
  -2   7  -3   67.89   24.10
  -2   7  -3   78.09    9.10
  -2   7  -3   70.09   12.20
  -2   7  -3   72.99    9.20
  -2   7  -3   74.29   11.60
  -2   7  -3   35.40   18.00
   2  -7   3   65.69    7.40
  -3   7  -3   19.80   14.60
  -3   7  -3   14.00    4.10
  -3   7  -3   13.50    5.80
  -3   7  -3   13.20    5.20
  -3   7  -3    9.80   10.50
   5   6  -3   61.59   10.50
   5   6  -3   72.09    7.70
   5   6  -3   70.09   13.00
   5   6  -3   45.20    6.30
  -5  -6   3   57.59    5.50
  -5  -6   3   50.39    7.70
  -5  -6   3   72.99    9.90
   4   6  -3  706.73   36.30
   4   6  -3  758.82   56.79
  -4  -6   3  685.53   36.20
  -4  -6   3  693.93   35.80
  -4  -6   3  690.33   33.20
   3   6  -3   63.99   12.30
   3   6  -3   52.89    7.90
   3   6  -3   44.10    7.80
   3   6  -3   44.80   13.30
  -3  -6   3   62.29   14.10
  -3  -6   3   45.70    9.10
  -3  -6   3   53.09    8.10
  -3  -6   3   43.80    7.10
  -3  -6   3   49.40    6.90
  -3  -6   3   47.70   11.50
  -3  -6   3   42.30    9.20
  -3  -6   3   49.90    9.40
  -3  -6   3   35.00    6.90
   2   6  -3  534.55   29.80
   2   6  -3  521.25   28.00
   2   6  -3  512.65   36.90
   2   6  -3  497.75   31.60
   2   6  -3  551.54   34.60
   2   6  -3  508.35   30.00
  -2  -6   3  492.55   30.10
  -2  -6   3  519.65   27.70
  -2  -6   3  528.05   29.50
  -2  -6   3  521.45   29.80
  -2  -6   3  525.25   30.60
  -2  -6   3  517.45   28.10
  -2  -6   3  592.34   36.30
  -2  -6   3  539.05   30.40
  -2  -6   3  489.45   35.60
   1   6  -3  108.89   14.80
   1   6  -3  142.69   18.60
   1   6  -3  129.49   15.00
   1   6  -3  153.28   22.00
   1   6  -3  169.48   19.40
  -1  -6   3  147.59   12.00
  -1  -6   3  158.48   13.80
  -1  -6   3  131.59   14.50
  -1  -6   3  173.28   14.60
  -1  -6   3  136.29   13.80
  -1  -6   3  148.09   13.90
  -1  -6   3  161.08   16.00
  -1  -6   3  156.18   11.30
   0   6  -3   69.19   10.30
   0   6  -3   60.09    9.00
   0   6  -3   68.29    9.60
   0   6  -3   66.39    7.20
   0   6  -3   54.99   16.80
   0   6  -3   57.29   14.60
   0  -6   3   61.69    9.90
   0  -6   3   61.89    9.50
   0  -6   3   61.89    8.60
   0  -6   3   64.59    7.20
  -1   6  -3   13.50    5.60
  -1   6  -3   36.70   18.00
  -1   6  -3   12.40   10.60
  -1   6  -3   11.80    8.40
  -1   6  -3   13.10    6.70
  -1   6  -3   21.60    6.70
  -1   6  -3   10.60    5.70
   1  -6   3   11.70    3.90
   1  -6   3   14.40    6.00
   1  -6   3   18.90    8.00
   1  -6   3   27.40    6.20
  -2   6  -3  232.18   20.60
  -2   6  -3  196.58   23.50
  -2   6  -3  192.08   17.00
  -2   6  -3  227.38   41.60
  -2   6  -3  172.58   20.90
   2  -6   3  178.98   12.00
   2  -6   3  165.28   15.00
  -3   6  -3  411.86   28.70
  -3   6  -3  411.06   22.50
  -3   6  -3  399.66   30.00
  -3   6  -3  416.36   32.20
  -3   6  -3  441.96   25.10
   3  -6   3  389.26   21.00
  -4   6  -3  108.79   15.10
   5   5  -3  102.19   15.20
   5   5  -3  125.79   15.20
   5   5  -3  123.49   12.30
  -5  -5   3  139.89   11.50
  -5  -5   3  139.99   10.90
  -5  -5   3  112.49    8.90
  -5  -5   3  138.69   14.10
   4   5  -3  179.48   17.80
   4   5  -3  196.18   23.30
   4   5  -3  194.48   14.90
   4   5  -3  179.78   13.10
  -4  -5   3  185.08   17.30
  -4  -5   3  180.98   15.30
  -4  -5   3  189.48   14.50
  -4  -5   3  195.88   16.20
   3   5  -3 1244.48   56.69
   3   5  -3 1201.08   62.49
   3   5  -3 1178.18   57.69
   3   5  -3 1231.18   58.19
  -3  -5   3 1217.48   56.79
  -3  -5   3 1266.97   58.69
  -3  -5   3 1253.67   66.99
  -3  -5   3 1282.07   60.49
  -3  -5   3 1183.38   60.79
  -3  -5   3 1305.87   61.09
  -3  -5   3 1210.98   56.89
  -3  -5   3 1167.28   58.99
  -3  -5   3 1198.98   59.29
   2   5  -3   90.49   10.30
   2   5  -3   97.89   13.20
   2   5  -3  107.39   10.90
   2   5  -3  127.09   12.70
   2   5  -3  113.59   10.60
   2   5  -3  118.59   16.70
   2   5  -3  119.49   14.70
  -2  -5   3  126.39   10.50
  -2  -5   3  120.29   11.90
  -2  -5   3  107.89   13.10
  -2  -5   3  123.89   12.70
  -2  -5   3  112.59    9.70
  -2  -5   3  110.49   10.70
  -2  -5   3  123.29   11.90
  -2  -5   3  115.09   11.20
  -2  -5   3  121.59   12.20
   1   5  -3  398.46   23.50
   1   5  -3  398.16   28.80
   1   5  -3  408.86   25.20
   1   5  -3  461.15   30.50
   1   5  -3  401.16   22.80
   1   5  -3  444.06   29.20
   1   5  -3  423.76   25.40
   1   5  -3  436.66   22.30
  -1  -5   3  426.86   23.00
  -1  -5   3  429.76   24.50
  -1  -5   3  438.56   24.30
  -1  -5   3  390.26   23.50
  -1  -5   3  428.06   23.50
  -1  -5   3  466.95   27.80
  -1  -5   3  435.66   22.10
  -1  -5   3  390.76   24.30
   0   5  -3  889.31   42.50
   0   5  -3  909.31   46.30
   0   5  -3  982.30   45.90
   0   5  -3  990.10   51.29
   0   5  -3  971.10   52.99
   0  -5   3  933.41   43.30
   0  -5   3  908.81   44.20
   0  -5   3  981.70   47.80
   0  -5   3  982.20   46.90
  -1   5  -3   34.40    8.10
  -1   5  -3   35.90    9.80
  -1   5  -3   36.50    8.50
  -1   5  -3   33.20    8.60
  -1   5  -3   36.10    6.90
  -1   5  -3   30.90    8.40
  -1   5  -3   37.50    6.60
   1  -5   3   30.20    4.40
   1  -5   3   24.40    5.60
   1  -5   3   24.40    5.40
   1  -5   3   28.60    6.50
  -2   5  -3  181.48   19.50
  -2   5  -3  198.38   17.60
  -2   5  -3  192.88   17.10
  -2   5  -3  200.38   14.90
  -2   5  -3  186.18   19.20
  -2   5  -3  151.88   17.30
  -2   5  -3  212.68   19.70
   2  -5   3  183.58   12.10
   2  -5   3  183.38   14.70
   2  -5   3  151.38   16.80
  -3   5  -3    2.60   18.00
  -3   5  -3   16.30    5.70
  -3   5  -3    8.50   15.40
  -3   5  -3   10.90    6.40
  -3   5  -3   14.10    8.60
  -3   5  -3    5.10    5.80
  -3   5  -3    3.50    7.00
   3  -5   3   -4.70    5.70
   3  -5   3    7.50    4.60
  -4   5  -3    2.80    4.50
  -4   5  -3    1.30   17.80
  -4   5  -3    1.70    7.20
  -4   5  -3    4.30   13.90
  -4   5  -3    3.50    5.10
   4  -5   3    9.10    5.50
   4  -5   3    7.70    5.90
   5   4  -3    0.50    5.80
   5   4  -3    4.80    6.10
   5   4  -3    2.80    3.50
  -5  -4   3   10.00    6.00
  -5  -4   3    9.20    6.00
  -5  -4   3    3.00    5.10
  -5  -4   3    2.60    4.00
   4   4  -3   91.99   12.30
   4   4  -3   98.49    9.70
   4   4  -3  108.79   18.30
   4   4  -3   97.89   10.70
  -4  -4   3  114.19   13.00
  -4  -4   3  101.89   10.90
  -4  -4   3  106.99   12.80
   3   4  -3 1909.81   85.39
   3   4  -3 1887.11   87.79
   3   4  -3 1960.70   88.49
   3   4  -3 1953.60   89.29
   3   4  -3 2093.49   98.79
   3   4  -3 2065.89   93.09
  -3  -4   3 1895.61   87.79
  -3  -4   3 1956.80   86.69
  -3  -4   3 1925.71   90.89
  -3  -4   3 1916.41   86.99
  -3  -4   3 1985.80   89.99
  -3  -4   3 1929.11   89.29
  -3  -4   3 2001.50   90.19
   2   4  -3  252.77   15.50
   2   4  -3  250.67   20.40
   2   4  -3  250.27   16.20
   2   4  -3  247.58   15.40
   2   4  -3  284.17   19.00
   2   4  -3  247.38   21.50
  -2  -4   3  245.68   15.10
  -2  -4   3  246.78   16.40
  -2  -4   3  259.47   16.40
  -2  -4   3  264.17   15.10
  -2  -4   3  267.37   20.20
  -2  -4   3  247.38   16.50
  -2  -4   3  260.07   17.20
  -2  -4   3  249.97   16.70
  -2  -4   3  245.88   15.80
   1   4  -3   43.00    9.40
   1   4  -3   41.10    7.40
  -1  -4   3   40.00    7.70
  -1  -4   3   39.30    6.90
  -1  -4   3   32.20    4.90
  -1  -4   3   31.70    5.30
  -1  -4   3   33.40    5.20
  -1  -4   3   33.20    5.60
   0   4  -3 1220.88   61.29
   0  -4   3 1398.86   59.99
   0  -4   3 1420.86   63.59
   0  -4   3 1387.36   59.99
   0  -4   3 1311.77   60.89
   0  -4   3 1464.75   62.89
  -1   4  -3  458.15   29.80
  -1   4  -3  454.05   25.80
  -1   4  -3  435.36   32.80
   1  -4   3  456.75   24.10
   1  -4   3  435.46   21.40
   1  -4   3  465.65   24.60
  -2   4  -3  280.97   20.00
  -2   4  -3  312.77   23.60
  -2   4  -3  295.77   18.30
  -2   4  -3  303.77   23.40
  -2   4  -3  282.97   20.00
  -2   4  -3  291.97   22.80
  -2   4  -3  286.37   21.20
   2  -4   3  275.67   17.80
   2  -4   3  296.27   18.80
   2  -4   3  273.47   19.70
   2  -4   3  231.78   15.70
   2  -4   3  248.88   26.50
  -3   4  -3  276.37   19.50
  -3   4  -3  307.27   24.10
  -3   4  -3  275.37   19.20
  -3   4  -3  295.17   24.00
  -3   4  -3  232.38   19.40
  -3   4  -3  258.67   26.90
  -3   4  -3  286.87   24.20
   3  -4   3  276.97   16.30
   3  -4   3  244.08   17.20
  -4   4  -3  415.26   33.60
  -4   4  -3  405.26   28.40
  -4   4  -3  409.76   28.30
  -4   4  -3  381.26   28.60
  -4   4  -3  392.36   23.50
   4  -4   3  363.96   22.40
   4  -4   3  349.47   24.30
   4  -4   3  372.16   26.10
   5   3  -3   30.50    6.70
   5   3  -3   22.10    6.20
   5   3  -3   25.90    9.30
   5   3  -3   29.60    9.50
   5   3  -3   25.40    8.10
   5   3  -3   23.00    5.50
  -5  -3   3   21.40    5.70
  -5  -3   3   32.80    7.70
  -5  -3   3   29.30    6.80
   4   3  -3 1040.70   49.80
   4   3  -3  886.21   66.79
   4   3  -3 1064.49   49.50
   4   3  -3 1042.70   49.80
   4   3  -3 1023.90   50.49
   4   3  -3 1116.49   61.19
   4   3  -3 1099.29   55.89
   4   3  -3 1035.20   52.09
  -4  -3   3 1109.39   53.69
  -4  -3   3 1075.59   52.69
  -4  -3   3 1022.10   49.40
  -4  -3   3 1065.59   51.29
   3   3  -3  648.04   32.10
   3   3  -3  627.24   33.40
   3   3  -3  637.84   40.30
   3   3  -3  670.33   36.00
   3   3  -3  598.24   42.50
   3   3  -3  628.54   31.60
   3   3  -3  647.54   31.80
   3   3  -3  650.13   31.70
   3   3  -3  604.04   38.10
  -3  -3   3  627.94   31.10
  -3  -3   3  665.73   34.10
  -3  -3   3  657.03   34.10
  -3  -3   3  689.23   34.80
  -3  -3   3  646.14   31.20
  -3  -3   3  628.74   38.60
  -3  -3   3  653.23   34.80
  -3  -3   3  646.84   32.90
   2   3  -3   51.69    9.90
   2   3  -3   45.80    5.80
   2   3  -3   40.20   10.90
   2   3  -3   54.89    6.60
   2   3  -3   35.10    6.20
   2   3  -3   47.30    8.10
  -2  -3   3   39.60    5.60
  -2  -3   3   40.20    5.60
  -2  -3   3   40.30    6.50
  -2  -3   3   36.00    8.20
  -2  -3   3   56.59    8.00
  -2  -3   3   37.00    6.10
  -2  -3   3   42.90    6.00
   1   3  -3   31.80    7.30
   1   3  -3   59.29    8.50
   1   3  -3   49.30    8.00
   1   3  -3   47.00    4.30
  -1  -3   3   49.40    5.50
  -1  -3   3   41.50    5.40
  -1  -3   3   56.09    7.40
  -1  -3   3   53.89    8.30
   0   3  -3 2967.90  129.89
   0  -3   3 3096.29  131.49
   0  -3   3 3191.98  130.69
   0  -3   3 3053.69  128.59
   0  -3   3 2621.04  131.19
   0  -3   3 3209.08  128.69
   1  -3   3 1941.21   86.39
   1  -3   3 2069.19   88.89
   1  -3   3 2057.79   89.39
  -2   3  -3  184.18   17.60
  -2   3  -3  163.18   17.20
  -2   3  -3  179.08   15.00
  -2   3  -3  164.78   14.70
  -2   3  -3  178.78   16.20
   2  -3   3  174.98   11.90
   2  -3   3  193.08   19.90
   2  -3   3  188.08   12.10
   2  -3   3  185.08   13.60
   2  -3   3  182.58   10.50
  -3   3  -3   55.59   15.10
  -3   3  -3   52.79   12.50
  -3   3  -3   48.10    9.30
  -3   3  -3   48.70    8.30
  -3   3  -3   44.20   11.00
  -3   3  -3   49.30   12.00
   3  -3   3   48.30    8.00
   3  -3   3   49.00   10.80
   3  -3   3   37.90    6.00
  -4   3  -3  268.37   22.70
  -4   3  -3  248.78   23.20
  -4   3  -3  260.27   34.40
  -4   3  -3  263.07   19.90
  -4   3  -3  282.87   28.40
   4  -3   3  252.97   16.90
   4  -3   3  225.38   17.30
   4  -3   3  265.97   16.80
   4  -3   3  263.57   26.30
  -5   3  -3  170.58   20.60
  -5   3  -3  164.38   14.10
  -5   3  -3  174.58   12.70
  -5   3  -3  122.29   20.40
  -5   3  -3  180.38   15.10
   5  -3   3  185.88   12.90
   5  -3   3  194.08   16.60
   5  -3   3  157.88   11.80
   5   2  -3  120.99   15.40
   5   2  -3  148.49   11.70
   5   2  -3  154.98   11.80
   5   2  -3  101.79   12.80
   5   2  -3  141.89   12.00
   5   2  -3  139.29   16.60
  -5  -2   3  119.59   14.50
  -5  -2   3  133.59   14.50
  -5  -2   3  142.79   12.70
  -5  -2   3  144.19   11.20
   4   2  -3 1139.99   57.59
   4   2  -3 1231.58   56.09
   4   2  -3 1215.48   65.59
   4   2  -3 1209.78   56.09
   4   2  -3 1183.38   55.39
   4   2  -3 1211.88   55.39
   4   2  -3 1090.79   70.79
   4   2  -3 1219.38   60.59
   4   2  -3 1040.80   67.69
  -4  -2   3 1215.58   58.09
  -4  -2   3 1219.98   58.39
  -4  -2   3 1202.88   58.29
  -4  -2   3 1123.09   56.69
  -4  -2   3 1227.78   56.69
  -4  -2   3 1126.99   53.79
  -4  -2   3 1167.68   58.19
   3   2  -3 1284.87   59.39
   3   2  -3 1237.38   54.89
   3   2  -3 1229.28   55.39
   3   2  -3 1275.37   63.89
   3   2  -3 1211.98   55.29
   3   2  -3 1159.58   66.09
   3   2  -3 1207.48   54.89
   3   2  -3 1122.49   62.69
   3   2  -3 1110.49   56.29
   3   2  -3 1247.68   67.19
  -3  -2   3 1172.18   56.79
  -3  -2   3 1155.48   56.29
  -3  -2   3 1231.78   57.49
  -3  -2   3 1193.88   57.29
  -3  -2   3 1182.68   55.29
   2   2  -3  738.13   40.00
   2   2  -3  750.52   43.40
   2   2  -3  800.32   38.30
   2   2  -3  774.62   41.10
   2   2  -3  786.92   43.20
   2   2  -3  755.82   35.60
  -2  -2   3  752.62   36.90
  -2  -2   3  778.72   35.20
  -2  -2   3  737.43   35.40
  -2  -2   3  763.62   37.10
  -2  -2   3  747.53   36.90
  -2  -2   3  793.52   39.60
   1   2  -3  231.18   14.20
   1   2  -3  224.68   17.10
   1   2  -3  245.28   13.90
  -1  -2   3  239.78   13.00
  -1  -2   3  230.68   12.50
  -1  -2   3  226.68   14.70
  -1  -2   3  237.58   13.20
   0   2  -3 1575.44   72.09
   0   2  -3 1841.42   72.79
   0  -2   3 1593.64   72.69
   0  -2   3 1648.44   71.69
   0  -2   3 1593.94   70.49
   0  -2   3 1610.84   70.39
  -1   2  -3  461.95   23.20
   1  -2   3  465.75   23.40
   1  -2   3  463.25   22.60
   1  -2   3  443.06   21.10
  -2   2  -3  100.39    6.40
   2  -2   3  105.29    7.20
   2  -2   3  107.09   13.90
   2  -2   3   97.79    8.20
   2  -2   3  110.79    8.00
   2  -2   3  103.19   10.10
  -3   2  -3  775.22   43.50
  -3   2  -3  688.13   33.50
  -3   2  -3  731.63   42.80
  -3   2  -3  766.02   42.10
  -3   2  -3  736.73   42.70
   3  -2   3  682.83   35.40
   3  -2   3  670.83   46.50
   3  -2   3  738.13   34.80
   3  -2   3  750.32   42.90
  -4   2  -3  650.33   40.40
  -4   2  -3  665.03   42.10
  -4   2  -3  639.84   29.00
  -4   2  -3  706.23   42.10
  -4   2  -3  632.34   41.60
   4  -2   3  590.44   35.10
   4  -2   3  575.14   42.40
   4  -2   3  616.74   33.40
   4  -2   3  657.93   34.00
  -5   2  -3  212.68   14.60
  -5   2  -3  172.78   27.00
  -5   2  -3  205.18   21.40
  -5   2  -3  157.68   16.80
   5  -2   3  196.28   13.70
   5  -2   3  193.58   14.20
   5  -2   3  201.58   15.60
   5  -2   3  261.27   24.20
   5   1  -3  673.63   33.00
   5   1  -3  652.53   33.40
   5   1  -3  636.74   39.70
   5   1  -3  632.24   32.90
   5   1  -3  651.13   32.90
  -5  -1   3  668.63   32.30
  -5  -1   3  619.84   35.40
  -5  -1   3  622.84   38.00
  -5  -1   3  650.63   34.60
   4   1  -3  189.38   25.90
   4   1  -3  213.68   14.50
   4   1  -3  203.28   14.00
   4   1  -3  181.88   23.40
   4   1  -3  213.68   15.40
   4   1  -3  213.68   22.00
   4   1  -3  212.38   15.70
   4   1  -3  215.08   17.20
  -4  -1   3  205.18   17.30
  -4  -1   3  193.98   16.60
  -4  -1   3  210.88   15.50
  -4  -1   3  219.18   16.40
  -4  -1   3  208.88   16.70
  -4  -1   3  186.48   15.80
   3   1  -3  551.74   37.80
   3   1  -3  590.34   29.10
   3   1  -3  616.54   29.60
   3   1  -3  602.84   39.10
   3   1  -3  574.54   29.70
   3   1  -3  627.54   40.30
   3   1  -3  646.44   37.20
   3   1  -3  616.34   32.30
  -3  -1   3  606.94   31.00
  -3  -1   3  593.14   31.20
  -3  -1   3  579.24   30.70
  -3  -1   3  573.44   29.90
  -3  -1   3  552.04   32.80
  -3  -1   3  531.55   28.80
   2   1  -3 2895.51  127.59
   2   1  -3 2790.02  119.59
   2   1  -3 2774.22  126.29
   2   1  -3 2779.92  127.69
   2   1  -3 2964.30  126.19
   2   1  -3 2851.21  122.19
  -2  -1   3 2841.32  121.59
  -2  -1   3 2451.15  118.79
  -2  -1   3 2868.81  123.49
  -2  -1   3 2744.33  121.09
   1   1  -3 1333.07   61.39
   1   1  -3 1388.16   60.79
   1   1  -3 1398.46   62.39
   1   1  -3 1357.86   64.29
   1   1  -3 1345.17   65.69
  -1  -1   3 1358.56   66.19
  -1  -1   3 1463.35   61.99
  -1  -1   3 1511.95   61.99
  -1  -1   3 1454.55   60.99
  -1  -1   3 1384.76   60.89
  -1  -1   3 1483.65   63.69
   0   1  -3  685.13   31.20
   0   1  -3  744.13   33.60
   0   1  -3  666.03   33.90
   0   1  -3  672.43   32.00
   0  -1   3  704.93   31.20
   0  -1   3  717.23   31.80
   0  -1   3  744.03   33.30
  -1   1  -3 3018.20  126.69
   1  -1   3 2902.21  125.39
  -2   1  -3   97.89    4.90
  -2   1  -3   72.69    6.90
   2  -1   3   76.79    9.20
   2  -1   3   77.59    6.60
   2  -1   3   76.79   10.30
  -3   1  -3  148.69   15.00
  -3   1  -3  133.49   15.60
  -3   1  -3  149.09   19.60
  -3   1  -3  135.59   15.40
  -3   1  -3  138.39    9.80
   3  -1   3  134.79   10.70
   3  -1   3  132.89   16.60
   3  -1   3  138.19   16.00
   3  -1   3  144.59   10.20
  -4   1  -3   98.39   13.10
  -4   1  -3   78.89   12.50
  -4   1  -3  118.49   15.00
  -4   1  -3  109.29   17.60
  -4   1  -3   93.39   24.10
   4  -1   3   80.79   16.40
   4  -1   3   95.89   10.60
   4  -1   3   97.89   13.40
   4  -1   3  101.39   10.80
   4  -1   3  104.29   10.30
  -5   1  -3  167.38   16.60
  -5   1  -3  186.88   24.70
  -5   1  -3  184.18   18.90
  -5   1  -3  207.28   20.90
  -5   1  -3  206.08   15.60
   5  -1   3  207.78   16.00
   5  -1   3  210.08   17.10
   5  -1   3  209.58   14.30
   5  -1   3  221.68   15.90
   5   0  -3   80.29    8.50
   5   0  -3   53.49   11.30
   5   0  -3   75.89   10.00
   5   0  -3   84.99   16.70
   5   0  -3   79.69    8.50
   5   0  -3   74.99    8.40
  -5   0   3   79.49    7.80
  -5   0   3   58.69    8.70
  -5   0   3   72.29   12.20
  -5   0   3   72.89   12.20
   4   0  -3   16.70    5.40
   4   0  -3   15.50    6.00
   4   0  -3   16.90   13.00
   4   0  -3   12.70   12.00
   4   0  -3   14.60    9.10
   4   0  -3    7.10    4.80
   4   0  -3   12.00    4.50
   4   0  -3   11.50    7.40
  -4   0   3    7.60    8.50
  -4   0   3   11.20    7.80
  -4   0   3   12.50    6.20
  -4   0   3   14.90    4.50
  -4   0   3   24.90    7.80
  -4   0   3   22.20   14.00
  -4   0   3   10.00    5.60
   3   0  -3   91.29   13.50
   3   0  -3   91.09   14.70
   3   0  -3   96.19   10.80
   3   0  -3   89.09   11.90
   3   0  -3   90.39    7.90
   3   0  -3   93.69    8.70
  -3   0   3   95.19   12.30
  -3   0   3   99.09   11.70
  -3   0   3  100.79    9.60
  -3   0   3   84.79    8.50
  -3   0   3   87.79   10.00
  -3   0   3   75.49   12.90
  -3   0   3   90.79    9.30
  -3   0   3   92.99    8.90
   2   0  -3 1937.11   89.39
   2   0  -3 2171.18   89.29
   2   0  -3 1989.60   94.29
   2   0  -3 1943.61   86.99
   2   0  -3 1987.20   93.89
  -2   0   3 2089.19   88.89
  -1   0   3 5013.30  218.38
  -1   0   3 5332.77  222.18
   0   0  -3   16.30    5.10
   0   0  -3   14.20    2.40
   0   0  -3   15.80    4.50
   0   0   3   20.60    4.40
   0   0   3   14.20    2.40
   0   0   3   17.10    2.20
  -2   0  -3 3768.62  159.08
  -2   0  -3 3825.62  157.18
  -2   0  -3 3566.54  156.88
   2   0   3 3610.44  162.38
   2   0   3 3706.33  158.48
   2   0   3 3931.91  165.38
  -3   0  -3  311.87   17.40
  -3   0  -3  298.37   22.40
   3   0   3  299.17   16.70
   3   0   3  323.47   24.60
   3   0   3  288.67   25.20
   3   0   3  286.67   17.30
  -4   0  -3   49.60   13.20
  -4   0  -3   53.69   10.10
  -4   0  -3   63.39   14.20
  -4   0  -3   42.40    6.70
   4   0   3   44.20    8.00
   4   0   3   50.29    9.20
   4   0   3   56.29    8.00
   4   0   3   45.10    9.30
   4   0   3   46.50   14.40
  -5   0  -3   66.19   13.60
  -5   0  -3   55.79   11.20
  -5   0  -3   77.39   12.90
  -5   0  -3   80.79   11.90
   5   0   3   73.19   18.70
   5   0   3   70.79   10.10
   5   0   3   75.69   11.10
   5   0   3   80.59   10.80
   5   0   3   67.39    8.70
  -6   0  -3  225.78   14.50
  -6   0  -3  281.87   19.00
   6   0   3  280.57   21.20
   6   0   3  285.57   15.20
   6   0   3  305.07   15.70
   5  -1  -3  582.14   29.00
   5  -1  -3  633.64   29.90
   5  -1  -3  601.64   33.60
   5  -1  -3  454.85   30.30
  -5   1   3  493.35   24.80
  -5   1   3  622.64   36.20
  -5   1   3  553.84   35.30
  -5   1   3  451.75   32.40
  -5   1   3  603.04   35.50
  -5   1   3  574.14   36.70
   4  -1  -3   29.40    5.90
   4  -1  -3   26.40    6.00
   4  -1  -3   32.10    6.80
   4  -1  -3   32.80    8.00
   4  -1  -3   18.60   11.30
   4  -1  -3   30.40   10.50
   4  -1  -3   28.70    5.70
  -4   1   3   28.70   11.10
  -4   1   3   32.40    5.80
  -4   1   3   25.50    7.80
  -4   1   3   40.80   10.50
  -4   1   3   34.60   14.10
  -4   1   3   26.50    9.40
  -4   1   3   40.80    8.10
  -4   1   3   23.10    7.10
  -4   1   3   32.70    6.60
   3  -1  -3  745.53   36.00
   3  -1  -3  712.33   45.50
   3  -1  -3  794.72   46.00
   3  -1  -3  781.32   38.70
   3  -1  -3  681.43   36.20
   3  -1  -3  819.32   43.70
  -3   1   3  721.63   35.50
  -3   1   3  741.13   37.90
  -3   1   3  750.42   39.40
  -3   1   3  739.93   42.20
  -3   1   3  757.72   39.60
  -3   1   3  739.63   37.10
  -3   1   3  749.42   37.30
   2  -1  -3 2283.47  106.59
   2  -1  -3 2271.47  106.09
   2  -1  -3 2111.99   99.79
  -2   1   3 2330.87  101.69
  -2   1   3 2351.26  101.89
  -2   1   3 2488.85  103.19
  -2   1   3 2452.85  103.59
   1  -1  -3  680.73   32.50
   1  -1  -3  666.33   33.80
   1  -1  -3  630.94   29.20
   1  -1  -3  656.93   29.60
   1  -1  -3  664.23   35.00
  -1   1   3  692.83   30.80
  -1   1   3  679.93   32.60
  -1   1   3  698.33   29.30
   0  -1  -3  161.28   12.70
   0  -1  -3  162.88   12.80
   0   1   3  159.68   10.20
   0   1   3  170.88    9.20
   0   1   3  161.88    8.50
   0   1   3  173.38    9.00
  -1  -1  -3 2038.30   83.09
  -1  -1  -3 1840.82   82.19
  -1  -1  -3 1733.83   79.79
  -1  -1  -3 1885.71   79.49
  -1  -1  -3 1855.41   79.19
   1   1   3 1741.23   81.59
   1   1   3 1809.42   79.19
   1   1   3 1927.11   81.49
   1   1   3 1849.61   79.69
  -2  -1  -3  126.69    8.60
  -2  -1  -3  131.49    8.10
  -2  -1  -3  131.79    8.90
  -2  -1  -3  136.39   11.50
   2   1   3  138.09   12.80
   2   1   3  118.39    9.40
   2   1   3  129.89    8.70
   2   1   3  133.39   13.50
   2   1   3  126.09    9.50
  -3  -1  -3  521.05   26.50
  -3  -1  -3  565.04   30.50
  -3  -1  -3  518.55   27.90
  -3  -1  -3  547.35   25.70
  -3  -1  -3  503.25   24.90
  -3  -1  -3  533.05   27.70
   3   1   3  517.15   34.70
   3   1   3  480.55   27.20
   3   1   3  525.15   27.00
   3   1   3  576.54   35.40
   3   1   3  541.55   26.30
  -4  -1  -3  348.97   20.50
  -4  -1  -3  382.06   26.10
  -4  -1  -3  366.06   30.70
  -4  -1  -3  343.07   25.60
   4   1   3  368.76   22.00
   4   1   3  369.96   32.40
   4   1   3  344.97   22.00
   4   1   3  354.16   21.90
   4   1   3  371.76   21.20
  -5  -1  -3  404.26   21.40
  -5  -1  -3  424.16   26.60
  -5  -1  -3  390.36   28.40
  -5  -1  -3  311.37   24.50
   5   1   3  389.96   23.20
   5   1   3  392.16   23.50
   5   1   3  392.26   23.00
   5   1   3  391.16   23.90
   5   1   3  266.17   44.50
  -6  -1  -3    5.90    2.40
  -6  -1  -3    8.60    4.00
  -6  -1  -3    2.30    3.10
   6   1   3   -3.70    4.80
   6   1   3    4.60    3.20
   6   1   3    5.70    6.70
   6   1   3    7.20    7.50
   5  -2  -3   95.79    8.40
   5  -2  -3   87.99   12.70
   5  -2  -3  100.69    9.60
  -5   2   3   81.99   14.30
  -5   2   3   96.29   14.50
  -5   2   3   60.09   21.50
  -5   2   3   75.99   10.80
   4  -2  -3  767.52   52.09
   4  -2  -3  771.62   40.50
   4  -2  -3  890.71   40.70
   4  -2  -3  847.12   47.70
   4  -2  -3  817.62   40.40
   4  -2  -3  840.02   40.70
  -4   2   3  775.02   36.90
  -4   2   3  749.03   46.60
  -4   2   3  809.92   43.70
  -4   2   3  795.32   40.30
  -4   2   3  892.31   50.29
  -4   2   3  876.81   50.89
  -4   2   3  864.81   45.50
   3  -2  -3  783.82   39.70
   3  -2  -3  663.53   33.40
   3  -2  -3  651.03   43.80
   3  -2  -3  685.33   42.30
   3  -2  -3  668.53   46.80
   3  -2  -3  701.43   32.80
  -3   2   3  712.83   38.30
  -3   2   3  687.33   37.20
  -3   2   3  672.93   32.50
  -3   2   3  683.13   35.10
  -3   2   3  693.23   35.70
  -3   2   3  675.43   34.60
  -3   2   3  657.43   39.90
  -3   2   3  705.13   35.20
   2  -2  -3  524.15   30.90
   2  -2  -3  543.65   34.90
   2  -2  -3  538.65   24.90
   2  -2  -3  517.75   30.70
  -2   2   3  504.15   26.80
  -2   2   3  568.64   29.90
  -2   2   3  527.45   27.90
  -2   2   3  598.74   27.80
   1  -2  -3  349.57   18.60
   1  -2  -3  346.87   22.90
   1  -2  -3  344.57   20.10
   1  -2  -3  339.57   16.50
  -1   2   3  359.16   18.40
  -1   2   3  387.46   18.60
  -1   2   3  368.86   20.50
   0  -2  -3 3614.44  152.08
  -1  -2  -3 1542.35   65.69
  -1  -2  -3 1463.55   63.39
  -1  -2  -3 1343.97   61.89
  -1  -2  -3 1477.05   65.79
   1   2   3 1496.35   66.19
   1   2   3 1354.06   62.19
   1   2   3 1427.66   63.79
  -2  -2  -3  265.87   13.70
  -2  -2  -3  278.87   14.90
  -2  -2  -3  260.87   14.60
  -2  -2  -3  262.07   14.90
  -2  -2  -3  274.07   18.30
   2   2   3  266.77   14.30
   2   2   3  274.97   20.30
   2   2   3  270.27   18.70
   2   2   3  278.97   13.60
   2   2   3  226.88   15.70
  -3  -2  -3  440.16   23.70
  -3  -2  -3  472.05   23.20
  -3  -2  -3  447.76   22.80
  -3  -2  -3  445.96   24.10
  -3  -2  -3  484.45   26.20
  -3  -2  -3  422.26   23.10
  -3  -2  -3  415.56   22.50
  -3  -2  -3  422.66   27.00
   3   2   3  421.16   23.70
   3   2   3  427.16   24.60
   3   2   3  377.26   32.40
   3   2   3  480.25   31.30
   3   2   3  432.86   23.00
   3   2   3  460.85   22.80
   3   2   3  414.86   28.30
   3   2   3  434.96   24.00
  -4  -2  -3  142.39   15.90
  -4  -2  -3  142.19   13.10
  -4  -2  -3  143.39   10.40
  -4  -2  -3  145.69   15.40
  -4  -2  -3  155.18   13.80
  -4  -2  -3  155.08   12.60
  -4  -2  -3  154.58   13.00
   4   2   3  149.88   16.60
   4   2   3  154.88   14.10
   4   2   3  144.19   22.70
   4   2   3  155.28   12.50
   4   2   3  136.69   20.70
   4   2   3  165.68   13.10
   4   2   3  122.59   18.10
   4   2   3  143.39   14.00
  -5  -2  -3  320.67   19.40
  -5  -2  -3  315.17   22.10
   5   2   3  316.37   19.70
   5   2   3  321.17   20.60
   5   2   3  306.47   20.30
   5   2   3  314.97   20.60
   5   2   3  462.25   66.59
   6   2   3  222.48   12.80
   6   2   3  248.08   14.20
   6   2   3  183.48   12.80
   6   2   3  226.08   18.00
   5  -3  -3   16.50    6.40
   5  -3  -3   12.90    3.50
   5  -3  -3   11.10    4.30
  -5   3   3    9.50    6.00
  -5   3   3   21.50   11.60
  -5   3   3   13.30    5.30
  -5   3   3   23.40   17.90
  -5   3   3   18.90    5.80
   4  -3  -3  233.48   15.30
   4  -3  -3  240.88   16.00
   4  -3  -3  241.78   17.30
  -4   3   3  228.98   21.50
  -4   3   3  258.37   27.40
  -4   3   3  243.08   18.60
  -4   3   3  303.97   26.40
  -4   3   3  244.38   19.20
  -4   3   3  241.38   22.20
  -4   3   3  210.98   17.00
   3  -3  -3  686.83   49.30
   3  -3  -3  703.23   33.40
   3  -3  -3  685.53   42.40
   3  -3  -3  685.03   37.10
   3  -3  -3  671.63   34.10
  -3   3   3  720.33   37.30
  -3   3   3  766.02   40.30
  -3   3   3  726.93   42.60
  -3   3   3  743.43   44.90
  -3   3   3  661.33   43.50
  -3   3   3  710.93   37.90
   2  -3  -3   26.00    6.60
   2  -3  -3   26.50    8.10
   2  -3  -3   24.50    6.80
   2  -3  -3   34.80    4.10
  -2   3   3   34.30    6.30
  -2   3   3   29.30    8.10
  -2   3   3   35.90    7.10
  -2   3   3   39.30   11.70
  -2   3   3   49.60    7.80
  -2   3   3   39.50    7.80
   1  -3  -3 1398.76   67.19
   1  -3  -3 1312.47   62.19
   1  -3  -3 1362.26   60.89
   1  -3  -3 1299.17   58.59
   1  -3  -3 1360.46   61.09
  -1   3   3 1414.16   61.69
  -1   3   3 1478.15   65.29
   0  -3  -3 1612.24   71.29
   0  -3  -3 1525.05   67.69
   0  -3  -3 1536.65   72.69
   0   3   3 1637.04   72.89
   0   3   3 1661.63   69.89
   1   3   3 4299.67  172.68
   1   3   3 3799.42  174.28
  -2  -3  -3  143.59    9.30
  -2  -3  -3  155.98    9.70
  -2  -3  -3  139.49   13.60
  -2  -3  -3  141.59   10.70
  -2  -3  -3  143.89    9.50
   2   3   3  146.49   10.40
   2   3   3  135.79   12.00
   2   3   3  152.98   16.00
   2   3   3  148.59    9.40
   2   3   3  139.29   12.40
   2   3   3  126.99   13.50
  -3  -3  -3  354.26   24.50
  -3  -3  -3  344.47   18.50
  -3  -3  -3  349.07   19.80
  -3  -3  -3  350.96   22.50
  -3  -3  -3  368.86   20.60
  -3  -3  -3  351.46   20.20
  -3  -3  -3  344.17   20.50
  -3  -3  -3  341.87   18.30
  -3  -3  -3  367.06   20.60
  -3  -3  -3  357.66   18.40
   3   3   3  364.36   19.90
   3   3   3  361.96   26.10
   3   3   3  354.26   19.30
   3   3   3  374.46   28.80
   3   3   3  326.27   22.10
   3   3   3  351.56   21.00
   3   3   3  337.47   22.10
  -4  -3  -3 1109.99   54.09
  -4  -3  -3 1082.79   51.29
  -4  -3  -3 1184.08   56.79
  -4  -3  -3 1103.69   54.29
  -4  -3  -3 1113.19   52.79
  -4  -3  -3  944.91   54.99
   4   3   3 1021.80   65.09
   4   3   3 1132.79   52.29
   4   3   3 1042.80   60.69
   4   3   3 1243.78   59.49
   4   3   3 1060.39   55.89
   4   3   3 1134.19   53.69
   4   3   3 1164.58   53.09
   4   3   3 1139.59   52.69
  -5  -3  -3   15.10    4.80
  -5  -3  -3    6.20    4.30
   5   3   3   13.00    5.30
   5   3   3   12.30    5.80
   5   3   3   12.30   30.10
   5   3   3    3.70   11.00
   5   3   3   -0.70    7.20
   5   3   3   11.50    6.20
   6   3   3  436.96   27.10
   6   3   3  506.65   24.20
   6   3   3  434.86   24.20
   4  -4  -3  329.37   18.90
   4  -4  -3  345.97   19.80
  -4   4   3  349.67   26.10
  -4   4   3  368.66   29.60
  -4   4   3  302.57   24.80
  -4   4   3  373.26   27.40
  -4   4   3  344.27   23.80
   3  -4  -3  309.47   24.70
   3  -4  -3  323.47   21.90
   3  -4  -3  319.67   17.70
   3  -4  -3  283.57   34.10
  -3   4   3  309.57   22.50
  -3   4   3  320.17   20.60
  -3   4   3  307.27   22.90
  -3   4   3  354.96   27.60
  -3   4   3  342.17   23.50
  -3   4   3  359.96   28.70
  -3   4   3  353.76   26.00
   2  -4  -3  500.75   28.90
   2  -4  -3  498.05   23.00
   2  -4  -3  475.75   34.70
   2  -4  -3  410.66   28.80
  -2   4   3  513.25   32.90
  -2   4   3  499.45   27.90
  -2   4   3  517.15   32.10
  -2   4   3  535.35   30.40
  -2   4   3  494.05   27.70
  -2   4   3  512.15   32.20
  -2   4   3  511.75   29.50
  -2   4   3  506.85   33.40
   1  -4  -3  295.87   17.40
   1  -4  -3  294.17   15.50
   1  -4  -3  292.77   16.50
   1  -4  -3  286.97   22.10
  -1   4   3  331.37   21.80
  -1   4   3  330.87   18.50
   0  -4  -3 1548.65   68.39
   0  -4  -3 1602.34   72.39
   0  -4  -3 1576.24   74.09
   0   4   3 1675.93   71.79
   0   4   3 1634.74   75.49
  -1  -4  -3  530.85   23.10
  -1  -4  -3  445.76   26.40
  -1  -4  -3  480.25   25.20
  -1  -4  -3  447.96   24.60
   1   4   3  463.45   26.60
   1   4   3  444.66   23.80
  -2  -4  -3  489.85   23.80
  -2  -4  -3  466.65   23.00
  -2  -4  -3  502.45   25.80
  -2  -4  -3  487.05   23.70
  -2  -4  -3  521.45   29.50
   2   4   3  475.55   27.10
   2   4   3  476.95   27.70
   2   4   3  501.85   28.30
   2   4   3  425.86   29.70
   2   4   3  436.86   30.00
  -3  -4  -3  714.43   33.40
  -3  -4  -3  627.34   36.00
  -3  -4  -3  713.23   35.30
  -3  -4  -3  716.63   35.90
  -3  -4  -3  721.23   33.20
  -3  -4  -3  698.53   34.60
  -3  -4  -3  722.13   40.60
  -3  -4  -3  707.13   33.20
  -3  -4  -3  708.33   34.00
   3   4   3  649.43   44.30
   3   4   3  683.83   33.60
   3   4   3  639.14   33.80
   3   4   3  713.13   38.30
   3   4   3  694.73   33.90
   3   4   3  690.43   34.70
   3   4   3  674.23   35.60
   3   4   3  673.03   41.70
   3   4   3  741.43   39.30
   3   4   3  660.43   41.80
  -4  -4  -3   67.39   10.20
  -4  -4  -3   55.59    7.90
  -4  -4  -3   62.39    9.10
  -4  -4  -3   63.49    7.30
  -4  -4  -3   56.09    9.80
  -4  -4  -3   68.99    9.20
  -4  -4  -3   57.39    9.20
   4   4   3   60.09    8.20
   4   4   3   52.89    7.80
   4   4   3   60.99    8.60
   4   4   3    4.20   18.80
   4   4   3   53.69   13.40
   4   4   3   61.29   11.00
   4   4   3   60.29   10.90
  -5  -4  -3  245.48   16.50
  -5  -4  -3  216.88   13.40
   5   4   3  215.18   14.80
   5   4   3  214.08   18.20
   5   4   3  238.68   17.30
   5   4   3  207.38   24.90
  -6  -4  -3   72.49    7.40
   6   4   3   66.79    8.10
   6   4   3   60.99   10.00
   4  -5  -3  215.18   14.00
   4  -5  -3  182.48   14.20
  -4   5   3  207.58   16.60
  -4   5   3  237.78   17.00
  -4   5   3  231.18   19.00
  -4   5   3  218.18   18.90
   3  -5  -3 1379.86   64.49
   3  -5  -3 1332.97   70.19
  -3   5   3 1605.54   79.99
  -3   5   3 1520.85   77.59
  -3   5   3 1694.13   75.39
  -3   5   3 1376.86   78.19
  -3   5   3 1323.07   70.09
   2  -5  -3  214.08   25.70
   2  -5  -3  215.68   16.20
  -2   5   3  233.68   17.00
  -2   5   3  220.78   17.50
  -2   5   3  225.88   22.30
  -2   5   3  221.28   16.50
  -2   5   3  219.48   16.20
  -2   5   3  230.48   19.40
  -2   5   3  244.48   21.20
  -2   5   3  240.48   19.40
  -2   5   3  236.08   18.30
  -2   5   3  241.68   20.70
  -2   5   3  229.48   18.10
   1  -5  -3  142.29   10.70
   1  -5  -3  131.89   15.90
   1  -5  -3  117.49    7.20
  -1   5   3  133.29   15.20
  -1   5   3  128.79   14.30
  -1   5   3  152.88   13.80
  -1   5   3  154.58   16.50
  -1   5   3  144.59   12.50
  -1   5   3  157.38   13.90
  -1   5   3  145.49   14.50
  -1   5   3  157.98   13.60
  -1   5   3  140.69   13.30
   0  -5  -3  754.72   37.50
   0  -5  -3  758.02   37.10
   0  -5  -3  733.63   38.00
   0   5   3  703.83   37.10
   0   5   3  709.63   37.60
   0   5   3  726.33   36.70
   0   5   3  793.02   42.20
   0   5   3  712.23   38.20
  -1  -5  -3  298.57   17.00
  -1  -5  -3  332.27   20.40
  -1  -5  -3  387.96   19.70
  -1  -5  -3  344.17   21.70
  -1  -5  -3  316.37   16.50
   1   5   3  316.97   22.90
  -2  -5  -3  644.74   35.50
  -2  -5  -3  584.04   29.80
  -2  -5  -3  582.74   30.20
  -2  -5  -3  640.44   29.10
  -2  -5  -3  594.64   32.20
  -2  -5  -3  569.34   28.90
   2   5   3  621.34   31.00
   2   5   3  632.74   34.90
   2   5   3  608.14   34.60
   2   5   3  623.64   33.80
   2   5   3  537.55   37.70
  -3  -5  -3  952.60   47.40
  -3  -5  -3  994.70   46.40
  -3  -5  -3 1040.90   50.39
  -3  -5  -3 1114.69   59.59
  -3  -5  -3 1052.29   46.60
  -3  -5  -3  913.71   47.50
  -3  -5  -3  965.10   47.50
  -3  -5  -3 1013.80   46.70
  -3  -5  -3  988.50   47.30
   3   5   3  968.70   57.39
   3   5   3  948.41   56.49
   3   5   3  980.40   49.00
   3   5   3 1020.70   47.80
   3   5   3 1026.60   49.50
   3   5   3  977.60   47.40
   3   5   3  999.80   52.19
  -4  -5  -3  915.31   45.40
  -4  -5  -3  946.51   44.30
  -4  -5  -3  905.91   45.30
  -4  -5  -3  904.11   42.20
  -4  -5  -3  916.51   45.60
  -4  -5  -3  928.31   42.80
  -4  -5  -3  888.31   45.50
  -4  -5  -3  984.90   52.39
   4   5   3  871.91   49.90
   4   5   3  906.71   44.60
   4   5   3  856.41   54.19
   4   5   3  915.41   46.80
  -5  -5  -3  243.28   15.80
  -5  -5  -3  229.48   14.60
   5   5   3  236.38   16.70
   5   5   3  259.57   20.00
   5   5   3  198.98   23.20
  -6  -5  -3  247.58   13.30
   6   5   3  223.48   15.30
  -4   6   3   99.29   11.00
  -4   6   3   69.29    7.50
   3  -6  -3  463.65   30.40
  -3   6   3  573.14   35.90
  -3   6   3  582.94   31.60
  -3   6   3  647.04   39.00
  -3   6   3  562.44   29.50
  -3   6   3  548.35   33.50
  -3   6   3  582.84   33.70
  -2   6   3  450.05   28.10
  -2   6   3  388.56   24.10
  -2   6   3  384.16   24.60
  -2   6   3  437.36   26.40
  -2   6   3  399.36   28.60
  -2   6   3  438.26   30.80
  -2   6   3  435.76   27.30
  -2   6   3  463.55   31.00
  -2   6   3  455.25   28.60
  -2   6   3  498.95   29.20
   1  -6  -3  155.48   11.00
   1  -6  -3  134.39    8.20
   1  -6  -3  135.39   11.80
   1  -6  -3  101.59   12.90
  -1   6   3  137.79   13.60
  -1   6   3  151.48   17.70
  -1   6   3  168.18   16.80
  -1   6   3  151.78   13.50
  -1   6   3  134.29   16.10
  -1   6   3  144.39   14.40
  -1   6   3  133.59   16.20
  -1   6   3  136.19   16.00
  -1   6   3  146.89   13.00
   0  -6  -3 1566.24   68.19
   0  -6  -3 1628.94   74.39
   0   6   3 1722.93   81.39
   0   6   3 1569.24   76.29
   0   6   3 1612.64   75.19
   0   6   3 1481.55   73.99
   0   6   3 1521.75   71.89
   0   6   3 1629.04   74.59
   0   6   3 1515.55   73.29
   0   6   3 1571.34   73.09
   0   6   3 1537.85   71.99
  -1  -6  -3  326.47   17.50
  -1  -6  -3  325.17   16.60
  -1  -6  -3  336.97   21.00
   1   6   3  314.97   18.80
   1   6   3  294.07   18.80
   1   6   3  311.37   20.90
   1   6   3  291.07   20.10
   1   6   3  340.27   24.70
   1   6   3  311.57   19.50
  -2  -6  -3   95.29    8.60
  -2  -6  -3   83.69    9.70
  -2  -6  -3   95.79   12.00
  -2  -6  -3   78.89   10.50
  -2  -6  -3   77.69    9.60
  -2  -6  -3   85.09    7.80
   2   6   3   81.29   10.50
   2   6   3   90.49   10.50
   2   6   3   67.79   14.40
   2   6   3   71.49   12.50
   2   6   3   86.19   10.40
   2   6   3   77.19   12.10
   2   6   3   88.39   11.20
  -3  -6  -3  298.57   19.80
  -3  -6  -3  311.67   19.00
  -3  -6  -3  307.67   19.50
  -3  -6  -3  320.57   19.80
  -3  -6  -3  316.37   18.20
  -3  -6  -3  336.27   19.00
  -3  -6  -3  301.97   25.80
  -3  -6  -3  322.27   22.90
   3   6   3  289.37   19.20
   3   6   3  338.07   21.80
   3   6   3  375.56   22.20
   3   6   3  321.77   20.30
   3   6   3  286.47   27.10
   3   6   3  310.57   19.40
   3   6   3  304.17   24.70
  -4  -6  -3  197.18   16.70
  -4  -6  -3  210.58   13.80
  -4  -6  -3  196.88   13.60
  -4  -6  -3  211.98   15.10
  -4  -6  -3  211.18   14.50
  -4  -6  -3  196.58   16.70
  -4  -6  -3  210.48   16.80
  -4  -6  -3  203.78   30.40
  -4  -6  -3  200.18   15.90
   4   6   3  177.88   18.30
   4   6   3  220.38   15.70
   4   6   3  214.78   16.80
   4   6   3  185.78   23.60
  -5  -6  -3    2.10    5.10
  -5  -6  -3    5.70    4.60
   5   6   3   -6.90    5.00
   5   6   3    1.10    4.80
  -3   7   3    2.10    6.70
  -3   7   3   10.90    4.80
  -3   7   3   13.10    6.30
  -3   7   3   16.00    5.30
  -3   7   3   17.30    7.00
  -3   7   3   10.00    6.70
  -2   7   3  510.65   30.50
  -2   7   3  555.04   28.70
  -2   7   3  512.55   31.20
  -2   7   3  488.45   26.80
  -2   7   3  479.35   29.60
  -2   7   3  421.76   30.00
  -2   7   3  552.24   30.90
  -2   7   3  564.44   33.60
  -2   7   3  447.26   40.40
  -2   7   3  520.55   32.20
   1  -7  -3  340.87   18.00
   1  -7  -3  373.56   19.90
  -1   7   3  401.86   25.30
  -1   7   3  379.16   24.70
  -1   7   3  391.56   26.50
  -1   7   3  445.36   30.40
  -1   7   3  390.86   25.90
  -1   7   3  354.46   26.40
  -1   7   3  358.86   22.90
  -1   7   3  378.56   22.90
   0  -7  -3  264.27   18.70
   0  -7  -3  260.57   14.30
   0  -7  -3  238.18   19.40
   0   7   3  255.57   18.30
   0   7   3  273.67   20.80
   0   7   3  257.57   18.80
   0   7   3  267.87   19.10
   0   7   3  264.77   21.30
   0   7   3  254.27   26.20
   0   7   3  265.47   21.00
  -1  -7  -3  200.18   13.20
  -1  -7  -3  207.68   18.20
  -1  -7  -3  217.88   12.80
  -1  -7  -3  198.28   17.50
   1   7   3  215.48   19.20
   1   7   3  175.48   13.50
   1   7   3  202.08   17.50
   1   7   3  190.08   16.40
   1   7   3  181.88   20.10
   1   7   3  222.48   15.30
  -2  -7  -3  494.25   33.40
  -2  -7  -3  492.45   27.20
  -2  -7  -3  475.45   31.40
  -2  -7  -3  524.55   27.10
  -2  -7  -3  521.55   26.60
  -2  -7  -3  496.35   27.40
   2   7   3  502.95   29.60
   2   7   3  553.14   30.20
   2   7   3  477.85   35.50
   2   7   3  513.75   27.90
   2   7   3  513.85   28.10
   2   7   3  531.55   29.80
  -3  -7  -3  328.47   23.80
  -3  -7  -3  354.36   19.40
  -3  -7  -3  321.37   19.70
  -3  -7  -3  337.57   20.50
  -3  -7  -3  334.77   19.80
   3   7   3  317.27   21.20
   3   7   3  294.47   20.40
   3   7   3  303.27   20.20
   3   7   3  333.27   22.20
  -4  -7  -3   37.90    7.40
  -4  -7  -3   19.30    7.40
  -4  -7  -3   30.20    8.60
  -4  -7  -3   47.40    8.50
  -4  -7  -3   45.80    6.10
  -4  -7  -3   39.50    7.30
  -4  -7  -3   41.40    6.00
   4   7   3   46.10    8.30
  -5  -7  -3  152.38   14.00
  -5  -7  -3  159.18   10.80
  -2   8   3  187.38   14.10
  -2   8   3  152.38   13.70
  -1   8   3  216.48   15.90
  -1   8   3  197.88   16.80
  -1   8   3  239.68   17.20
  -1   8   3  209.98   15.30
  -1   8   3  229.38   19.10
  -1   8   3  232.78   18.00
   0  -8  -3  554.14   30.60
   0  -8  -3  624.04   29.90
   0  -8  -3  593.64   33.70
   0   8   3  658.83   33.40
   0   8   3  684.03   36.30
   0   8   3  681.23   37.10
   0   8   3  566.14   43.10
   0   8   3  602.74   34.90
   0   8   3  633.14   36.00
   0   8   3  646.74   34.90
  -1  -8  -3 1406.36   61.99
  -1  -8  -3 1340.67   62.29
  -1  -8  -3 1211.78   68.29
  -1  -8  -3 1257.67   62.19
  -1  -8  -3 1357.86   68.69
   1   8   3 1446.56   66.99
   1   8   3 1365.46   66.09
   1   8   3 1428.86   67.29
   1   8   3 1455.55   68.09
   1   8   3 1274.67   75.29
   1   8   3 1394.16   64.89
   1   8   3 1435.66   66.99
  -2  -8  -3 1886.01   93.69
  -2  -8  -3 1924.71   85.49
  -2  -8  -3 1790.32   84.89
  -2  -8  -3 1929.41   85.09
   2   8   3 1838.12   88.09
   2   8   3 1885.31   86.49
   2   8   3 1978.60   88.19
   2   8   3 1945.41   87.99
   2   8   3 1911.01   84.49
  -3  -8  -3 1209.18   56.89
  -3  -8  -3 1257.07   56.99
  -3  -8  -3 1204.28   66.79
  -3  -8  -3 1205.98   56.39
  -3  -8  -3 1218.78   56.99
   3   8   3 1281.37   59.39
   3   8   3 1207.28   57.79
   3   8   3 1218.58   57.39
   3   8   3 1158.18   58.09
  -4  -8  -3  180.78   12.10
  -4  -8  -3  178.48   13.80
  -4  -8  -3  152.28   15.00
  -4  -8  -3  179.88   12.20
  -4  -8  -3  184.28   12.80
   4   8   3  163.88   14.00
   4   8   3  179.28   13.70
  -5  -8  -3   54.99    5.30
   5   8   3   48.70    6.70
  -2   9   3   50.39    5.60
  -2   9   3   29.50    5.00
  -1   9   3    8.70    4.90
  -1   9   3    6.10    4.10
  -1   9   3   10.30    5.80
  -1   9   3    8.60    8.50
  -1   9   3   10.20   10.20
  -1   9   3    3.70    3.60
   0  -9  -3  365.76   20.50
   0   9   3  421.16   25.50
   0   9   3  439.86   26.20
   0   9   3  406.26   26.50
   0   9   3  403.96   26.50
   0   9   3  418.56   23.40
  -1  -9  -3  314.67   18.60
  -1  -9  -3  324.77   19.00
   1   9   3  358.36   22.20
   1   9   3  325.37   20.20
   1   9   3  343.97   22.90
   1   9   3  321.07   23.00
   1   9   3  302.07   21.50
  -2  -9  -3  458.65   25.30
  -2  -9  -3  536.85   29.00
  -2  -9  -3  461.55   25.30
   2   9   3  470.85   27.30
   2   9   3  468.15   27.30
   2   9   3  455.25   27.20
   2   9   3  484.35   30.00
   2   9   3  446.16   25.90
  -3  -9  -3  203.68   13.80
  -3  -9  -3  192.48   13.90
  -3  -9  -3  202.88   13.90
  -3  -9  -3  170.68   20.00
  -3  -9  -3  199.98   19.20
   3   9   3  203.28   14.40
   3   9   3  208.28   13.30
   3   9   3  195.78   14.30
   3   9   3  205.58   15.60
  -4  -9  -3   34.80    5.30
  -4  -9  -3   35.60    5.40
  -4  -9  -3   39.20    8.90
  -4  -9  -3   42.30    4.90
   4   9   3   33.20    5.90
   0  10   3   88.49   11.00
   0  10   3   89.99    8.10
   0  10   3   76.19    8.60
   0  10   3   86.49    8.90
  -1 -10  -3   80.99    7.60
  -1 -10  -3   89.69    7.20
  -1 -10  -3   82.19    7.80
  -1 -10  -3   49.50   10.60
   1  10   3   89.09   12.10
   1  10   3   80.49    9.50
   1  10   3   90.29    8.60
   1  10   3   61.09   10.10
  -2 -10  -3   80.69    7.60
  -2 -10  -3   72.49    7.20
  -2 -10  -3   70.89    9.90
  -2 -10  -3   82.39    8.40
   2  10   3   91.99   10.10
   2  10   3   78.79    8.10
   2  10   3   90.79    8.50
   2  10   3   80.39   10.20
   2  10   3   80.89   10.60
  -3 -10  -3  165.38    9.90
  -3 -10  -3  142.39   13.90
  -3 -10  -3  161.48   10.20
  -3 -10  -3  124.09    9.50
  -3 -10  -3  141.99   10.50
   3  10   3  167.68   11.30
   3  10   3  166.48   12.60
   3  10   3  140.19   10.30
   3   9  -4   37.00    5.20
  -3  -9   4   39.30    4.50
  -3  -9   4   39.80    4.80
   2   9  -4   85.59    7.30
   2   9  -4   82.99    9.30
   2   9  -4   64.69    8.20
  -2  -9   4   72.89    8.50
  -2  -9   4   82.99    7.50
   1   9  -4   13.40    3.70
   1   9  -4   13.20    5.00
   1   9  -4   11.00    5.30
   1   9  -4    9.10    5.70
   1   9  -4    1.70    5.50
  -1  -9   4    4.20    4.10
  -1  -9   4   16.70    4.00
   0   9  -4   90.09    9.10
   0   9  -4   93.29    7.90
   0   9  -4   89.79    9.50
   0   9  -4   75.59    9.20
   0  -9   4  109.19    8.50
   0  -9   4  103.69    8.00
   4   8  -4  238.78   13.00
  -4  -8   4  239.78   13.20
  -4  -8   4  238.28   14.10
   3   8  -4   23.00    5.10
  -3  -8   4   30.40    5.50
  -3  -8   4   26.70    7.00
  -3  -8   4   23.80    6.50
  -3  -8   4   24.80    7.80
  -3  -8   4   29.40    5.30
  -3  -8   4   38.40    6.00
   2   8  -4  268.67   15.30
   2   8  -4  306.97   24.00
   2   8  -4  265.67   17.50
   2   8  -4  302.67   22.20
  -2  -8   4  282.87   18.10
  -2  -8   4  280.87   19.20
  -2  -8   4  252.07   18.60
  -2  -8   4  276.17   17.40
  -2  -8   4  283.77   18.20
  -2  -8   4  286.57   17.90
   1   8  -4   25.40   10.00
   1   8  -4   18.40    5.90
   1   8  -4   20.30    4.90
   1   8  -4   21.00    5.60
   1   8  -4   22.40    7.50
  -1  -8   4   -1.20    8.70
  -1  -8   4   16.60    5.00
  -1  -8   4   15.60    5.30
  -1  -8   4   21.80    7.30
  -1  -8   4   17.20    5.40
  -1  -8   4    7.80    7.40
   0   8  -4  605.64   32.10
   0   8  -4  633.84   33.90
   0   8  -4  576.74   30.40
   0   8  -4  595.64   30.40
   0   8  -4  589.04   39.60
   0  -8   4  646.94   37.40
   0  -8   4  483.55   30.90
   0  -8   4  595.64   30.10
   0  -8   4  536.65   32.60
  -1   8  -4   82.89   11.10
  -1   8  -4   47.00   20.20
  -1   8  -4   59.99   16.70
  -1   8  -4   76.09    8.50
  -1   8  -4   83.19   10.00
   1  -8   4   77.49    8.70
   1  -8   4   66.99    8.00
  -2   8  -4   87.39    7.60
  -2   8  -4   53.39   13.80
  -2   8  -4   89.99   14.40
   4   7  -4   90.99    8.40
   4   7  -4   63.79   12.00
   4   7  -4   47.80   11.40
  -4  -7   4   58.39   10.30
  -4  -7   4   82.39    8.90
  -4  -7   4   86.29    6.40
  -4  -7   4   88.19    8.30
   3   7  -4   61.49    9.40
   3   7  -4   54.39    8.80
   3   7  -4   81.29   12.90
   3   7  -4   46.00   12.30
  -3  -7   4   47.50    7.70
  -3  -7   4   72.79    8.70
  -3  -7   4   59.69    7.80
  -3  -7   4   66.69   11.00
  -3  -7   4   66.39    9.60
  -3  -7   4   69.49    7.90
   2   7  -4   88.99    9.60
   2   7  -4   64.69    9.80
   2   7  -4   73.49   10.50
   2   7  -4   72.89   11.60
   2   7  -4   46.60    8.40
   2   7  -4   61.39   12.90
  -2  -7   4   71.39   12.30
  -2  -7   4   75.79   10.00
  -2  -7   4   67.89   10.60
  -2  -7   4   74.49   10.70
  -2  -7   4   76.59   16.80
  -2  -7   4   71.59    9.30
  -2  -7   4   78.09    9.70
   1   7  -4   57.19    8.90
   1   7  -4   47.00   10.90
   1   7  -4   56.59    8.80
   1   7  -4   67.69   14.00
   1   7  -4   52.69    8.30
   1   7  -4   63.39    7.20
  -1  -7   4   57.39   12.80
  -1  -7   4   61.49    7.80
  -1  -7   4   42.90    7.90
  -1  -7   4   59.19   10.50
  -1  -7   4   60.79    9.90
  -1  -7   4   68.49    8.80
  -1  -7   4   65.99    9.80
   0   7  -4 1390.26   67.39
   0   7  -4 1416.76   73.69
   0  -7   4 1383.66   62.29
   0  -7   4 1282.67   68.39
   0  -7   4 1309.67   63.09
   0  -7   4 1357.86   65.89
  -1   7  -4   36.40    7.60
  -1   7  -4   38.00    8.30
  -1   7  -4   39.50    8.00
  -1   7  -4   48.90   26.60
  -1   7  -4   45.40   12.80
   1  -7   4   32.70    9.30
   1  -7   4   54.09    7.70
  -2   7  -4  485.45   25.40
  -2   7  -4  397.66   38.50
  -2   7  -4  417.96   30.00
  -2   7  -4  482.25   26.30
  -2   7  -4  462.75   26.20
   2  -7   4  419.86   22.80
   2  -7   4  434.16   23.90
  -3   7  -4   82.19   12.30
  -3   7  -4   87.39   12.30
  -3   7  -4  115.49    7.30
  -3   7  -4   92.39   16.40
   5   6  -4  233.48   13.70
  -5  -6   4  224.28   13.90
  -5  -6   4  208.98   11.40
  -5  -6   4  223.58   13.00
   4   6  -4  140.59   13.30
   4   6  -4  135.29   17.00
   4   6  -4   84.59   18.30
  -4  -6   4  142.59    9.50
  -4  -6   4  154.98   13.70
  -4  -6   4  159.08   11.60
  -4  -6   4  152.78   13.90
   3   6  -4  680.03   45.30
   3   6  -4  717.73   40.60
  -3  -6   4  696.23   34.80
  -3  -6   4  684.53   37.80
  -3  -6   4  677.33   37.90
  -3  -6   4  685.23   34.70
  -3  -6   4  684.53   45.30
  -3  -6   4  657.93   36.80
   2   6  -4  772.32   44.20
   2   6  -4  705.73   37.70
   2   6  -4  722.63   40.60
   2   6  -4  693.73   37.50
   2   6  -4  692.83   45.40
   2   6  -4  743.83   36.30
   2   6  -4  638.34   35.40
  -2  -6   4  740.03   39.30
  -2  -6   4  729.83   36.60
  -2  -6   4  703.23   40.60
  -2  -6   4  750.62   44.70
  -2  -6   4  762.42   38.30
  -2  -6   4  744.83   37.50
  -2  -6   4  730.23   37.20
  -2  -6   4  775.72   39.90
  -2  -6   4  731.63   39.90
   1   6  -4  440.86   29.50
   1   6  -4  517.75   28.20
   1   6  -4  532.15   26.70
   1   6  -4  478.65   30.40
   1   6  -4  502.55   32.50
   1   6  -4  420.26   33.00
   1   6  -4  505.85   29.20
   1   6  -4  562.84   35.50
  -1  -6   4  480.65   27.90
  -1  -6   4  567.34   27.70
  -1  -6   4  586.54   35.00
  -1  -6   4  569.74   29.20
  -1  -6   4  521.75   28.70
  -1  -6   4  544.95   30.70
  -1  -6   4  550.24   31.90
   0   6  -4  451.35   39.40
   0   6  -4  470.65   28.10
   0   6  -4  521.95   30.60
   0   6  -4  465.95   26.70
   0   6  -4  431.76   22.80
   0   6  -4  494.25   34.70
   0  -6   4  510.45   30.50
   0  -6   4  473.75   26.30
   0  -6   4  495.85   25.40
   0  -6   4  459.75   29.40
  -1   6  -4  409.66   26.10
  -1   6  -4  380.76   23.60
  -1   6  -4  356.46   23.00
  -1   6  -4  398.16   29.10
  -1   6  -4  378.26   23.70
  -1   6  -4  384.56   38.40
   1  -6   4  368.06   20.50
   1  -6   4  353.16   21.60
   1  -6   4  348.57   26.20
   1  -6   4  332.87   26.60
  -2   6  -4  787.62   48.30
  -2   6  -4  651.33   47.60
  -2   6  -4  752.42   40.50
  -2   6  -4  768.32   45.60
  -2   6  -4  774.02   39.20
  -2   6  -4  746.53   41.00
   2  -6   4  718.63   36.00
   2  -6   4  886.01   41.70
  -3   6  -4  248.38   30.00
  -3   6  -4  288.77   18.70
  -3   6  -4  282.67   17.80
   3  -6   4  248.18   16.20
   3  -6   4  268.07   17.80
   5   5  -4   -2.70    8.10
   5   5  -4   10.00    6.70
   5   5  -4   17.80    3.90
   5   5  -4    7.50    4.00
  -5  -5   4   10.10    4.40
  -5  -5   4    3.40    7.30
  -5  -5   4    2.60    4.00
  -5  -5   4   11.40    4.00
   4   5  -4   55.69   10.90
   4   5  -4   40.20   12.50
   4   5  -4   53.69    8.20
   4   5  -4   40.60    6.80
  -4  -5   4   47.80    7.80
  -4  -5   4   37.00    9.70
  -4  -5   4   51.49    8.80
  -4  -5   4   46.30    6.90
  -4  -5   4   49.30    7.10
   3   5  -4 1033.50   49.70
   3   5  -4 1012.70   47.90
   3   5  -4  982.90   49.00
   3   5  -4 1079.29   60.89
   3   5  -4 1034.00   54.29
  -3  -5   4  979.50   50.89
  -3  -5   4 1037.00   48.90
  -3  -5   4 1049.99   51.89
  -3  -5   4 1013.30   48.50
  -3  -5   4 1042.20   48.60
  -3  -5   4  983.10   51.59
  -3  -5   4 1033.00   59.69
  -3  -5   4 1017.40   50.19
   2   5  -4  748.53   42.30
   2   5  -4  643.14   35.00
   2   5  -4  656.63   36.30
   2   5  -4  733.33   35.40
   2   5  -4  628.14   33.00
   2   5  -4  694.33   42.90
   2   5  -4  687.83   38.70
  -2  -5   4  721.43   37.10
  -2  -5   4  675.53   41.50
  -2  -5   4  715.23   37.40
  -2  -5   4  682.13   34.80
  -2  -5   4  702.53   36.90
  -2  -5   4  711.43   34.60
  -2  -5   4  667.63   37.00
   1   5  -4  204.28   15.90
   1   5  -4  212.88   16.80
   1   5  -4  220.98   14.40
   1   5  -4  205.08   14.40
   1   5  -4  220.18   20.60
   1   5  -4  237.88   21.90
   1   5  -4  216.38   20.90
  -1  -5   4  241.48   16.50
  -1  -5   4  205.88   16.50
  -1  -5   4  222.48   16.00
  -1  -5   4  237.98   19.20
  -1  -5   4  225.98   14.20
  -1  -5   4  214.98   15.60
  -1  -5   4  210.18   16.10
  -1  -5   4  218.28   15.10
   0   5  -4  531.75   26.20
   0   5  -4  525.35   29.90
   0   5  -4  555.44   36.30
   0   5  -4  506.55   28.90
   0   5  -4  571.94   35.20
   0  -5   4  548.25   27.20
   0  -5   4  524.45   29.90
   0  -5   4  597.54   32.40
   0  -5   4  511.45   31.00
   0  -5   4  533.95   28.20
  -1   5  -4    8.10    4.40
  -1   5  -4    0.00   14.90
  -1   5  -4   -1.80    5.40
  -1   5  -4    7.30    4.70
  -1   5  -4    6.50   10.50
  -1   5  -4    4.60    5.50
   1  -5   4    3.90    4.60
   1  -5   4    3.50    4.50
   1  -5   4    6.10    3.60
   1  -5   4   10.70    5.80
  -2   5  -4  482.95   29.40
  -2   5  -4  518.55   34.40
  -2   5  -4  475.65   35.40
  -2   5  -4  533.15   29.80
  -2   5  -4  472.55   27.30
  -2   5  -4  498.85   34.70
   2  -5   4  481.95   24.90
   2  -5   4  417.06   28.20
   2  -5   4  454.55   26.60
  -3   5  -4   49.00    8.90
  -3   5  -4   45.50    8.30
  -3   5  -4   49.70   10.10
  -3   5  -4   51.19   19.10
  -3   5  -4   30.70   10.80
  -3   5  -4   49.20    7.50
   3  -5   4   44.40    7.70
   3  -5   4   36.70   13.40
  -4   5  -4   20.30    5.00
  -4   5  -4   15.00   11.70
  -4   5  -4   23.20   16.10
  -4   5  -4   21.20    6.00
   4  -5   4   22.60    6.20
   5   4  -4  194.98   16.50
   5   4  -4  190.28   19.80
   5   4  -4  180.98   13.70
   5   4  -4  162.68   13.20
  -5  -4   4  215.68   13.80
  -5  -4   4  181.78   14.60
  -5  -4   4  172.28   12.60
  -5  -4   4  188.48   14.90
   4   4  -4  426.76   33.40
   4   4  -4  389.46   20.60
   4   4  -4  416.46   29.10
  -4  -4   4  411.16   26.40
  -4  -4   4  413.76   26.20
   3   4  -4  178.28   16.00
   3   4  -4  181.48   14.80
   3   4  -4  149.49   12.20
   3   4  -4  179.68   20.60
   3   4  -4  159.28   12.00
  -3  -4   4  184.38   14.80
  -3  -4   4  163.48   15.20
  -3  -4   4  169.18   14.70
  -3  -4   4  169.48   12.80
  -3  -4   4  181.78   13.30
  -3  -4   4  170.28   12.60
  -3  -4   4  182.58   15.70
  -3  -4   4  161.48   21.20
  -3  -4   4  187.18   16.30
   2   4  -4  528.25   26.60
   2   4  -4  543.05   28.10
   2   4  -4  558.84   33.50
   2   4  -4  528.85   34.30
   2   4  -4  556.94   33.20
  -2  -4   4  512.85   27.50
  -2  -4   4  529.15   33.30
  -2  -4   4  550.74   29.00
  -2  -4   4  544.65   29.60
  -2  -4   4  534.05   27.80
  -2  -4   4  547.85   30.00
  -2  -4   4  470.45   30.30
  -2  -4   4  538.45   29.30
  -2  -4   4  529.15   29.00
   1   4  -4 1547.35   74.19
   1   4  -4 1301.17   82.99
   1   4  -4 1525.05   70.29
   1   4  -4 1408.26   73.59
  -1  -4   4 1528.45   68.49
  -1  -4   4 1710.93   73.79
  -1  -4   4 1546.95   69.79
  -1  -4   4 1379.76   70.49
  -1  -4   4 1610.84   67.89
  -1  -4   4 1613.84   70.49
   0   4  -4  616.04   37.50
   0   4  -4  561.14   30.30
   0   4  -4  610.24   35.10
   0   4  -4  563.94   29.50
   0   4  -4  550.84   28.00
   0  -4   4  612.34   28.50
   0  -4   4  569.04   29.20
   0  -4   4  634.74   32.80
   0  -4   4  608.84   30.80
  -1   4  -4    3.30    3.60
  -1   4  -4    4.10    5.20
  -1   4  -4    5.60    5.70
  -1   4  -4    1.80   10.70
  -1   4  -4    2.50    6.00
  -1   4  -4    5.70    3.30
   1  -4   4    6.00    4.10
   1  -4   4    4.30    4.00
   1  -4   4    2.10    2.70
   1  -4   4    2.50    2.70
  -2   4  -4   91.49   10.10
  -2   4  -4   94.39   14.80
  -2   4  -4   90.59   12.20
  -2   4  -4   73.19   12.60
  -2   4  -4   91.99   15.60
  -2   4  -4   87.19   14.00
   2  -4   4   73.79   10.00
   2  -4   4   90.59   11.00
   2  -4   4   91.39   15.50
   2  -4   4   88.29   10.50
   2  -4   4   78.79    7.70
  -3   4  -4  573.84   36.90
  -3   4  -4  542.45   31.20
  -3   4  -4  494.65   40.20
  -3   4  -4  539.45   35.90
  -3   4  -4  457.15   36.50
  -3   4  -4  524.25   28.40
  -3   4  -4  476.25   29.40
   3  -4   4  517.45   28.30
   3  -4   4  529.95   35.00
  -4   4  -4  249.68   20.90
  -4   4  -4  260.37   18.20
  -4   4  -4  316.97   34.60
  -4   4  -4  222.78   19.90
  -4   4  -4  225.08   14.80
  -4   4  -4  185.58   23.70
   4  -4   4  227.58   16.50
   4  -4   4  229.68   15.40
   4  -4   4  304.07   29.80
   4  -4   4  230.18   18.40
   5   3  -4  273.87   23.50
   5   3  -4  291.67   20.30
   5   3  -4  229.38   17.00
   5   3  -4  272.57   20.70
   5   3  -4  296.57   17.70
  -5  -3   4  294.97   19.20
  -5  -3   4  298.27   19.40
  -5  -3   4  294.77   17.30
   4   3  -4  243.68   15.80
   4   3  -4  248.88   17.60
   4   3  -4  231.08   15.90
   4   3  -4  248.48   24.90
   4   3  -4  256.07   17.00
  -4  -3   4  260.07   17.60
  -4  -3   4  251.97   19.00
  -4  -3   4  223.18   18.40
  -4  -3   4  234.18   15.40
   3   3  -4  392.36   30.90
   3   3  -4  462.45   26.60
   3   3  -4  452.75   24.50
   3   3  -4  514.45   25.90
   3   3  -4  467.85   24.60
   3   3  -4  499.05   33.30
   3   3  -4  510.95   29.70
   3   3  -4  482.15   24.80
  -3  -3   4  466.25   27.40
  -3  -3   4  466.95   24.10
  -3  -3   4  493.85   27.40
  -3  -3   4  473.35   26.60
  -3  -3   4  459.65   26.20
  -3  -3   4  399.46   23.60
   2   3  -4  316.97   18.00
   2   3  -4  311.57   18.40
   2   3  -4  386.26   28.00
   2   3  -4  364.26   25.00
   2   3  -4  299.27   17.70
   2   3  -4  314.97   26.60
   2   3  -4  351.56   21.30
   2   3  -4  304.27   20.50
  -2  -3   4  320.97   22.80
  -2  -3   4  313.57   19.70
  -2  -3   4  336.77   20.10
  -2  -3   4  322.87   18.30
  -2  -3   4  314.97   19.70
  -2  -3   4  321.87   17.80
   1   3  -4   58.39    7.70
   1   3  -4   36.10    8.90
   1   3  -4   52.49    6.10
  -1  -3   4   48.80    6.80
  -1  -3   4   61.59    8.20
  -1  -3   4   49.30    6.10
  -1  -3   4   54.39    6.30
  -1  -3   4   49.00    5.60
  -1  -3   4   57.49    8.90
   0   3  -4  270.57   16.30
   0   3  -4  300.77   18.00
   0  -3   4  287.47   15.10
   0  -3   4  304.37   18.90
   0  -3   4  335.47   16.20
   0  -3   4  324.17   19.30
  -1   3  -4  803.82   40.70
   1  -3   4  890.21   42.10
   1  -3   4  826.12   38.10
   1  -3   4  849.41   40.40
  -2   3  -4   57.59   11.30
  -2   3  -4   49.40   10.00
  -2   3  -4   79.29   12.50
  -2   3  -4   63.19    9.60
  -2   3  -4   54.19   12.40
   2  -3   4   48.70    7.30
   2  -3   4   53.99    6.10
   2  -3   4   36.70   11.00
   2  -3   4   51.59    7.10
  -3   3  -4  525.05   35.00
  -3   3  -4  507.65   35.30
  -3   3  -4  518.05   28.90
  -3   3  -4  480.25   29.30
  -3   3  -4  509.85   30.80
  -3   3  -4  510.95   34.00
  -3   3  -4  540.85   35.50
   3  -3   4  523.75   26.90
   3  -3   4  499.35   27.70
   3  -3   4  555.54   35.50
  -4   3  -4   91.79   23.10
  -4   3  -4   82.89   10.80
  -4   3  -4  110.09   14.00
  -4   3  -4  105.19   11.50
  -4   3  -4   94.39   26.30
  -4   3  -4   98.39   14.40
   4  -3   4   82.49   17.30
   4  -3   4  102.19   10.40
   4  -3   4   84.29   11.20
   4  -3   4   92.29   13.70
  -5   3  -4   45.90   18.70
  -5   3  -4   38.90    7.50
  -5   3  -4   30.30   11.70
  -5   3  -4   14.70   11.90
   5  -3   4   27.60    8.10
   5  -3   4   49.80    6.40
   5   2  -4   60.99    8.30
   5   2  -4   77.29    8.20
   5   2  -4   74.19   14.80
   5   2  -4   64.39    9.50
   5   2  -4   84.99   11.40
   5   2  -4   73.19    8.60
  -5  -2   4  116.99   21.20
  -5  -2   4   64.49    7.90
  -5  -2   4   57.99    8.50
   4   2  -4  332.67   39.50
   4   2  -4  298.27   18.80
   4   2  -4  299.67   18.60
   4   2  -4  307.07   22.20
   4   2  -4  294.27   26.90
   4   2  -4  297.77   21.80
   4   2  -4  289.87   18.60
   4   2  -4  289.97   18.30
  -4  -2   4  267.87   17.20
  -4  -2   4  286.87   19.90
  -4  -2   4  310.27   22.10
  -4  -2   4  325.17   22.60
  -4  -2   4  283.27   19.90
  -4  -2   4  283.77   21.10
   3   2  -4 1038.80   53.59
   3   2  -4 1098.39   51.19
   3   2  -4 1013.90   58.49
   3   2  -4 1167.48   59.69
   3   2  -4 1011.40   62.39
   3   2  -4 1091.69   49.99
   3   2  -4 1126.29   50.69
   3   2  -4 1076.89   50.29
   3   2  -4 1025.10   51.49
  -3  -2   4 1112.79   52.39
  -3  -2   4 1067.29   52.79
  -3  -2   4  996.80   47.80
  -3  -2   4 1081.69   51.79
  -3  -2   4 1128.49   52.79
  -3  -2   4 1087.59   50.69
   2   2  -4  518.45   31.40
   2   2  -4  552.84   26.30
   2   2  -4  538.65   29.20
   2   2  -4  529.45   35.20
   2   2  -4  537.75   32.70
   2   2  -4  539.25   26.60
  -2  -2   4  548.45   28.30
  -2  -2   4  542.15   28.20
  -2  -2   4  559.94   26.50
  -2  -2   4  532.55   26.50
  -2  -2   4  540.85   31.20
  -2  -2   4  531.05   28.20
  -2  -2   4  547.45   26.20
   1   2  -4 1718.53   83.09
   1   2  -4 1771.92   80.19
   1   2  -4 1878.01   79.19
  -1  -2   4 1698.93   77.79
  -1  -2   4 1779.72   79.69
  -1  -2   4 1788.32   77.79
   0   2  -4  914.81   40.40
   0  -2   4  847.52   40.60
   0  -2   4  789.62   38.50
   0  -2   4  787.72   37.50
  -1   2  -4  143.09   10.50
   1  -2   4  150.68   10.30
   1  -2   4  134.49   11.40
  -2   2  -4 1163.38   58.19
  -2   2  -4 1178.78   57.99
  -2   2  -4 1102.69   52.29
  -2   2  -4 1102.49   57.09
   2  -2   4 1075.69   51.09
   2  -2   4 1096.09   54.69
   2  -2   4 1164.58   60.29
   2  -2   4 1107.69   50.29
  -3   2  -4  448.86   30.20
  -3   2  -4  433.76   21.70
  -3   2  -4  480.45   32.10
  -3   2  -4  449.95   30.20
   3  -2   4  439.66   24.20
   3  -2   4  387.76   25.70
   3  -2   4  469.65   31.80
   3  -2   4  433.06   23.10
   3  -2   4  423.36   26.50
   3  -2   4  402.76   23.30
   3  -2   4  381.06   35.20
  -4   2  -4  173.38   23.60
  -4   2  -4  160.98   30.00
  -4   2  -4  179.38   18.40
  -4   2  -4  178.08   18.70
  -4   2  -4  168.28   15.20
   4  -2   4  188.48   14.10
   4  -2   4  180.68   23.00
   4  -2   4  186.28   14.80
  -5   2  -4  174.68   24.60
  -5   2  -4  167.38   14.60
  -5   2  -4  171.58   22.40
  -5   2  -4  174.38   18.20
   5  -2   4  177.38   13.90
   5  -2   4  220.38   22.10
   5  -2   4  220.98   19.40
   5  -2   4  168.58   12.60
   5  -2   4  183.18   18.10
   5   1  -4  154.08   15.90
   5   1  -4  172.18   17.50
   5   1  -4  162.78   11.50
   5   1  -4  157.78   12.60
   5   1  -4  167.98   13.00
  -5  -1   4  160.48   11.90
  -5  -1   4  162.98   13.10
  -5  -1   4  138.09   14.60
  -5  -1   4  135.99   15.10
   4   1  -4 2629.44  115.29
   4   1  -4 2143.09  135.09
   4   1  -4 2739.83  126.19
   4   1  -4 2653.43  120.19
   4   1  -4 2596.04  115.69
   4   1  -4 2633.44  115.59
   4   1  -4 2709.03  115.49
  -4  -1   4 2671.93  115.89
  -4  -1   4 2609.64  118.09
  -4  -1   4 2670.73  122.79
  -4  -1   4 2703.03  118.69
  -4  -1   4 2553.44  117.39
  -4  -1   4 2521.55  117.19
   3   1  -4 1004.20   59.79
   3   1  -4  986.40   58.29
   3   1  -4 1049.70   47.90
   3   1  -4 1108.79   56.89
   3   1  -4  922.91   49.20
   3   1  -4 1066.89   60.49
   3   1  -4 1045.40   48.20
   3   1  -4  981.40   47.60
   3   1  -4 1080.49   51.89
  -3  -1   4 1028.00   48.90
  -3  -1   4 1001.90   50.79
  -3  -1   4  988.80   47.60
  -3  -1   4 1019.70   49.90
  -3  -1   4 1076.39   51.59
  -3  -1   4 1063.69   50.39
   2   1  -4 1483.15   66.59
   2   1  -4 1406.56   63.99
   2   1  -4 1400.86   70.59
   2   1  -4 1438.96   72.79
   2   1  -4 1546.05   70.69
   2   1  -4 1442.36   63.59
   2   1  -4 1504.05   72.29
  -2  -1   4 1447.16   65.29
  -2  -1   4 1365.76   67.69
  -2  -1   4 1430.66   65.39
  -2  -1   4 1363.26   62.79
  -2  -1   4 1477.15   62.99
   1   1  -4  263.17   17.40
   1   1  -4  262.17   14.60
   1   1  -4  256.77   18.70
   1   1  -4  269.57   15.60
   1   1  -4  269.37   13.60
  -1  -1   4  267.67   13.80
  -1  -1   4  267.97   15.00
  -1  -1   4  285.37   14.20
  -1  -1   4  279.27   16.80
   0   1  -4  885.61   45.30
   0   1  -4  907.21   42.60
   0   1  -4 1012.80   45.30
   0  -1   4  962.50   44.60
   0  -1   4  934.01   41.70
   0  -1   4  969.10   42.50
  -1   1  -4 4055.69  170.78
   1  -1   4 3942.31  169.38
  -2   1  -4 2476.75  106.89
   2  -1   4 2496.05  113.99
   2  -1   4 2511.05  106.69
   2  -1   4 2359.96  106.39
   2  -1   4 2490.35  105.69
   2  -1   4 2382.86  109.99
  -3   1  -4   25.00   10.10
  -3   1  -4   22.00    5.90
  -3   1  -4   30.80   11.60
  -3   1  -4   34.30    9.20
  -3   1  -4   35.10    8.90
   3  -1   4   33.70    5.70
   3  -1   4   38.60   10.50
   3  -1   4    9.40    9.10
   3  -1   4   25.20    4.60
   3  -1   4   28.30    6.00
  -4   1  -4  203.68   18.50
  -4   1  -4  188.28   18.90
  -4   1  -4  187.48   27.50
  -4   1  -4  201.68   12.70
  -4   1  -4  194.38   23.00
   4  -1   4  192.18   15.30
   4  -1   4  183.38   17.30
   4  -1   4  177.38   15.90
   4  -1   4  166.08   26.10
   4  -1   4  185.08   14.60
  -5   1  -4  220.68   18.70
  -5   1  -4  218.88   17.30
  -5   1  -4  197.78   19.40
  -5   1  -4  213.58   20.50
  -5   1  -4  229.28   21.90
   5  -1   4  222.98   16.30
   5  -1   4  229.88   16.70
   5  -1   4  238.78   17.10
   5   0  -4    1.90    5.50
   5   0  -4    0.20    3.20
   5   0  -4   -3.00    9.40
   5   0  -4    4.50    4.60
   5   0  -4    1.00    3.10
   5   0  -4   -0.90    6.10
  -5   0   4    0.00    5.90
  -5   0   4   -0.20    3.50
  -5   0   4   -1.70    5.10
  -5   0   4   -2.30    4.30
   4   0  -4  576.44   30.80
   4   0  -4  620.14   31.50
   4   0  -4  603.34   31.00
   4   0  -4  525.85   44.30
   4   0  -4  617.64   39.10
   4   0  -4  596.34   31.40
   4   0  -4  614.14   35.30
  -4   0   4  586.24   30.90
  -4   0   4  598.54   33.20
  -4   0   4  598.84   33.80
  -4   0   4  634.54   35.50
  -4   0   4  555.44   34.80
  -4   0   4  593.84   32.40
  -4   0   4  596.74   33.90
   3   0  -4  438.36   32.70
   3   0  -4  467.25   26.30
   3   0  -4  440.66   33.50
   3   0  -4  431.06   23.70
   3   0  -4  447.76   23.60
   3   0  -4  403.86   23.20
   3   0  -4  413.46   32.60
   3   0  -4  464.45   22.90
   3   0  -4  468.95   30.90
  -3   0   4  446.06   24.40
  -3   0   4  413.86   28.60
  -3   0   4  405.96   25.30
  -3   0   4  439.66   25.60
  -3   0   4  436.16   25.10
  -3   0   4  434.36   24.20
  -3   0   4  451.55   25.00
  -3   0   4  463.35   27.20
  -3   0   4  425.06   27.50
   2   0  -4 1106.29   50.79
   2   0  -4 1147.19   58.79
   2   0  -4 1153.28   53.39
   2   0  -4 1204.88   50.59
   2   0  -4 1115.09   58.59
   2   0  -4 1151.78   57.59
  -2   0   4 1189.18   52.39
  -2   0   4 1115.69   51.59
  -2   0   4 1099.79   51.79
  -2   0   4 1034.30   53.89
  -2   0   4 1124.69   48.30
   1   0  -4 4273.47  185.98
  -1   0   4 4383.76  186.58
  -1   0   4 4529.15  191.68
   0   0  -4 4425.06  186.58
   2   0   4  244.08   14.50
   2   0   4  224.68   17.30
   2   0   4  252.47   18.50
   2   0   4  253.87   14.20
   2   0   4  246.68   13.70
  -3   0  -4  477.35   30.40
  -3   0  -4  500.85   34.30
  -3   0  -4  484.55   28.80
  -3   0  -4  453.75   29.90
  -3   0  -4  449.66   24.20
  -3   0  -4  458.75   23.80
   3   0   4  466.55   25.10
   3   0   4  463.25   24.10
   3   0   4  444.66   25.20
   3   0   4  463.35   34.00
   3   0   4  445.16   25.70
   3   0   4  514.65   33.30
  -4   0  -4   27.60    8.70
  -4   0  -4   25.10   13.90
  -4   0  -4   22.60   14.50
  -4   0  -4   18.90    5.30
  -4   0  -4   19.20    8.70
   4   0   4    6.00    6.50
   4   0   4   15.10    5.70
   4   0   4   26.60    6.00
   4   0   4   16.20   11.50
   4   0   4   17.90    5.30
  -5   0  -4  352.96   25.40
  -5   0  -4  359.26   26.60
  -5   0  -4  364.16   25.30
   5   0   4  358.76   23.20
   5   0   4  364.36   22.00
   5   0   4  431.46   26.30
   5  -1  -4  102.29    8.70
   5  -1  -4   99.59    8.90
   5  -1  -4  109.99   10.10
   5  -1  -4   98.29    9.70
   5  -1  -4   73.19   15.30
  -5   1   4   89.39    9.70
  -5   1   4   67.49   12.40
  -5   1   4   95.39   11.90
  -5   1   4  101.59   14.80
  -5   1   4   87.79   12.80
   4  -1  -4 1837.92   89.59
   4  -1  -4 1812.52   80.69
   4  -1  -4 1760.92   80.09
   4  -1  -4 1739.23   86.89
   4  -1  -4 1758.52   80.19
  -4   1   4 1856.31   91.79
  -4   1   4 1793.52   78.99
  -4   1   4 1720.33   80.99
  -4   1   4 1822.02   84.79
  -4   1   4 1781.52   84.09
  -4   1   4 1795.02   87.09
  -4   1   4 1715.63   83.49
  -4   1   4 1690.53   86.19
  -4   1   4 1742.33   81.59
   3  -1  -4  293.77   19.80
   3  -1  -4  309.67   16.50
   3  -1  -4  275.27   26.90
   3  -1  -4  258.77   17.10
   3  -1  -4  282.77   26.40
   3  -1  -4  273.27   17.70
   3  -1  -4  290.97   25.90
  -3   1   4  301.67   18.80
  -3   1   4  276.17   17.80
  -3   1   4  279.77   19.40
  -3   1   4  271.97   19.30
  -3   1   4  277.17   17.00
  -3   1   4  275.37   19.80
  -3   1   4  278.37   22.30
  -3   1   4  275.87   20.20
  -3   1   4  274.77   17.50
   2  -1  -4 2033.50   96.19
   2  -1  -4 1974.40   97.69
   2  -1  -4 1978.60   94.19
   2  -1  -4 1965.20   88.09
  -2   1   4 2158.18   90.29
  -2   1   4 2070.39   92.49
   1  -1  -4  374.36   18.30
   1  -1  -4  385.26   24.10
   1  -1  -4  396.96   24.00
  -1   1   4  417.36   18.30
  -1   1   4  385.66   21.70
  -1   1   4  397.66   19.50
  -1   1   4  356.96   18.60
   0  -1  -4  402.76   18.30
   0  -1  -4  410.46   23.10
   0  -1  -4  390.36   18.90
   0  -1  -4  381.06   22.30
   0   1   4  408.66   19.00
   0   1   4  382.66   20.80
   0   1   4  380.56   18.30
   0   1   4  388.56   20.00
  -1  -1  -4 4582.94  195.78
   1   1   4 4688.43  195.88
  -2  -1  -4  774.12   40.50
  -2  -1  -4  806.92   36.20
   2   1   4  821.32   42.50
   2   1   4  803.92   36.90
   2   1   4  818.82   37.60
  -3  -1  -4  168.28   15.80
  -3  -1  -4  170.48   11.70
  -3  -1  -4  162.08   10.20
  -3  -1  -4  160.48   15.80
  -3  -1  -4  172.28   12.30
   3   1   4  179.48   12.20
   3   1   4  203.68   18.80
   3   1   4  168.68   11.80
   3   1   4  181.98   18.50
   3   1   4  191.88   14.40
   3   1   4  168.28   13.70
  -4  -1  -4   20.30    9.50
  -4  -1  -4   25.10    8.30
  -4  -1  -4   15.90    9.30
  -4  -1  -4   27.10    5.80
   4   1   4   23.10    6.20
   4   1   4   20.00    7.30
   4   1   4   19.40    5.10
   4   1   4   25.40    7.30
   4   1   4   17.70   11.70
  -5  -1  -4  124.09   15.20
  -5  -1  -4  139.39   13.90
   5   1   4  152.18   13.70
   5   1   4  143.99   25.00
   5   1   4  140.89   12.40
   5   1   4  133.39   13.50
   5   1   4  151.78   12.90
   6   1   4   89.49   12.00
   6   1   4   80.69    7.50
   6   1   4   95.19    7.90
   5  -2  -4  297.07   19.90
   5  -2  -4  350.16   18.90
   5  -2  -4  359.66   18.70
   5  -2  -4  347.87   18.30
  -5   2   4  305.97   22.90
  -5   2   4  324.27   21.80
  -5   2   4  352.56   24.00
  -5   2   4  272.07   21.30
   4  -2  -4  478.35   28.80
   4  -2  -4  501.25   32.30
   4  -2  -4  462.35   25.10
   4  -2  -4  476.65   25.80
   4  -2  -4  429.96   35.40
   4  -2  -4  487.85   25.00
  -4   2   4  486.45   29.80
  -4   2   4  490.55   26.40
  -4   2   4  484.55   38.60
  -4   2   4  401.26   23.00
  -4   2   4  419.76   38.80
   3  -2  -4  363.76   31.90
   3  -2  -4  357.66   29.10
   3  -2  -4  343.47   20.40
   3  -2  -4  380.96   20.70
   3  -2  -4  324.67   28.60
   3  -2  -4  382.96   23.90
   3  -2  -4  326.37   21.90
   3  -2  -4  387.16   20.10
  -3   2   4  403.26   28.00
  -3   2   4  369.66   20.00
  -3   2   4  375.56   24.60
  -3   2   4  394.96   22.80
  -3   2   4  395.06   25.00
  -3   2   4  375.26   22.10
  -3   2   4  386.66   23.00
   2  -2  -4  415.86   25.20
   2  -2  -4  392.26   19.90
   2  -2  -4  388.86   26.30
   2  -2  -4  401.36   19.60
   2  -2  -4  398.86   28.80
  -2   2   4  394.66   24.10
  -2   2   4  385.76   26.80
  -2   2   4  352.96   24.00
  -2   2   4  410.46   24.30
  -2   2   4  418.26   22.10
   1  -2  -4 2732.63  124.59
   1  -2  -4 2691.83  122.09
   1  -2  -4 2638.74  116.49
  -1   2   4 2907.71  118.59
  -1   2   4 2786.82  121.79
  -1   2   4 2722.43  118.29
   0  -2  -4 1950.40   91.69
   0  -2  -4 1904.01   87.49
   0  -2  -4 1916.91   90.69
   0  -2  -4 1964.60   86.39
   0   2   4 2148.39   90.89
   0   2   4 2144.89   87.79
   0   2   4 2194.68   87.59
  -1  -2  -4  234.38   12.30
  -1  -2  -4  255.67   16.80
  -1  -2  -4  225.88   13.40
  -1  -2  -4  242.28   16.70
   1   2   4  264.37   17.30
   1   2   4  252.77   13.90
   1   2   4  225.48   14.20
   1   2   4  247.78   13.70
  -2  -2  -4 2082.89   91.69
  -2  -2  -4 2229.98   92.09
  -2  -2  -4 2315.47   96.99
  -2  -2  -4 1837.62   93.09
  -2  -2  -4 2127.99   90.79
   2   2   4 2162.38   96.79
   2   2   4 2287.07   99.29
   2   2   4 2093.79   91.49
   2   2   4 1891.81   92.99
  -3  -2  -4  248.98   16.30
  -3  -2  -4  255.17   15.10
  -3  -2  -4  254.47   20.40
  -3  -2  -4  267.87   16.00
  -3  -2  -4  256.07   15.40
  -3  -2  -4  273.57   19.00
  -3  -2  -4  246.78   14.90
   3   2   4  260.97   23.40
   3   2   4  252.77   15.10
   3   2   4  212.38   20.20
   3   2   4  228.88   16.70
   3   2   4  278.77   18.50
   3   2   4  269.37   15.70
   3   2   4  248.58   16.40
   3   2   4  246.68   23.40
  -4  -2  -4  453.05   28.10
  -4  -2  -4  349.37   23.20
  -4  -2  -4  420.46   23.30
  -4  -2  -4  486.95   33.10
   4   2   4  428.86   24.10
   4   2   4  429.86   24.70
   4   2   4  390.36   34.10
   4   2   4  461.85   24.30
   4   2   4  417.86   25.50
   4   2   4  363.66   29.60
  -5  -2  -4   71.29    9.30
  -5  -2  -4   58.89   11.10
  -5  -2  -4   78.39   11.20
   5   2   4   77.79    9.90
   5   2   4   88.49   11.50
   5   2   4   84.69    9.60
   5   2   4   55.69   26.20
   5   2   4   84.09    9.50
   6   2   4   66.39    7.30
   6   2   4   53.69    9.10
   6   2   4   58.49   12.00
   6   2   4   71.19    6.60
   5  -3  -4   25.80    4.90
   5  -3  -4   28.30    4.10
  -5   3   4   15.70    6.10
  -5   3   4   21.80   11.10
  -5   3   4   22.50    5.90
  -5   3   4   25.00    5.60
  -5   3   4   17.10   12.40
   4  -3  -4  192.28   14.60
   4  -3  -4  179.38   13.10
   4  -3  -4  182.98   19.90
   4  -3  -4  178.08   12.80
   4  -3  -4  159.18   16.90
   4  -3  -4  175.88   20.80
  -4   3   4  160.38   15.90
  -4   3   4  179.58   19.60
  -4   3   4  180.88   18.60
  -4   3   4  157.48   13.30
  -4   3   4  184.78   25.10
  -4   3   4  171.08   18.30
  -4   3   4  151.48   16.60
   3  -3  -4 1138.49   50.69
   3  -3  -4 1024.60   67.09
   3  -3  -4 1111.19   54.99
   3  -3  -4 1094.19   61.19
   3  -3  -4 1083.19   51.19
  -3   3   4 1132.69   62.49
  -3   3   4 1107.49   60.09
  -3   3   4 1073.29   53.59
  -3   3   4 1080.99   59.29
  -3   3   4 1121.69   56.39
  -3   3   4 1035.70   54.59
  -3   3   4 1102.09   55.49
  -3   3   4 1219.58   49.50
   2  -3  -4  774.02   42.00
   2  -3  -4  727.13   46.30
   2  -3  -4  748.13   39.80
   2  -3  -4  763.12   34.40
   2  -3  -4  721.43   34.90
  -2   3   4  759.62   38.90
  -2   3   4  779.82   40.10
  -2   3   4  764.12   37.80
  -2   3   4  750.32   38.10
  -2   3   4  753.42   43.00
  -2   3   4  770.52   41.50
   1  -3  -4   45.00    8.80
   1  -3  -4   54.69    8.30
   1  -3  -4   51.39    5.50
   1  -3  -4   50.49    4.10
  -1   3   4   60.99    9.50
  -1   3   4   48.80    6.80
   0  -3  -4 1443.96   65.19
   0  -3  -4 1356.06   62.09
   0  -3  -4 1385.96   60.39
   0  -3  -4 1351.96   66.29
   0   3   4 1491.45   65.99
  -1  -3  -4 2777.82  122.89
  -1  -3  -4 2875.21  122.69
   1   3   4 2917.81  121.69
   1   3   4 2766.12  118.59
   1   3   4 2692.03  117.79
   1   3   4 2546.25  121.59
  -2  -3  -4  505.25   24.80
  -2  -3  -4  487.75   28.60
  -2  -3  -4  468.85   22.80
  -2  -3  -4  491.85   24.60
  -2  -3  -4  451.95   23.10
  -2  -3  -4  465.05   22.90
   2   3   4  455.85   22.90
   2   3   4  480.45   27.60
   2   3   4  477.45   29.60
   2   3   4  428.66   25.50
   2   3   4  475.75   24.70
  -3  -3  -4  290.07   17.50
  -3  -3  -4  303.27   18.20
  -3  -3  -4  292.07   15.40
  -3  -3  -4  303.47   17.30
  -3  -3  -4  283.07   15.70
  -3  -3  -4  284.37   15.80
  -3  -3  -4  264.37   21.50
  -3  -3  -4  294.17   17.60
  -3  -3  -4  299.77   16.90
  -3  -3  -4  298.57   17.30
   3   3   4  293.17   17.00
   3   3   4  249.88   19.80
   3   3   4  287.47   17.60
   3   3   4  277.37   17.90
   3   3   4  269.47   25.90
   3   3   4  260.77   22.80
   3   3   4  281.47   24.40
   3   3   4  296.07   18.90
   3   3   4  260.97   19.20
  -4  -3  -4  284.97   19.20
  -4  -3  -4  253.77   17.10
  -4  -3  -4  283.17   17.50
  -4  -3  -4  276.67   19.20
  -4  -3  -4  275.97   16.80
   4   3   4  246.88   30.90
   4   3   4  230.98   24.40
   4   3   4  278.07   18.30
   4   3   4  292.77   20.90
   4   3   4  284.87   19.40
   4   3   4  279.07   18.50
   4   3   4  290.57   17.40
   4   3   4  261.17   20.90
  -5  -3  -4  516.95   27.70
   5   3   4  454.75   32.90
   5   3   4  525.15   29.20
   5   3   4  503.45   28.00
   5   3   4  599.44   37.20
   5   3   4  508.45   27.60
   5   3   4  597.94   32.80
  -6  -3  -4  129.59    8.90
   6   3   4  110.89    9.50
   6   3   4  111.69    8.40
   6   3   4  109.79   12.80
   4  -4  -4  528.65   28.80
   4  -4  -4  530.65   28.10
  -4   4   4  555.34   35.20
  -4   4   4  596.64   36.80
  -4   4   4  582.44   32.80
  -4   4   4  557.04   32.40
  -4   4   4  531.85   33.20
  -4   4   4  555.44   36.30
   3  -4  -4  752.32   36.20
   3  -4  -4  730.83   40.40
   3  -4  -4  724.93   36.90
   3  -4  -4  669.13   51.89
  -3   4   4  745.33   39.80
  -3   4   4  822.42   47.40
  -3   4   4  810.82   45.40
  -3   4   4  837.52   43.60
  -3   4   4  745.93   41.50
  -3   4   4  813.92   48.30
   2  -4  -4  147.69   14.30
   2  -4  -4  134.69   17.90
   2  -4  -4  126.19   10.40
   2  -4  -4  141.49    8.90
  -2   4   4  140.39   17.00
  -2   4   4  147.59   17.20
  -2   4   4  150.98   13.80
  -2   4   4  144.59   13.90
  -2   4   4  146.79   16.80
  -2   4   4  149.69   13.30
  -2   4   4  129.19   14.30
  -2   4   4  151.88   14.90
   1  -4  -4 1142.99   51.29
   1  -4  -4 1236.38   57.29
   1  -4  -4 1196.28   62.09
   1  -4  -4 1097.09   52.79
  -1   4   4 1235.98   55.59
  -1   4   4 1173.98   55.59
  -1   4   4 1287.87   60.79
  -1   4   4 1168.48   57.69
  -1   4   4 1172.78   57.09
   0  -4  -4  746.93   41.30
   0  -4  -4  754.12   35.20
   0  -4  -4  810.72   40.40
   0   4   4  852.71   42.70
   0   4   4  834.22   38.20
  -1  -4  -4  984.20   48.60
  -1  -4  -4  997.50   47.70
  -1  -4  -4  973.80   46.40
  -1  -4  -4  986.40   43.10
  -1  -4  -4  892.71   43.50
   1   4   4  958.20   45.10
   1   4   4  995.00   48.40
  -2  -4  -4  360.76   19.00
  -2  -4  -4  394.06   19.70
  -2  -4  -4  409.46   22.00
  -2  -4  -4  393.96   19.30
  -2  -4  -4  391.46   24.80
   2   4   4  348.77   26.40
   2   4   4  365.66   22.90
   2   4   4  372.36   23.00
   2   4   4  336.67   26.50
   2   4   4  364.86   22.30
  -3  -4  -4 1222.58   55.49
  -3  -4  -4 1213.98   54.29
  -3  -4  -4 1233.68   57.29
  -3  -4  -4 1224.58   62.09
  -3  -4  -4 1282.67   56.79
  -3  -4  -4 1192.98   55.19
  -3  -4  -4 1200.68   53.99
  -3  -4  -4 1173.18   55.69
  -3  -4  -4 1182.98   57.29
  -3  -4  -4 1228.48   54.19
   3   4   4 1178.08   54.49
   3   4   4 1142.59   66.09
   3   4   4 1136.69   63.89
   3   4   4 1197.68   54.89
   3   4   4 1180.78   57.49
   3   4   4 1144.29   63.99
   3   4   4 1205.88   55.99
   3   4   4 1170.48   55.39
   3   4   4 1186.78   62.99
   3   4   4 1120.79   58.89
   3   4   4 1233.38   54.59
  -4  -4  -4  338.57   18.20
  -4  -4  -4  355.16   20.10
  -4  -4  -4  383.06   22.90
  -4  -4  -4  335.47   28.40
  -4  -4  -4  339.77   21.20
  -4  -4  -4  359.36   23.90
  -4  -4  -4  367.46   21.90
   4   4   4  365.76   23.70
   4   4   4  302.17   23.40
   4   4   4  353.56   21.70
   4   4   4  366.66   22.60
   4   4   4  360.26   21.20
  -5  -4  -4  211.98   15.20
  -5  -4  -4  189.98   11.90
   5   4   4  135.39   24.00
   5   4   4  188.28   13.50
   5   4   4  197.58   14.70
   5   4   4  195.18   19.80
   6   4   4  207.88   13.00
   4  -5  -4  123.29    9.90
   4  -5  -4  117.19   11.10
  -4   5   4   98.89   18.20
  -4   5   4  151.38   16.70
  -4   5   4   95.39   14.50
   3  -5  -4  532.45   33.70
   3  -5  -4  478.45   29.80
   3  -5  -4  534.85   26.50
  -3   5   4  517.45   33.00
  -3   5   4  504.55   33.20
  -3   5   4  581.84   37.10
  -3   5   4  582.34   37.30
  -3   5   4  562.24   31.60
  -3   5   4  554.44   29.80
  -3   5   4  576.74   34.00
   2  -5  -4  151.48   22.50
   2  -5  -4  172.98   10.50
   2  -5  -4  182.88   15.60
  -2   5   4  164.58   14.20
  -2   5   4  174.58   18.50
  -2   5   4  171.28   17.60
  -2   5   4  194.68   16.50
  -2   5   4  176.68   17.90
  -2   5   4  167.58   16.20
  -2   5   4  173.58   18.00
  -2   5   4  213.28   15.80
  -2   5   4  170.28   15.40
   1  -5  -4   95.79    6.30
   1  -5  -4   98.89   10.30
   1  -5  -4   80.59   13.40
   1  -5  -4   75.99    7.80
  -1   5   4   97.69   12.40
  -1   5   4  102.79   11.50
  -1   5   4   91.49   11.10
  -1   5   4  102.19   11.70
  -1   5   4   89.19   12.10
  -1   5   4   95.99   10.50
  -1   5   4   89.29   10.60
   0  -5  -4   17.40    4.70
   0  -5  -4   16.70    2.80
   0  -5  -4   11.50    3.70
   0  -5  -4   23.60    6.10
   0  -5  -4   16.50    5.80
   0   5   4   34.80    8.10
   0   5   4   23.30    8.10
   0   5   4   13.50    4.20
   0   5   4   21.10    4.90
   0   5   4   20.70    6.80
   0   5   4    8.70    5.30
  -1  -5  -4 2414.56  107.69
  -1  -5  -4 2285.17  103.59
  -1  -5  -4 2339.17  103.09
  -1  -5  -4 2383.16  109.59
  -1  -5  -4 2578.54  108.19
   1   5   4 2269.17  105.29
   1   5   4 2351.36  107.29
   1   5   4 2451.95  106.29
   1   5   4 2543.75  111.49
  -2  -5  -4  715.03   34.40
  -2  -5  -4  721.93   33.90
  -2  -5  -4  708.33   35.00
  -2  -5  -4  710.53   37.50
  -2  -5  -4  741.03   40.90
  -2  -5  -4  729.73   35.60
   2   5   4  706.93   35.80
   2   5   4  718.83   39.60
   2   5   4  726.03   36.20
  -3  -5  -4  522.25   27.40
  -3  -5  -4  506.65   27.40
  -3  -5  -4  529.95   30.50
  -3  -5  -4  541.35   35.20
  -3  -5  -4  546.45   27.00
  -3  -5  -4  520.65   27.70
  -3  -5  -4  543.25   27.10
  -3  -5  -4  542.05   29.50
  -3  -5  -4  527.95   28.90
  -3  -5  -4  558.74   27.10
   3   5   4  534.15   28.50
   3   5   4  508.25   32.50
   3   5   4  477.25   36.20
   3   5   4  525.55   27.70
   3   5   4  487.35   36.00
   3   5   4  516.05   29.30
   3   5   4  500.55   32.50
  -4  -5  -4  500.35   27.10
  -4  -5  -4  451.35   26.30
  -4  -5  -4  470.35   26.80
  -4  -5  -4  474.05   23.80
  -4  -5  -4  498.35   26.00
  -4  -5  -4  466.65   24.70
  -4  -5  -4  472.85   26.50
   4   5   4  468.25   26.10
   4   5   4  435.36   30.90
   4   5   4  423.46   34.50
   4   5   4  414.06   29.50
   4   5   4  482.75   28.50
  -5  -5  -4  342.07   20.80
  -5  -5  -4  341.57   19.20
   5   5   4  332.97   22.60
   5   5   4  354.16   21.40
   6   5   4   63.89    9.70
   6   5   4   54.09    6.20
  -4   6   4   29.70   10.80
  -4   6   4   16.70    7.70
  -4   6   4   21.80    7.10
  -4   6   4   12.60    4.30
   3  -6  -4  791.32   38.60
  -3   6   4  819.62   44.90
  -3   6   4  839.62   47.70
  -3   6   4  849.72   43.40
  -3   6   4  978.80   51.89
  -3   6   4  836.42   41.50
   2  -6  -4  184.28   11.00
   2  -6  -4  172.68   14.20
  -2   6   4  188.88   17.00
  -2   6   4  182.18   18.00
  -2   6   4  176.88   15.90
  -2   6   4  181.88   16.30
  -2   6   4  170.38   16.10
  -2   6   4  180.88   18.20
  -2   6   4  184.78   21.00
  -2   6   4  180.58   16.20
   1  -6  -4  199.78   11.10
   1  -6  -4  182.28   22.80
   1  -6  -4  198.38   15.00
   1  -6  -4  194.58   17.30
  -1   6   4  220.38   17.90
  -1   6   4  195.88   15.90
  -1   6   4  203.98   17.00
  -1   6   4  207.18   22.30
  -1   6   4  191.28   16.40
  -1   6   4  220.98   19.70
  -1   6   4  191.98   16.10
  -1   6   4  192.38   19.00
  -1   6   4  230.38   18.00
   0  -6  -4  142.59    8.70
   0  -6  -4  161.08   14.90
   0  -6  -4  134.19   10.70
   0  -6  -4  142.39   13.30
   0   6   4  133.09   13.30
   0   6   4  138.49   16.10
   0   6   4  152.88   14.90
   0   6   4  139.89   15.20
   0   6   4  144.49   14.20
   0   6   4  151.88   17.70
   0   6   4  144.49   13.10
   0   6   4  136.59   12.30
   0   6   4  147.09   12.70
  -1  -6  -4  703.33   38.90
  -1  -6  -4  760.22   40.60
  -1  -6  -4  710.23   34.50
   1   6   4  724.73   35.40
   1   6   4  726.53   38.90
   1   6   4  737.13   43.20
   1   6   4  718.63   36.30
   1   6   4  714.03   37.50
   1   6   4  733.13   37.20
  -2  -6  -4  234.48   14.50
  -2  -6  -4  225.38   15.20
  -2  -6  -4  248.68   18.60
  -2  -6  -4  219.28   19.30
  -2  -6  -4  215.48   14.90
  -2  -6  -4  237.58   14.20
   2   6   4  250.87   18.50
   2   6   4  221.38   15.60
   2   6   4  217.58   16.10
   2   6   4  212.58   16.10
   2   6   4  229.58   16.00
  -3  -6  -4  330.47   22.00
  -3  -6  -4  363.26   28.00
  -3  -6  -4  363.96   21.00
  -3  -6  -4  383.16   21.40
  -3  -6  -4  392.06   21.50
  -3  -6  -4  373.36   23.60
  -3  -6  -4  343.37   23.90
  -3  -6  -4  376.56   20.80
   3   6   4  346.97   23.60
   3   6   4  372.16   22.50
   3   6   4  346.57   23.20
  -4  -6  -4  367.96   19.50
  -4  -6  -4  312.17   21.80
  -4  -6  -4  349.67   21.80
  -4  -6  -4  352.76   21.00
  -4  -6  -4  325.57   21.30
  -4  -6  -4  352.66   19.70
  -4  -6  -4  331.37   20.20
   4   6   4  346.47   24.00
  -5  -6  -4  128.79   10.80
  -5  -6  -4  135.89   10.70
   5   6   4  118.49   11.10
   5   6   4  139.59   14.90
  -3   7   4   70.49    9.10
  -3   7   4   38.40    7.80
  -3   7   4   47.80    7.90
  -3   7   4   48.50    8.20
  -3   7   4   30.20    7.60
  -2   7   4  189.38   18.20
  -2   7   4  240.58   36.70
  -2   7   4  228.98   16.90
  -2   7   4  225.78   22.30
  -2   7   4  233.88   17.90
  -2   7   4  239.88   18.00
  -2   7   4  247.18   21.00
  -2   7   4  234.78   17.60
   1  -7  -4   16.00    5.50
   1  -7  -4  -16.90   12.10
   1  -7  -4   17.40    4.00
  -1   7   4   14.10    7.50
  -1   7   4   18.00    7.30
  -1   7   4   24.10    8.40
  -1   7   4   15.00    6.60
  -1   7   4   21.00    6.10
  -1   7   4   20.50   11.70
  -1   7   4   14.50    6.70
  -1   7   4   16.90    7.90
  -1   7   4   15.10    7.00
   0  -7  -4   73.89    6.40
   0  -7  -4   75.29   10.30
   0  -7  -4   69.09    7.90
   0  -7  -4   61.69   11.50
   0   7   4   73.69   11.20
   0   7   4   70.79   10.50
   0   7   4   80.19   15.00
   0   7   4   85.99   12.60
   0   7   4   66.19   10.30
   0   7   4   57.29    9.70
   0   7   4   55.69    9.50
   0   7   4   65.29   11.70
  -1  -7  -4  526.15   25.70
  -1  -7  -4  506.15   26.30
  -1  -7  -4  456.75   27.20
  -1  -7  -4  503.35   31.10
  -1  -7  -4  522.05   32.50
   1   7   4  521.85   30.40
   1   7   4  537.65   31.60
   1   7   4  472.95   36.20
   1   7   4  575.24   27.50
   1   7   4  522.35   28.90
   1   7   4  491.65   30.20
   1   7   4  497.55   29.20
  -2  -7  -4  150.18   16.90
  -2  -7  -4  159.38   18.30
  -2  -7  -4  171.78   13.50
  -2  -7  -4  163.68   13.30
  -2  -7  -4  178.48   12.40
   2   7   4  155.68   14.00
   2   7   4  153.18   14.50
   2   7   4  177.58   15.50
   2   7   4  163.78   18.60
   2   7   4  167.68   13.60
   2   7   4  182.08   14.80
  -3  -7  -4  245.78   15.40
  -3  -7  -4  186.48   23.80
  -3  -7  -4  250.17   16.20
  -3  -7  -4  242.38   16.00
  -3  -7  -4  250.67   21.90
  -3  -7  -4  229.88   17.90
  -3  -7  -4  245.18   16.00
   3   7   4  224.98   16.80
   3   7   4  248.78   18.50
   3   7   4  235.08   17.30
   3   7   4  236.58   16.50
  -4  -7  -4  229.28   14.10
  -4  -7  -4  234.98   14.60
  -4  -7  -4  238.98   16.40
  -4  -7  -4  237.38   17.00
  -4  -7  -4  220.78   18.20
   4   7   4  258.97   19.20
  -5  -7  -4   26.50    6.90
  -5  -7  -4   20.90    4.80
   5   7   4   21.80    6.10
  -2   8   4  105.69   13.20
  -2   8   4   92.69   10.30
  -2   8   4  105.89   12.50
  -1   8   4  949.60   47.00
  -1   8   4  934.41   45.30
  -1   8   4  788.32   56.29
  -1   8   4  871.61   42.70
  -1   8   4  960.00   46.60
  -1   8   4  737.13   45.30
  -1   8   4  919.81   46.40
   0  -8  -4  268.37   19.80
   0  -8  -4  295.77   15.90
   0  -8  -4  291.97   19.30
   0  -8  -4  267.27   16.40
   0   8   4  324.67   23.70
   0   8   4  237.18   21.50
   0   8   4  224.78   20.90
   0   8   4  302.07   21.80
   0   8   4  297.67   19.40
   0   8   4  285.37   29.50
  -1  -8  -4  195.28   15.70
  -1  -8  -4  191.48   19.10
  -1  -8  -4  206.38   13.70
   1   8   4  220.98   20.10
   1   8   4  226.98   20.30
   1   8   4  192.38   25.20
   1   8   4  211.78   18.70
   1   8   4  209.18   16.90
   1   8   4  201.38   15.20
   1   8   4  212.08   16.80
  -2  -8  -4  540.85   29.50
  -2  -8  -4  584.74   38.00
  -2  -8  -4  561.34   29.00
  -2  -8  -4  574.74   29.20
  -2  -8  -4  542.05   29.20
   2   8   4  557.64   31.60
   2   8   4  593.94   31.00
   2   8   4  595.14   29.50
   2   8   4  586.94   32.40
   2   8   4  482.65   39.60
   2   8   4  533.85   31.70
  -3  -8  -4  115.79   10.40
  -3  -8  -4  122.09   11.30
  -3  -8  -4  109.59    9.90
  -3  -8  -4  118.09   10.80
  -3  -8  -4  120.89   12.60
  -3  -8  -4  135.99   24.20
   3   8   4  124.89   12.20
   3   8   4  112.59   12.50
   3   8   4   98.19   12.60
  -4  -8  -4    7.70    4.20
  -4  -8  -4   11.90    4.00
  -4  -8  -4   13.90    6.30
  -4  -8  -4   10.90    7.60
  -4  -8  -4    5.40    4.00
   4   8   4   15.30    6.60
  -5  -8  -4  138.69    8.80
   5   8   4  129.89   10.20
  -2   9   4   47.80    5.70
  -2   9   4   58.69    6.30
  -1   9   4   89.49    8.00
  -1   9   4   54.69    8.40
  -1   9   4  135.39   19.70
  -1   9   4  102.79   11.90
  -1   9   4   67.19   10.90
   0  -9  -4   79.19   10.30
   0  -9  -4   70.99    7.10
   0   9   4   75.99   10.30
   0   9   4   63.99   10.70
   0   9   4   73.69   10.60
   0   9   4   56.29   11.00
  -1  -9  -4  108.19   11.90
  -1  -9  -4  121.29   12.30
  -1  -9  -4  126.79   10.20
   1   9   4  108.29   12.40
   1   9   4  124.99   12.50
   1   9   4   92.69   11.60
   1   9   4  142.49   16.30
   1   9   4  126.39   12.80
   1   9   4  130.69   13.60
   1   9   4  115.69   24.40
  -2  -9  -4   32.40    6.70
  -2  -9  -4   20.20    5.30
  -2  -9  -4   12.20    7.10
  -2  -9  -4   18.00    5.30
   2   9   4   10.40    8.40
   2   9   4   18.70    5.40
   2   9   4   14.30    7.50
   2   9   4   22.30    6.70
   2   9   4   15.00    6.00
  -3  -9  -4  226.28   15.00
  -3  -9  -4  244.28   16.40
  -3  -9  -4  181.88   20.30
  -3  -9  -4  227.08   14.80
  -3  -9  -4  227.18   14.80
   3   9   4  240.38   15.10
   3   9   4  230.18   14.40
   3   9   4  225.28   15.30
  -4  -9  -4   74.69    6.20
  -4  -9  -4   74.49    6.60
  -4  -9  -4   83.59    7.20
  -4  -9  -4   69.69    9.50
   4   9   4   82.59    7.50
   0  10   4   78.29   10.70
   0  10   4   75.49    9.00
   0  10   4   85.89    9.00
   0  10   4   81.99   10.20
  -1 -10  -4   19.50    3.70
  -1 -10  -4   10.10    6.10
  -1 -10  -4    1.00    4.80
  -1 -10  -4   10.00    5.20
   1  10   4   14.50    8.00
   1  10   4   13.40    3.80
   1  10   4   17.20    8.50
   1  10   4   19.60    5.80
   1  10   4   23.60    5.90
  -2 -10  -4  250.87   14.90
  -2 -10  -4  241.38   17.40
  -2 -10  -4  257.17   14.40
  -2 -10  -4  255.67   15.20
   2  10   4  229.58   16.60
   2  10   4  286.27   19.60
   2  10   4  263.37   16.40
  -3 -10  -4   17.00    3.30
  -3 -10  -4   17.00    4.20
  -3 -10  -4   26.40    5.80
  -3 -10  -4   18.90    7.70
  -3 -10  -4   18.90    3.70
   3  10   4   20.00    5.60
   3  10   4   19.20    4.90
   3  10   4   17.80    4.40
   2   9  -5   66.89    6.80
  -2  -9   5   65.79    6.00
  -2  -9   5   57.49    6.80
   1   9  -5  293.47   14.80
   1   9  -5  284.77   15.70
   1   9  -5  263.67   16.20
  -1  -9   5  316.67   16.50
   0   9  -5  119.59    7.80
   0   9  -5   80.89    8.30
   0   9  -5   98.19    9.00
   0  -9   5  113.09    7.70
   0  -9   5  110.89    7.80
   3   8  -5  111.49    7.90
  -3  -8   5  121.69    8.40
  -3  -8   5  130.09    9.50
  -3  -8   5  106.99    9.40
  -3  -8   5  115.09    8.30
   2   8  -5   27.80    5.30
   2   8  -5   17.10    5.20
   2   8  -5   38.20    4.80
  -2  -8   5   26.50    6.00
  -2  -8   5   24.30    5.70
  -2  -8   5   25.60    9.10
  -2  -8   5   34.70    5.60
  -2  -8   5   34.30    6.60
  -2  -8   5   25.40    5.80
   1   8  -5  116.19   11.10
   1   8  -5  124.39   15.40
   1   8  -5  117.79   11.30
   1   8  -5  133.49   11.00
   1   8  -5  129.19   11.10
  -1  -8   5  114.59   14.50
  -1  -8   5  124.69   10.00
  -1  -8   5  126.09   10.70
  -1  -8   5  129.59   11.40
  -1  -8   5  115.09   11.70
  -1  -8   5  121.49   11.40
   0   8  -5  206.48   15.30
   0   8  -5  171.48   20.40
   0   8  -5  195.68   13.80
   0   8  -5  176.08   13.70
   0   8  -5  178.58   13.90
   0  -8   5  198.28   12.50
   0  -8   5  189.28   13.80
   0  -8   5  191.28   13.30
   0  -8   5  202.88   16.40
   0  -8   5  201.48   18.10
  -1   8  -5   69.39    7.80
  -1   8  -5   40.30   15.50
  -1   8  -5   53.09   14.30
  -1   8  -5   68.49    9.40
  -1   8  -5   72.29    7.50
   1  -8   5   57.39    7.60
   1  -8   5   68.09    8.40
   1  -8   5   66.29    7.90
   4   7  -5   76.59    8.40
  -4  -7   5   68.89    7.50
  -4  -7   5   74.59    9.90
  -4  -7   5   61.59    6.30
   3   7  -5   19.60    8.10
   3   7  -5   19.00   10.50
   3   7  -5   29.20    5.60
  -3  -7   5   30.30    5.10
  -3  -7   5   27.60    7.50
  -3  -7   5   21.40    6.80
  -3  -7   5   35.70    5.30
  -3  -7   5   31.00    6.00
  -3  -7   5   39.70    8.40
   2   7  -5  578.14   33.00
   2   7  -5  659.83   35.00
   2   7  -5  680.43   42.20
   2   7  -5  729.03   34.00
   2   7  -5  697.33   41.80
  -2  -7   5  672.43   46.20
  -2  -7   5  710.13   35.70
  -2  -7   5  685.53   35.40
  -2  -7   5  738.93   35.30
  -2  -7   5  709.53   35.20
  -2  -7   5  685.23   36.90
  -2  -7   5  715.33   38.50
   1   7  -5  279.17   25.10
   1   7  -5  291.27   17.40
   1   7  -5  254.47   15.20
   1   7  -5  260.67   20.10
   1   7  -5  270.27   19.10
  -1  -7   5  265.17   18.10
  -1  -7   5  260.37   17.80
  -1  -7   5  274.77   20.30
  -1  -7   5  272.87   17.80
  -1  -7   5  303.97   26.30
  -1  -7   5  274.27   19.80
  -1  -7   5  269.57   18.00
   0   7  -5  134.89   13.60
   0   7  -5  133.79   11.50
   0   7  -5   89.99   21.50
   0   7  -5  127.49   12.60
   0   7  -5  123.29   13.50
   0   7  -5  140.19   21.50
   0  -7   5  130.69   13.40
   0  -7   5  150.08   11.70
   0  -7   5  133.19   12.20
   0  -7   5   73.29   18.60
   0  -7   5  149.09   20.10
   0  -7   5  127.99   14.10
  -1   7  -5  112.09   12.10
  -1   7  -5  109.79   12.00
  -1   7  -5  101.49   10.70
  -1   7  -5  106.39   19.80
  -1   7  -5   94.79   21.60
   1  -7   5   99.79    9.70
   1  -7   5  107.89   10.80
   1  -7   5  108.79   14.20
  -2   7  -5   27.70    6.60
  -2   7  -5   22.70    5.20
  -2   7  -5    7.60   24.00
  -2   7  -5   12.80   15.00
   2  -7   5   26.00    6.10
   2  -7   5   24.10    6.70
   4   6  -5  121.89   11.70
   4   6  -5  113.59   17.00
   4   6  -5  101.69   13.50
  -4  -6   5  138.39   12.80
  -4  -6   5  121.69   11.40
  -4  -6   5  130.19   10.10
  -4  -6   5  128.09   11.50
   3   6  -5  930.31   55.39
   3   6  -5  975.90   47.00
   3   6  -5  945.01   51.69
  -3  -6   5  945.51   46.10
  -3  -6   5  901.61   48.80
  -3  -6   5  985.50   45.70
  -3  -6   5 1015.20   47.40
  -3  -6   5  980.00   49.30
  -3  -6   5  979.80   49.30
  -3  -6   5  941.81   45.80
   2   6  -5  206.58   14.80
   2   6  -5  219.28   19.70
   2   6  -5  199.98   17.30
   2   6  -5  180.78   19.40
   2   6  -5  191.98   14.40
  -2  -6   5  190.88   23.30
  -2  -6   5  235.08   20.00
  -2  -6   5  193.18   14.70
  -2  -6   5  201.98   15.20
  -2  -6   5  196.48   17.70
  -2  -6   5  206.78   16.70
   1   6  -5  340.27   27.10
   1   6  -5  324.07   18.60
   1   6  -5  317.17   24.00
   1   6  -5  315.37   20.10
   1   6  -5  280.87   19.50
   1   6  -5  333.77   22.70
  -1  -6   5  316.07   20.90
  -1  -6   5  309.17   21.50
  -1  -6   5  316.07   22.80
  -1  -6   5  319.97   19.60
  -1  -6   5  334.87   22.10
  -1  -6   5  332.27   20.60
  -1  -6   5  298.17   36.40
   0   6  -5   29.10    6.40
   0   6  -5   31.60    6.50
   0   6  -5   20.20    5.20
   0   6  -5   31.90   14.10
   0   6  -5   21.20   19.80
   0   6  -5   33.50    7.60
   0  -6   5   25.60    6.10
   0  -6   5   22.50    6.10
   0  -6   5   23.80   10.00
   0  -6   5   32.20    8.10
   0  -6   5   21.10    6.80
   0  -6   5   24.10    7.60
   0  -6   5   14.60    8.80
  -1   6  -5   19.00   10.70
  -1   6  -5    7.20   15.60
  -1   6  -5   27.50    7.10
  -1   6  -5   35.10    7.60
  -1   6  -5   27.10    7.50
  -1   6  -5   35.50   26.80
   1  -6   5   28.20    6.00
   1  -6   5   29.70    9.70
   1  -6   5   27.60    6.80
  -2   6  -5   38.20    6.90
  -2   6  -5   44.30   20.40
  -2   6  -5   32.10   14.40
  -2   6  -5   43.30    9.20
  -2   6  -5   32.80    7.80
  -2   6  -5   31.10    7.70
   2  -6   5   32.70    6.00
   2  -6   5   49.50    7.90
  -3   6  -5   22.30   13.30
  -3   6  -5   17.40    5.40
  -3   6  -5   18.40    5.10
  -3   6  -5   21.60    5.70
  -3   6  -5   17.70    6.00
  -3   6  -5   15.30   17.20
   3  -6   5   27.60    5.80
   3  -6   5   20.60    5.80
   5   5  -5  214.58   13.40
   5   5  -5  198.48   12.70
  -5  -5   5  238.38   13.20
   4   5  -5  114.69   12.20
   4   5  -5  113.09   17.50
   4   5  -5  106.19   13.70
   4   5  -5   91.29    9.30
  -4  -5   5  107.49   12.90
  -4  -5   5   99.79    9.40
  -4  -5   5   93.89   12.80
  -4  -5   5  117.99   11.60
   3   5  -5   87.09    9.50
   3   5  -5   94.49   11.40
   3   5  -5  105.09   13.60
   3   5  -5   96.19   17.50
  -3  -5   5   98.19   10.40
  -3  -5   5  101.99   11.80
  -3  -5   5   88.49   12.40
  -3  -5   5  100.49   10.60
  -3  -5   5   53.49   17.50
  -3  -5   5  103.69    9.20
  -3  -5   5  104.29   12.90
   2   5  -5  585.24   39.30
   2   5  -5  608.94   31.00
   2   5  -5  493.45   29.90
   2   5  -5  638.34   35.60
   2   5  -5  637.84   38.30
   2   5  -5  574.14   31.50
   2   5  -5  585.24   32.80
  -2  -5   5  607.84   34.20
  -2  -5   5  583.04   30.90
  -2  -5   5  617.14   33.20
  -2  -5   5  621.54   38.90
  -2  -5   5  606.64   31.70
  -2  -5   5  580.14   31.20
  -2  -5   5  596.84   33.40
  -2  -5   5  632.94   34.10
   1   5  -5  577.84   32.30
   1   5  -5  555.44   37.70
   1   5  -5  682.13   39.40
   1   5  -5  671.93   39.20
   1   5  -5  599.94   32.70
   1   5  -5  651.83   32.00
  -1  -5   5  702.03   39.70
  -1  -5   5  629.74   32.10
  -1  -5   5  635.34   35.20
  -1  -5   5  621.44   34.70
  -1  -5   5  655.83   33.30
  -1  -5   5  626.44   34.40
   0   5  -5  299.37   20.60
   0   5  -5  211.88   28.40
   0   5  -5  244.28   15.70
   0   5  -5  255.87   23.10
   0  -5   5  239.88   17.80
   0  -5   5  251.97   19.80
   0  -5   5  244.38   18.90
   0  -5   5  242.38   16.80
   0  -5   5  235.68   18.40
   0  -5   5  269.47   16.10
  -1   5  -5    3.80    4.30
  -1   5  -5    0.50    5.20
  -1   5  -5   -1.10   15.30
  -1   5  -5   -8.20   21.50
  -1   5  -5    1.10    8.50
  -1   5  -5    8.60    8.10
  -1   5  -5    0.30    4.60
   1  -5   5    4.00    6.40
   1  -5   5   -0.90    4.30
   1  -5   5    9.00    4.40
   1  -5   5    2.90    5.50
  -2   5  -5  198.28   19.30
  -2   5  -5  205.78   17.80
  -2   5  -5  194.88   25.50
  -2   5  -5  180.68   25.60
  -2   5  -5  190.08   15.80
  -2   5  -5  191.48   17.10
   2  -5   5  171.58   14.40
   2  -5   5  187.08   18.10
  -3   5  -5  261.07   18.40
  -3   5  -5  313.57   19.80
  -3   5  -5  278.07   23.30
  -3   5  -5  348.27   31.60
  -3   5  -5  276.47   29.90
  -3   5  -5  274.27   18.40
   3  -5   5  244.08   21.40
   3  -5   5  272.97   17.90
   3  -5   5  279.37   17.00
  -4   5  -5    8.90   14.00
  -4   5  -5   19.10    5.40
  -4   5  -5   11.50    4.00
  -4   5  -5   12.30   13.20
   4  -5   5   15.30    5.40
   5   4  -5  141.39    9.60
   5   4  -5  124.49   14.70
   5   4  -5  154.28   11.60
  -5  -4   5  133.09   11.10
  -5  -4   5  136.89   11.40
   4   4  -5  126.39   11.60
   4   4  -5  112.79   13.80
   4   4  -5  127.49   11.10
   4   4  -5   95.99   17.00
  -4  -4   5  106.49   13.50
  -4  -4   5   98.49   11.80
  -4  -4   5  109.29   12.80
  -4  -4   5  103.69   10.70
  -4  -4   5  103.09   11.00
   3   4  -5  346.27   20.60
   3   4  -5  387.96   25.40
   3   4  -5  339.57   21.30
   3   4  -5  378.16   30.30
  -3  -4   5  364.76   23.70
  -3  -4   5  353.66   23.40
  -3  -4   5  342.47   29.30
  -3  -4   5  365.16   20.40
  -3  -4   5  316.67   19.80
  -3  -4   5  353.56   22.30
  -3  -4   5  359.56   23.10
  -3  -4   5  344.27   20.70
   2   4  -5  811.02   46.80
   2   4  -5  734.23   39.10
   2   4  -5  805.02   39.50
   2   4  -5  836.22   43.00
   2   4  -5  867.11   45.90
   2   4  -5  778.92   38.20
  -2  -4   5  793.32   40.40
  -2  -4   5  790.72   40.70
  -2  -4   5  790.52   46.20
  -2  -4   5  759.92   41.80
  -2  -4   5  791.22   39.40
  -2  -4   5  805.42   39.50
  -2  -4   5  818.32   41.90
  -2  -4   5  834.32   41.70
  -2  -4   5  802.52   38.80
   1   4  -5   49.60    7.90
   1   4  -5   65.49    9.70
   1   4  -5   68.89   12.00
   1   4  -5   59.59   10.10
   1   4  -5   47.40   10.80
   1   4  -5   55.49    7.90
  -1  -4   5   74.69   10.30
  -1  -4   5   49.10    8.00
  -1  -4   5   65.79    7.70
  -1  -4   5   56.29    8.30
  -1  -4   5   68.49    7.40
  -1  -4   5   64.79   12.10
  -1  -4   5   57.19    8.50
   0   4  -5  786.72   37.10
   0   4  -5  725.73   37.30
   0   4  -5  805.92   45.30
   0   4  -5  761.12   35.00
   0   4  -5  784.42   42.40
   0  -4   5  713.03   37.90
   0  -4   5  657.93   36.20
   0  -4   5  740.63   36.60
   0  -4   5  742.93   37.80
   0  -4   5  666.33   36.50
  -1   4  -5 1344.37   64.09
  -1   4  -5 1436.86   69.89
  -1   4  -5 1279.77   62.89
  -1   4  -5 1341.57   69.19
  -1   4  -5 1415.46   72.19
  -1   4  -5 1340.27   59.79
   1  -4   5 1344.17   62.19
   1  -4   5 1300.97   63.79
   1  -4   5 1346.47   66.49
   1  -4   5 1373.06   61.09
  -2   4  -5  232.88   31.80
  -2   4  -5  266.97   19.50
  -2   4  -5  202.98   13.10
  -2   4  -5  265.87   22.60
  -2   4  -5  267.47   24.90
  -2   4  -5  256.27   18.20
   2  -4   5  232.58   19.80
   2  -4   5  239.78   16.40
   2  -4   5  231.88   17.60
   2  -4   5  223.08   22.90
   2  -4   5  250.77   15.30
  -3   4  -5  273.77   23.60
  -3   4  -5  221.78   22.30
  -3   4  -5  242.08   22.40
  -3   4  -5  263.67   18.30
  -3   4  -5  237.28   32.00
  -3   4  -5  232.18   18.40
   3  -4   5  262.77   24.50
   3  -4   5  243.08   17.50
   3  -4   5  253.37   25.60
   3  -4   5  233.88   19.80
   3  -4   5  266.87   16.50
  -4   4  -5   49.60   17.20
  -4   4  -5   56.39   26.20
  -4   4  -5   46.10    8.40
  -4   4  -5   28.90    6.30
  -4   4  -5   24.80   11.20
  -4   4  -5   48.30    8.30
   4  -4   5   47.30   14.20
   4  -4   5   58.79    7.90
   4  -4   5   51.39    9.00
   4  -4   5   48.70    7.50
   5   3  -5   59.59    9.90
   5   3  -5   69.19   11.30
   5   3  -5   62.49    8.60
   5   3  -5   40.80    7.80
  -5  -3   5   74.59    8.50
  -5  -3   5   52.59    9.50
  -5  -3   5   59.19    9.80
   4   3  -5  135.99   11.10
   4   3  -5  121.59   14.10
   4   3  -5  115.89   11.10
   4   3  -5  140.19   19.50
   4   3  -5  136.19   10.80
   4   3  -5  139.09   14.90
  -4  -3   5  126.49   13.90
  -4  -3   5  132.79   14.00
  -4  -3   5  134.69   12.30
  -4  -3   5  123.59   12.90
  -4  -3   5  138.69   11.50
   3   3  -5  310.17   17.90
   3   3  -5  292.67   19.80
   3   3  -5  295.57   25.90
   3   3  -5  322.47   22.60
   3   3  -5  271.07   17.80
   3   3  -5  302.87   17.60
  -3  -3   5  304.27   20.30
  -3  -3   5  284.37   19.40
  -3  -3   5  309.47   19.50
  -3  -3   5  268.47   17.30
  -3  -3   5  275.97   16.80
  -3  -3   5  318.57   21.10
   2   3  -5 1098.79   48.10
   2   3  -5 1115.99   56.29
   2   3  -5  920.71   51.09
   2   3  -5 1059.29   51.69
   2   3  -5 1124.59   55.29
   2   3  -5 1004.50   48.90
  -2  -3   5 1015.50   48.50
  -2  -3   5 1066.29   49.80
  -2  -3   5 1023.20   49.10
  -2  -3   5  959.20   51.99
  -2  -3   5 1064.49   48.10
  -2  -3   5 1025.80   48.60
  -2  -3   5  920.61   51.79
  -2  -3   5 1102.09   50.89
  -2  -3   5 1030.00   54.89
   1   3  -5  702.43   36.00
   1   3  -5  727.63   40.00
   1   3  -5  724.83   35.60
   1   3  -5  683.23   34.30
   1   3  -5  721.13   40.00
   1   3  -5  734.53   39.80
  -1  -3   5  698.83   34.80
  -1  -3   5  649.54   35.20
  -1  -3   5  678.93   35.60
  -1  -3   5  738.63   35.80
  -1  -3   5  806.02   40.20
  -1  -3   5  743.23   34.40
  -1  -3   5  735.43   36.50
   0   3  -5  159.08   16.00
   0   3  -5  141.39   10.50
   0   3  -5  151.68   11.00
   0   3  -5  157.58   12.40
   0  -3   5  148.69   11.70
   0  -3   5  166.68   10.80
   0  -3   5  173.98   14.30
   0  -3   5  155.28   11.40
  -1   3  -5 1097.69   50.99
  -1   3  -5 1062.89   55.39
  -1   3  -5 1031.90   50.59
  -1   3  -5  998.30   47.10
  -1   3  -5 1083.69   54.89
  -1   3  -5 1077.89   55.49
   1  -3   5 1063.29   47.80
   1  -3   5 1024.30   48.80
   1  -3   5 1111.39   52.99
   1  -3   5  955.60   51.89
   1  -3   5 1062.29   50.19
  -2   3  -5  472.35   31.70
  -2   3  -5  447.86   22.20
  -2   3  -5  457.55   30.20
  -2   3  -5  459.45   36.30
  -2   3  -5  424.96   26.10
   2  -3   5  458.85   23.60
   2  -3   5  462.55   30.30
   2  -3   5  463.55   35.20
   2  -3   5  437.56   24.70
   2  -3   5  447.06   25.60
   2  -3   5  462.55   29.00
  -3   3  -5  225.98   13.00
  -3   3  -5  221.08   18.40
  -3   3  -5  262.17   35.50
  -3   3  -5  242.08   22.10
  -3   3  -5  246.68   22.60
  -3   3  -5  253.07   27.00
  -3   3  -5  261.07   19.70
   3  -3   5  256.47   16.20
   3  -3   5  267.97   24.40
   3  -3   5  245.78   17.30
   3  -3   5  241.78   17.50
   3  -3   5  222.08   23.30
  -4   3  -5   57.09   10.30
  -4   3  -5   58.29    8.80
  -4   3  -5   40.60   28.80
  -4   3  -5   31.20   17.50
  -4   3  -5   41.00    7.50
  -4   3  -5   51.39   10.90
   4  -3   5   41.00    8.90
   4  -3   5   49.20    8.40
   4  -3   5   50.29   13.40
   4  -3   5   46.60    8.30
  -5   3  -5   17.40    4.50
  -5   3  -5    8.00   10.30
  -5   3  -5   16.70   17.20
   5  -3   5   18.60    4.10
   5  -3   5   34.10    5.30
   5   2  -5   65.59    9.30
   5   2  -5   69.69    7.30
   5   2  -5   31.70   12.90
   5   2  -5   95.19   12.50
   5   2  -5   46.40    9.00
   5   2  -5   69.19   10.50
  -5  -2   5   41.10    9.10
  -5  -2   5   72.69    8.70
  -5  -2   5   43.40    9.20
   4   2  -5 1105.09   60.39
   4   2  -5 1040.30   49.00
   4   2  -5 1078.89   53.89
   4   2  -5  889.51   67.39
   4   2  -5  981.50   47.70
   4   2  -5  982.00   48.30
   4   2  -5  989.60   48.30
  -4  -2   5  976.00   52.29
  -4  -2   5  999.00   50.99
  -4  -2   5 1025.40   50.99
  -4  -2   5 1010.20   49.80
   3   2  -5  448.36   33.80
   3   2  -5  442.36   27.20
   3   2  -5  471.95   37.20
   3   2  -5  490.15   25.80
   3   2  -5  514.45   27.10
   3   2  -5  478.95   25.40
   3   2  -5  527.45   29.90
   3   2  -5  491.85   26.10
   3   2  -5  486.45   33.90
  -3  -2   5  436.66   27.20
  -3  -2   5  513.55   28.10
  -3  -2   5  497.85   28.20
   2   2  -5  324.37   23.10
   2   2  -5  322.57   17.20
   2   2  -5  355.86   19.00
   2   2  -5  294.57   26.20
   2   2  -5  315.97   20.10
   2   2  -5  305.77   25.30
   2   2  -5  291.77   17.70
   2   2  -5  313.77   17.40
   2   2  -5  303.97   17.60
  -2  -2   5  319.37   17.60
  -2  -2   5  307.17   18.80
  -2  -2   5  342.67   23.40
  -2  -2   5  276.27   18.60
  -2  -2   5  287.27   16.80
  -2  -2   5  320.07   20.10
  -2  -2   5  294.37   19.00
  -2  -2   5  300.97   16.90
   1   2  -5 1095.59   54.69
   1   2  -5 1156.08   52.79
   1   2  -5 1112.69   52.09
   1   2  -5 1092.39   49.99
   1   2  -5 1067.89   57.19
   1   2  -5 1159.58   56.29
  -1  -2   5 1161.28   55.69
  -1  -2   5 1152.38   52.79
  -1  -2   5 1147.59   51.79
  -1  -2   5 1163.68   51.89
  -1  -2   5 1117.89   50.89
   0   2  -5  466.35   24.70
   0   2  -5  406.36   22.50
   0  -2   5  410.16   22.10
   0  -2   5  416.46   21.00
   0  -2   5  452.25   25.30
   0  -2   5  410.46   22.40
  -1   2  -5 1156.48   53.59
   1  -2   5 1134.99   52.49
   1  -2   5 1160.08   53.29
   1  -2   5 1178.98   55.89
   1  -2   5 1118.99   56.09
   1  -2   5 1161.58   51.59
  -2   2  -5  690.93   39.80
  -2   2  -5  673.63   32.80
  -2   2  -5  694.93   41.40
  -2   2  -5  732.63   40.80
  -2   2  -5  706.63   35.50
   2  -2   5  676.43   34.90
   2  -2   5  752.72   37.20
   2  -2   5  705.73   43.80
   2  -2   5  717.53   33.70
   2  -2   5  690.03   38.80
  -3   2  -5  449.56   30.80
  -3   2  -5  463.85   30.80
  -3   2  -5  439.86   22.20
  -3   2  -5  430.76   25.20
  -3   2  -5  449.56   34.50
  -3   2  -5  437.16   30.00
   3  -2   5  444.96   25.10
   3  -2   5  389.46   24.90
   3  -2   5  415.76   25.40
   3  -2   5  451.65   24.10
  -4   2  -5  908.01   49.70
  -4   2  -5  812.32   41.10
  -4   2  -5  828.42   44.30
  -4   2  -5  905.91   49.40
  -4   2  -5  872.51   56.29
  -4   2  -5  819.22   37.60
  -4   2  -5  848.82   46.80
   4  -2   5  832.02   43.90
   4  -2   5  853.51   43.40
   4  -2   5  811.72   53.49
   4  -2   5  877.41   42.40
   4  -2   5  834.92   43.20
  -5   2  -5   74.29    9.60
  -5   2  -5  108.59   16.60
  -5   2  -5   97.39   10.40
  -5   2  -5   85.89   11.80
   5  -2   5   99.79   12.30
   5  -2   5  112.09    9.80
   5  -2   5  103.19    9.30
   5  -2   5   87.69   15.70
   5  -2   5   89.99   10.60
   5   1  -5   37.70    7.00
   5   1  -5   36.90    8.30
   5   1  -5   43.10    6.90
   5   1  -5   52.79    6.80
   5   1  -5   60.49    7.70
  -5  -1   5   51.89    8.60
  -5  -1   5   55.59    6.10
  -5  -1   5   33.10    7.40
  -5  -1   5   50.39    8.60
   4   1  -5   86.59   11.60
   4   1  -5   77.49   10.40
   4   1  -5   78.69    9.80
   4   1  -5   75.99    8.40
   4   1  -5   72.79    8.40
   4   1  -5   83.99   16.20
   4   1  -5   73.09   21.30
  -4  -1   5   73.09   10.40
  -4  -1   5   64.59   11.90
  -4  -1   5   77.39   12.00
  -4  -1   5   78.49   11.90
  -4  -1   5   79.49   11.10
   3   1  -5   52.79    7.40
   3   1  -5   55.39   12.40
   3   1  -5   51.89    6.60
   3   1  -5   43.30    9.40
   3   1  -5   55.49    7.50
   3   1  -5   65.69   10.40
   3   1  -5   55.29   12.50
   3   1  -5   70.89    8.60
   3   1  -5   47.20   14.50
  -3  -1   5   65.79    9.30
  -3  -1   5   61.99    9.70
  -3  -1   5   52.89   10.30
  -3  -1   5   47.20    8.00
  -3  -1   5   55.29    8.40
  -3  -1   5   51.39    7.80
   2   1  -5  158.68   13.00
   2   1  -5  152.98   10.20
   2   1  -5  155.08   11.40
   2   1  -5  155.08   18.40
   2   1  -5  165.68   15.10
   2   1  -5  135.79   14.70
   2   1  -5  144.49   11.20
   2   1  -5  163.08   10.90
  -2  -1   5  145.49   11.10
  -2  -1   5  146.79   13.40
  -2  -1   5  153.78   10.60
  -2  -1   5  161.58    9.90
  -2  -1   5  156.58   15.30
  -2  -1   5  144.79   13.20
  -2  -1   5  152.68   12.50
  -2  -1   5  142.49   11.10
  -2  -1   5  143.89   12.20
   1   1  -5 1844.82   88.29
   1   1  -5 1759.52   81.69
   1   1  -5 1875.71   86.69
  -1  -1   5 1938.21   81.69
  -1  -1   5 1901.71   85.49
   0   1  -5  531.55   27.40
   0   1  -5  532.55   27.30
   0   1  -5  568.74   26.30
   0   1  -5  547.45   31.10
   0   1  -5  602.34   30.90
   0  -1   5  583.34   27.40
  -1   1  -5 1505.55   69.79
  -1   1  -5 1726.13   74.69
   1  -1   5 1515.95   68.49
   1  -1   5 1585.34   72.79
   1  -1   5 1511.25   73.09
   1  -1   5 1580.94   69.99
  -2   1  -5 6129.79  252.37
  -2   1  -5 5345.07  244.08
  -2   1  -5 5963.30  246.48
   2  -1   5 5595.14  245.88
   2  -1   5 5878.71  244.88
   2  -1   5 5751.92  250.47
   2  -1   5 5715.83  245.58
  -3   1  -5  149.88   11.10
  -3   1  -5  160.18   21.90
  -3   1  -5  174.68   25.10
  -3   1  -5  148.59   15.50
  -3   1  -5  162.58   17.10
  -3   1  -5  144.49   12.60
   3  -1   5  158.78   18.90
   3  -1   5  162.68   11.90
   3  -1   5  154.88   21.60
   3  -1   5  145.09   15.10
   3  -1   5  138.29   12.40
   3  -1   5  131.39   12.40
   3  -1   5  146.69   12.30
  -4   1  -5    5.50    5.50
  -4   1  -5    7.00    7.90
  -4   1  -5    5.10   17.70
  -4   1  -5    5.30   11.80
  -4   1  -5    9.00    3.90
   4  -1   5    3.00   10.60
   4  -1   5    1.10    5.10
   4  -1   5    6.40    6.50
   4  -1   5    1.60    4.90
  -5   1  -5    0.50    5.60
  -5   1  -5    9.70    6.40
  -5   1  -5    1.80    8.40
  -5   1  -5    1.80    6.10
  -5   1  -5    7.30   13.60
   5  -1   5    4.30    4.20
   5  -1   5    0.40    4.80
   5  -1   5   10.10    7.60
   5  -1   5    0.40    6.10
   5  -1   5    6.20    4.40
   5   0  -5   92.99   12.30
   5   0  -5   82.59    8.00
   5   0  -5   84.69    8.60
   5   0  -5   95.19    8.50
   5   0  -5   87.99    8.10
  -5   0   5   86.19    7.40
  -5   0   5   64.89   11.70
   4   0  -5  178.88   13.30
   4   0  -5  150.18   12.70
   4   0  -5  153.08   13.10
   4   0  -5  149.59   13.10
   4   0  -5  155.68   19.40
   4   0  -5  146.49   14.50
   4   0  -5  134.59   22.90
  -4   0   5  152.48   12.80
  -4   0   5  162.08   13.30
  -4   0   5  131.19   14.70
  -4   0   5  161.78   14.80
  -4   0   5  145.69   15.10
  -4   0   5  146.59   14.80
   3   0  -5  820.22   41.90
   3   0  -5  803.72   38.60
   3   0  -5  787.02   38.20
   3   0  -5  783.02   38.60
   3   0  -5  821.12   38.00
   3   0  -5  824.22   47.00
   3   0  -5  789.52   49.99
  -3   0   5  774.92   40.60
  -3   0   5  746.63   43.80
  -3   0   5  773.72   39.50
  -3   0   5  767.52   40.70
  -3   0   5  773.52   39.50
  -3   0   5  753.62   42.10
  -3   0   5  755.52   42.00
  -3   0   5  758.22   38.80
  -3   0   5  812.82   40.70
   2   0  -5   86.59    6.80
   2   0  -5   76.49   12.70
   2   0  -5   86.09    8.00
   2   0  -5   86.09   10.00
   2   0  -5   90.19   14.90
  -2   0   5   88.59   10.20
  -2   0   5   79.99    8.80
  -2   0   5  105.09    8.90
  -2   0   5   81.79    7.50
  -2   0   5   90.79    9.40
   1   0  -5   15.90    3.80
   1   0  -5   17.50    6.60
   1   0  -5   12.70    6.00
  -1   0   5   14.20    3.30
  -1   0   5   15.00    3.60
  -1   0   5   18.60    6.20
  -1   0   5   14.10    5.70
  -1   0   5   19.20    3.80
   0   0  -5 2498.85  110.79
   0   0  -5 2493.75  109.69
   0   0  -5 2711.13  115.59
   0   0  -5 2568.04  115.49
   0   0   5 2563.64  110.09
   0   0   5 2770.12  111.19
   0   0   5 2343.97  109.19
   0   0   5 2491.65  115.09
   0   0   5 2730.23  113.99
  -1   0  -5  104.09    7.40
  -1   0  -5  117.69   11.10
  -1   0  -5  134.29   12.90
   1   0   5  119.09    9.10
   1   0   5  119.89   11.80
  -2   0  -5  804.42   38.60
   2   0   5  796.82   42.70
   2   0   5  867.41   45.00
   2   0   5  843.72   37.90
   2   0   5  788.62   38.60
   2   0   5  799.82   38.70
  -3   0  -5  789.42   43.80
  -3   0  -5  756.02   43.30
  -3   0  -5  816.42   45.90
  -3   0  -5  772.02   38.00
  -3   0  -5  805.42   42.40
   3   0   5  866.91   48.10
   3   0   5  770.52   38.50
   3   0   5  773.22   38.70
   3   0   5  760.92   37.50
   3   0   5  729.23   48.30
   3   0   5  720.53   39.00
   3   0   5  745.63   37.90
  -4   0  -5  239.38   20.00
  -4   0  -5  210.18   23.50
  -4   0  -5  206.38   18.60
  -4   0  -5  218.28   14.00
  -4   0  -5  213.78   19.60
   4   0   5  209.98   15.90
   4   0   5  295.57   32.90
   4   0   5  216.98   17.10
   4   0   5  221.58   18.10
   4   0   5  214.38   16.70
  -5   0  -5   10.80    7.90
  -5   0  -5    7.90    5.20
  -5   0  -5   13.40    3.90
  -5   0  -5   15.70    9.20
  -5   0  -5   11.20    8.00
   5   0   5   13.70    5.80
   5   0   5   18.80    9.00
   5   0   5   11.00    6.60
   5   0   5   13.00    5.00
   5   0   5    6.00    6.60
   5  -1  -5    8.70    4.40
   5  -1  -5    6.00    4.00
   5  -1  -5    9.80    3.70
   5  -1  -5    8.70    4.80
   5  -1  -5    1.70    9.50
  -5   1   5    8.20    7.00
  -5   1   5    4.00    4.80
  -5   1   5    7.00    4.90
  -5   1   5    1.00    9.20
   4  -1  -5  117.29   14.20
   4  -1  -5  114.29   20.60
   4  -1  -5  118.39   10.90
   4  -1  -5  126.39   15.80
   4  -1  -5  142.89   11.90
  -4   1   5  108.59   13.30
  -4   1   5  101.29   11.40
  -4   1   5  129.79   14.20
  -4   1   5  111.49   12.50
  -4   1   5  109.99   17.30
   3  -1  -5   12.30    9.00
   3  -1  -5   15.30    9.60
   3  -1  -5   17.90    4.50
   3  -1  -5   13.00    4.20
   3  -1  -5   22.70    6.10
   3  -1  -5   20.30   10.60
   3  -1  -5   20.90    7.40
  -3   1   5   17.30    6.60
  -3   1   5   26.80    7.30
  -3   1   5   12.80    5.50
  -3   1   5   19.70    7.30
  -3   1   5   18.00    6.10
  -3   1   5   13.10    6.70
   2  -1  -5   38.60    5.30
   2  -1  -5   39.80   10.30
   2  -1  -5   33.00    9.70
  -2   1   5   45.70    6.90
  -2   1   5   48.00    7.40
  -2   1   5   48.30    7.20
  -2   1   5   50.09    6.80
  -2   1   5   49.30    8.80
  -2   1   5   55.09    7.10
  -2   1   5   45.10    9.40
   1  -1  -5 2740.83  122.09
   1  -1  -5 2796.12  129.79
   1  -1  -5 2854.41  122.59
   1  -1  -5 2961.10  129.59
  -1   1   5 3015.00  127.19
  -1   1   5 2700.63  122.19
  -1   1   5 2885.21  130.39
  -1   1   5 2891.21  123.19
  -1   1   5 2976.60  122.19
  -1   1   5 2764.02  124.89
   0  -1  -5  728.53   38.50
   0  -1  -5  730.83   38.30
   0  -1  -5  707.43   32.70
   0  -1  -5  721.33   33.50
   0   1   5  731.13   36.40
   0   1   5  724.23   32.70
   0   1   5  683.53   32.70
   0   1   5  801.22   34.00
   0   1   5  729.43   35.80
  -1  -1  -5   97.29   10.50
  -1  -1  -5  109.69   10.90
  -1  -1  -5   97.29    6.90
   1   1   5   95.29   11.00
   1   1   5  102.59    8.90
   1   1   5   96.79    7.60
   1   1   5  109.99    8.50
  -2  -1  -5 3392.56  153.28
  -2  -1  -5 3111.19  147.29
  -2  -1  -5 3560.94  149.88
  -2  -1  -5 3611.24  147.79
   2   1   5 3195.68  153.68
   2   1   5 3681.53  150.28
   2   1   5 3620.44  149.88
   2   1   5 3557.64  155.28
   2   1   5 3564.14  148.89
  -3  -1  -5  146.99   14.60
  -3  -1  -5  138.19   10.40
  -3  -1  -5  134.79   14.00
  -3  -1  -5  141.69   15.90
  -3  -1  -5  141.69   10.60
  -3  -1  -5  140.99   11.10
   3   1   5  136.69   11.60
   3   1   5  149.79   17.20
   3   1   5  141.99   10.90
   3   1   5  137.39   11.50
   3   1   5  140.59   11.70
   3   1   5  142.39   18.80
  -4  -1  -5  143.59   14.20
  -4  -1  -5  138.09   14.90
  -4  -1  -5  126.39   15.90
  -4  -1  -5  145.89   11.80
   4   1   5  136.59   13.10
   4   1   5   90.29   19.40
   4   1   5  137.99   12.40
   4   1   5  127.39   11.70
   4   1   5  121.19   12.40
  -5  -1  -5  244.38   19.80
  -5  -1  -5  299.47   15.90
  -5  -1  -5  231.68   20.50
   5   1   5  282.07   19.50
   5   1   5  256.37   26.70
   5   1   5  231.98   20.60
   5   1   5  306.57   18.10
   5   1   5  189.78   32.70
  -6  -1  -5   95.49   10.00
   6   1   5  107.09    8.40
   6   1   5  128.09   13.20
   5  -2  -5   38.30    5.10
   5  -2  -5   31.90    4.70
   5  -2  -5   33.30    5.10
   5  -2  -5   26.80    7.00
  -5   2   5   36.50    9.70
  -5   2   5   21.70    7.10
  -5   2   5   20.00    5.60
  -5   2   5   10.60    9.50
  -5   2   5   28.20    6.80
   4  -2  -5  861.51   42.10
   4  -2  -5  861.81   44.90
   4  -2  -5  880.91   41.70
   4  -2  -5  871.71   49.80
   4  -2  -5  863.41   41.70
  -4   2   5  914.71   52.29
  -4   2   5  767.92   44.50
  -4   2   5  831.22   48.40
  -4   2   5  826.52   46.40
  -4   2   5  852.11   42.40
  -4   2   5  931.11   51.99
  -4   2   5  819.02   38.50
   3  -2  -5 1099.99   65.19
   3  -2  -5 1123.89   53.99
   3  -2  -5 1170.48   53.99
   3  -2  -5 1171.08   57.89
   3  -2  -5 1099.99   69.19
   3  -2  -5 1201.98   53.49
  -3   2   5 1197.98   56.89
  -3   2   5 1181.78   57.39
  -3   2   5 1222.68   57.69
  -3   2   5 1113.09   59.09
  -3   2   5 1162.78   53.09
  -3   2   5 1091.99   54.39
  -3   2   5 1187.68   58.29
  -3   2   5 1192.88   62.39
   2  -2  -5  831.52   50.39
   2  -2  -5  804.92   39.00
   2  -2  -5  862.61   38.80
   2  -2  -5  818.02   47.10
  -2   2   5  829.52   42.40
  -2   2   5  821.22   42.90
  -2   2   5  869.31   41.70
  -2   2   5  886.81   45.10
  -2   2   5  860.51   41.70
   1  -2  -5 1122.49   49.70
   1  -2  -5 1153.98   56.69
   1  -2  -5 1137.79   58.39
   1  -2  -5 1062.09   49.99
  -1   2   5 1176.78   55.89
  -1   2   5 1086.39   56.39
  -1   2   5 1133.19   51.49
  -1   2   5 1177.88   51.59
   0  -2  -5  116.59    7.40
   0  -2  -5  103.19    8.00
   0  -2  -5  107.09   12.70
   0  -2  -5  122.29   12.70
   0   2   5  106.89    7.80
   0   2   5  118.49   10.00
   0   2   5  114.99    7.70
   0   2   5  111.39   11.20
  -1  -2  -5 1174.68   58.29
  -1  -2  -5 1231.48   58.89
   1   2   5 1191.98   52.69
   1   2   5 1184.78   54.49
   1   2   5 1209.88   56.39
   1   2   5 1241.88   54.89
  -2  -2  -5  661.43   36.60
  -2  -2  -5  669.83   31.30
  -2  -2  -5  662.33   32.00
  -2  -2  -5  690.83   33.00
   2   2   5  658.83   38.60
   2   2   5  686.03   32.90
   2   2   5  667.23   36.70
   2   2   5  647.04   32.40
   2   2   5  663.33   31.80
   2   2   5  666.03   32.40
   2   2   5  703.43   37.60
  -3  -2  -5  645.34   34.40
  -3  -2  -5  607.74   30.40
  -3  -2  -5  657.43   36.90
  -3  -2  -5  646.44   32.00
  -3  -2  -5  619.04   31.50
  -3  -2  -5  612.84   30.40
   3   2   5  642.14   32.20
   3   2   5  604.54   36.00
   3   2   5  631.84   32.20
   3   2   5  635.74   31.10
   3   2   5  629.24   32.70
   3   2   5  648.74   41.80
   3   2   5  585.24   39.90
  -4  -2  -5 1104.59   51.79
  -4  -2  -5 1139.69   53.79
  -4  -2  -5 1068.99   58.79
  -4  -2  -5 1126.09   58.99
  -4  -2  -5 1192.48   58.59
   4   2   5 1171.68   54.09
   4   2   5 1177.08   55.19
   4   2   5 1165.18   54.89
   4   2   5 1179.98   55.59
   4   2   5 1105.09   69.39
   4   2   5 1125.69   57.99
  -5  -2  -5  138.99   14.20
   5   2   5  131.39   11.70
   5   2   5  127.79   13.90
   5   2   5  149.09   13.60
   5   2   5  140.69   17.80
  -6  -2  -5   19.60    2.90
   6   2   5   20.20    7.50
   6   2   5   19.60    3.70
   6   2   5   22.00    4.90
  -5   3   5   52.09    9.80
  -5   3   5   65.79    8.60
  -5   3   5   89.69    7.60
   4  -3  -5   37.70    5.90
   4  -3  -5   40.30   10.30
   4  -3  -5   18.40   12.80
  -4   3   5   38.70    8.60
  -4   3   5   36.80    9.60
  -4   3   5   24.80    9.30
  -4   3   5   32.30    7.30
  -4   3   5   41.40   17.90
  -4   3   5   28.30    9.60
   3  -3  -5  614.14   33.70
   3  -3  -5  649.43   49.60
   3  -3  -5  631.54   33.20
   3  -3  -5  694.53   37.40
   3  -3  -5  665.13   33.20
   3  -3  -5  711.23   33.00
   3  -3  -5  634.44   43.00
  -3   3   5  654.03   30.80
  -3   3   5  688.83   37.80
  -3   3   5  679.63   36.40
  -3   3   5  660.33   39.70
  -3   3   5  641.54   37.10
  -3   3   5  681.43   41.80
  -3   3   5  711.63   37.70
  -3   3   5  648.34   40.00
   2  -3  -5  416.06   28.90
   2  -3  -5  392.76   31.50
   2  -3  -5  401.26   20.90
  -2   3   5  448.46   24.40
  -2   3   5  429.46   29.80
  -2   3   5  409.66   21.20
  -2   3   5  437.46   28.20
  -2   3   5  422.66   26.50
  -2   3   5  406.06   24.00
  -2   3   5  391.06   25.70
   1  -3  -5  148.99    8.80
   1  -3  -5  155.08   14.50
   1  -3  -5  141.29    9.10
   1  -3  -5  158.78   17.00
  -1   3   5  142.89   14.40
  -1   3   5  144.89   14.30
  -1   3   5  145.29   11.50
   0  -3  -5   22.60    7.20
   0  -3  -5   37.40    5.60
   0  -3  -5   23.20    3.40
   0  -3  -5   31.20    4.00
   0  -3  -5   34.40    7.70
   0   3   5   27.40    4.60
   0   3   5   33.60    7.30
   0   3   5   34.30    8.70
  -1  -3  -5 2362.96  107.39
  -1  -3  -5 2535.55  109.29
  -1  -3  -5 2606.04  113.89
  -1  -3  -5 2625.64  113.79
   1   3   5 2382.86  112.59
   1   3   5 2509.95  108.09
   1   3   5 2521.35  111.79
  -2  -3  -5 1256.27   55.89
  -2  -3  -5 1202.58   55.49
  -2  -3  -5 1244.98   60.29
  -2  -3  -5 1232.08   53.59
  -2  -3  -5 1180.88   53.79
   2   3   5 1205.08   59.69
   2   3   5 1161.28   53.59
   2   3   5 1163.88   58.39
   2   3   5 1155.58   55.89
   2   3   5 1215.28   62.29
  -3  -3  -5  127.79   15.10
  -3  -3  -5  146.69   11.60
  -3  -3  -5  137.99    9.90
  -3  -3  -5  131.19   10.00
  -3  -3  -5  143.49   11.70
  -3  -3  -5  134.39   12.00
  -3  -3  -5  127.49   16.50
  -3  -3  -5  149.99   10.60
  -3  -3  -5  165.88   11.90
   3   3   5  123.79   15.60
   3   3   5  126.99   12.60
   3   3   5  145.29   20.40
   3   3   5  137.09   11.60
   3   3   5  124.19   18.10
   3   3   5  150.78   15.30
   3   3   5  148.39   11.50
   3   3   5  134.59   11.00
  -4  -3  -5  168.98   12.90
  -4  -3  -5  178.38   14.40
  -4  -3  -5  168.98   13.70
   4   3   5  184.58   16.00
   4   3   5  160.78   14.10
   4   3   5  168.48   14.30
   4   3   5  171.28   24.90
   4   3   5  193.58   20.10
   4   3   5  183.38   14.80
   4   3   5  193.68   21.00
  -5  -3  -5   70.09    8.10
  -5  -3  -5   52.39   11.20
   5   3   5   57.19   13.90
   5   3   5  128.99   30.80
   5   3   5   81.89   10.30
   5   3   5   64.09   10.70
   5   3   5   62.69   13.80
   5   3   5   79.89    9.80
   6   3   5  161.68   18.00
   6   3   5  148.59   10.90
   4  -4  -5   54.49    6.90
   4  -4  -5   65.59    7.40
   4  -4  -5   47.30    7.60
  -4   4   5   65.09   10.80
  -4   4   5   63.39    8.90
  -4   4   5   80.89   13.70
  -4   4   5   71.69   11.80
  -4   4   5   34.70    7.80
  -4   4   5   43.50    9.30
   3  -4  -5    5.80    8.60
   3  -4  -5    5.40    4.40
   3  -4  -5    2.00    8.30
  -3   4   5    3.40    5.50
  -3   4   5   -5.10    7.10
  -3   4   5    6.10    6.60
  -3   4   5   -2.50    6.50
  -3   4   5    4.40    5.40
  -3   4   5   11.20    6.80
  -3   4   5    0.80    4.30
   2  -4  -5 2036.00   88.59
   2  -4  -5 2036.40   97.89
   2  -4  -5 2063.79   89.39
   2  -4  -5 2074.09  105.19
  -2   4   5 2084.79   96.19
  -2   4   5 2214.68  100.09
  -2   4   5 2002.00   93.49
  -2   4   5 2049.29  100.19
  -2   4   5 1828.82   95.79
   1  -4  -5  353.96   19.10
   1  -4  -5  389.36   28.60
   1  -4  -5  353.96   19.20
   1  -4  -5  371.36   18.30
   1  -4  -5  392.46   25.00
  -1   4   5  399.06   25.10
  -1   4   5  405.86   22.10
  -1   4   5  398.06   24.50
  -1   4   5  367.36   23.30
  -1   4   5  401.06   26.80
  -1   4   5  366.46   21.90
   0  -4  -5   79.49   11.60
   0  -4  -5   85.59   11.00
   0  -4  -5   69.69    7.50
   0  -4  -5   80.89    6.30
   0   4   5   85.29    9.00
   0   4   5   72.99   12.30
   0   4   5   87.19   10.50
  -1  -4  -5 1222.28   54.49
  -1  -4  -5 1192.38   54.89
  -1  -4  -5 1251.87   60.59
  -1  -4  -5 1237.58   56.79
  -1  -4  -5 1248.28   57.99
  -1  -4  -5 1329.57   61.59
   1   4   5 1284.87   60.39
   1   4   5 1218.38   56.29
   1   4   5 1127.99   59.89
  -2  -4  -5  717.93   36.30
  -2  -4  -5  684.73   33.60
  -2  -4  -5  759.92   36.20
  -2  -4  -5  713.43   40.40
  -2  -4  -5  759.92   33.70
  -2  -4  -5  702.23   33.60
  -2  -4  -5  686.83   33.90
   2   4   5  716.93   39.70
   2   4   5  703.03   35.30
   2   4   5  708.43   37.40
   2   4   5  687.53   35.70
   2   4   5  691.93   36.90
  -3  -4  -5  415.46   21.60
  -3  -4  -5  410.96   21.40
  -3  -4  -5  402.66   21.10
  -3  -4  -5  428.66   29.50
  -3  -4  -5  407.56   23.80
  -3  -4  -5  422.06   23.90
  -3  -4  -5  405.06   22.50
  -3  -4  -5  393.76   23.20
   3   4   5  423.86   28.90
   3   4   5  400.26   23.30
   3   4   5  377.56   21.80
   3   4   5  424.66   24.00
   3   4   5  405.36   25.80
   3   4   5  400.96   22.20
   3   4   5  365.66   30.50
  -4  -4  -5  104.69   12.70
  -4  -4  -5  131.69   11.40
  -4  -4  -5  111.49    9.60
  -4  -4  -5  131.39   11.30
  -4  -4  -5  119.29   11.90
   4   4   5  134.89   13.50
   4   4   5  105.39   14.30
   4   4   5  114.59   12.90
   4   4   5  117.29   11.90
   4   4   5  129.69   15.90
  -5  -4  -5  291.57   17.10
  -5  -4  -5  334.77   19.90
   5   4   5  326.87   25.10
   5   4   5  315.67   20.00
   5   4   5  331.67   18.20
   5   4   5  311.37   24.50
   6   4   5  156.18   12.30
   4  -5  -5  132.89   10.80
   4  -5  -5  104.69    8.30
  -4   5   5  113.99   12.50
  -4   5   5  110.09   12.00
  -4   5   5  111.59   17.30
  -4   5   5   88.59   11.60
   3  -5  -5  132.69   18.10
   3  -5  -5  143.69   10.90
   3  -5  -5  160.38   18.00
  -3   5   5  126.69   13.90
  -3   5   5  187.68   20.10
  -3   5   5  163.48   16.60
  -3   5   5  148.19   16.90
  -3   5   5  164.68   15.10
   2  -5  -5 1958.10   86.89
   2  -5  -5 1860.51   87.39
   2  -5  -5 1862.61  104.29
   2  -5  -5 2100.89   96.19
  -2   5   5 2132.59   99.59
  -2   5   5 1882.01   91.09
  -2   5   5 2116.59   95.49
  -2   5   5 1944.71   92.79
  -2   5   5 1984.70   92.89
  -2   5   5 2135.09   99.49
  -2   5   5 2007.40   91.49
  -2   5   5 1965.20   99.29
   1  -5  -5   43.80   11.50
   1  -5  -5   62.09    5.30
   1  -5  -5   57.09    6.90
   1  -5  -5   64.49   10.60
  -1   5   5   67.19   13.40
  -1   5   5   72.29    9.70
  -1   5   5   60.89    8.40
  -1   5   5   62.59   12.30
  -1   5   5   57.19    9.30
  -1   5   5   60.89   12.40
  -1   5   5   74.19   11.70
  -1   5   5   76.49   12.20
  -1   5   5   61.99    8.20
   0  -5  -5  300.67   18.00
   0  -5  -5  328.27   22.10
   0  -5  -5  292.77   16.40
   0  -5  -5  322.67   16.00
   0  -5  -5  324.47   23.70
   0   5   5  328.07   19.90
   0   5   5  327.97   22.00
   0   5   5  332.47   23.90
   0   5   5  309.37   23.20
   0   5   5  306.37   21.10
   0   5   5  275.87   17.10
   0   5   5  317.67   20.40
  -1  -5  -5  421.56   21.50
  -1  -5  -5  435.26   26.70
  -1  -5  -5  420.56   25.10
  -1  -5  -5  419.46   27.50
  -1  -5  -5  423.36   21.00
   1   5   5  400.16   27.10
   1   5   5  409.06   23.30
   1   5   5  436.26   28.10
   1   5   5  415.66   24.50
   1   5   5  427.86   23.90
  -2  -5  -5  482.35   25.80
  -2  -5  -5  522.85   28.90
  -2  -5  -5  483.75   25.80
  -2  -5  -5  528.85   25.90
  -2  -5  -5  522.75   33.10
   2   5   5  522.05   28.00
   2   5   5  491.65   30.70
   2   5   5  505.25   32.00
   2   5   5  496.75   28.20
   2   5   5  545.25   28.10
   2   5   5  501.65   27.20
  -3  -5  -5  109.79    9.50
  -3  -5  -5   99.39   12.10
  -3  -5  -5  105.09    9.40
  -3  -5  -5   94.09   12.40
  -3  -5  -5  108.09   11.60
  -3  -5  -5  107.59    9.80
  -3  -5  -5   98.69   10.10
  -3  -5  -5  105.39   16.30
   3   5   5  108.59   16.80
   3   5   5   98.59   11.70
   3   5   5  114.69   12.00
  -4  -5  -5  222.78   14.90
  -4  -5  -5  240.48   14.50
  -4  -5  -5  243.38   17.80
  -4  -5  -5  263.47   16.60
  -4  -5  -5  199.48   21.80
  -4  -5  -5  250.87   17.50
   4   5   5  246.38   24.20
   4   5   5  254.37   19.20
   4   5   5  234.28   17.80
  -5  -5  -5   48.20    7.60
  -5  -5  -5   51.89    7.30
   5   5   5   55.59    7.90
   5   5   5   52.49    9.40
   5   5   5   26.40   14.50
   3  -6  -5    3.40    7.90
   3  -6  -5   -1.80    3.70
  -3   6   5    5.70    6.00
  -3   6   5    7.20    7.10
  -3   6   5   16.40    6.50
  -3   6   5    5.70    5.40
  -3   6   5    4.70    5.50
   2  -6  -5  119.89   11.80
   2  -6  -5  150.08   15.80
   2  -6  -5  152.18   10.20
  -2   6   5  122.29   15.20
  -2   6   5  160.78   15.90
  -2   6   5  121.29   16.40
  -2   6   5  169.18   15.40
  -2   6   5  147.79   15.30
  -2   6   5  138.89   16.60
  -2   6   5  145.59   16.30
  -2   6   5  131.39   18.30
   1  -6  -5  166.18   19.10
   1  -6  -5  183.28   13.20
   1  -6  -5  204.48   11.90
   1  -6  -5  225.38   17.50
   1  -6  -5  206.78   26.30
  -1   6   5  221.88   18.00
  -1   6   5  200.58   16.80
  -1   6   5  201.68   20.10
  -1   6   5  219.58   19.70
  -1   6   5  200.88   14.30
  -1   6   5  209.58   16.50
  -1   6   5  213.88   18.00
  -1   6   5  202.38   22.50
   0  -6  -5  294.47   16.80
   0  -6  -5  310.37   16.40
   0  -6  -5  334.97   22.80
   0  -6  -5  307.77   19.20
   0  -6  -5  293.07   24.60
   0   6   5  347.57   21.90
   0   6   5  313.87   25.60
   0   6   5  291.27   20.80
   0   6   5  304.77   20.30
   0   6   5  311.87   21.60
   0   6   5  277.67   21.10
   0   6   5  275.27   23.20
   0   6   5  325.27   23.30
   0   6   5  315.37   19.80
  -1  -6  -5  662.83   37.20
  -1  -6  -5  695.83   39.90
  -1  -6  -5  678.53   32.40
  -1  -6  -5  669.93   32.90
   1   6   5  704.13   37.70
   1   6   5  697.23   35.70
   1   6   5  665.03   33.90
   1   6   5  739.93   35.50
   1   6   5  612.14   34.70
   1   6   5  670.03   41.50
  -2  -6  -5   52.89    9.20
  -2  -6  -5   71.99   13.00
  -2  -6  -5   70.99   10.00
  -2  -6  -5   71.29    9.00
  -2  -6  -5   83.39    7.40
  -2  -6  -5   75.09    8.00
  -2  -6  -5   78.79    8.90
   2   6   5   63.29    9.60
   2   6   5   65.29    8.70
   2   6   5   83.69   10.90
   2   6   5   62.59    8.60
   2   6   5   78.59   11.30
   2   6   5   71.19   12.60
  -3  -6  -5  597.64   36.40
  -3  -6  -5  653.03   32.30
  -3  -6  -5  633.74   32.80
  -3  -6  -5  671.43   42.30
  -3  -6  -5  651.23   35.50
  -3  -6  -5  630.44   32.10
  -3  -6  -5  636.74   32.10
   3   6   5  572.14   32.40
   3   6   5  640.54   33.50
   3   6   5  667.53   34.90
  -4  -6  -5  141.89   13.90
  -4  -6  -5  132.19   12.70
  -4  -6  -5  149.79   11.60
  -4  -6  -5  174.18   13.10
  -4  -6  -5  167.28   12.00
  -4  -6  -5  144.19   12.80
   4   6   5  151.38   13.60
  -5  -6  -5   71.99    7.10
   5   6   5  101.79   11.50
   5   6   5   65.59   10.10
  -3   7   5  392.26   25.80
  -3   7   5  470.05   23.90
  -3   7   5  411.86   24.30
  -2   7   5  164.48   15.70
  -2   7   5  171.18   15.20
  -2   7   5  134.89   14.10
  -2   7   5  184.88   17.00
  -2   7   5  186.28   16.80
   1  -7  -5  451.25   28.20
  -1   7   5  518.55   30.70
  -1   7   5  493.25   30.20
  -1   7   5  518.45   31.60
  -1   7   5  492.95   28.90
  -1   7   5  467.85   26.80
  -1   7   5  491.95   32.10
  -1   7   5  510.05   30.00
  -1   7   5  439.86   37.30
   0  -7  -5  755.62   41.30
   0  -7  -5  702.03   37.90
   0  -7  -5  766.22   34.60
   0  -7  -5  725.13   42.50
   0  -7  -5  729.13   35.20
   0   7   5  631.34   40.90
   0   7   5  712.73   40.00
   0   7   5  734.13   47.60
   0   7   5  768.82   37.80
   0   7   5  770.52   40.80
   0   7   5  767.62   42.00
   0   7   5  745.23   40.10
   0   7   5  752.82   41.10
   0   7   5  723.83   38.30
  -1  -7  -5 1091.79   58.49
  -1  -7  -5 1092.19   57.39
  -1  -7  -5 1142.59   50.69
  -1  -7  -5 1079.09   50.89
  -1  -7  -5  982.30   50.79
   1   7   5 1061.19   55.69
   1   7   5 1051.69   52.99
   1   7   5 1153.58   53.69
   1   7   5 1083.69   62.09
   1   7   5 1110.09   50.49
   1   7   5 1195.78   57.69
   1   7   5 1138.59   54.29
  -2  -7  -5  237.38   15.70
  -2  -7  -5  232.98   16.20
  -2  -7  -5  243.78   16.10
  -2  -7  -5  239.08   21.60
  -2  -7  -5  246.38   15.50
  -2  -7  -5  251.87   18.90
  -2  -7  -5  226.08   19.20
   2   7   5  253.97   17.90
   2   7   5  228.88   23.90
   2   7   5  254.47   17.60
   2   7   5  245.48   18.00
   2   7   5  259.17   18.50
   2   7   5  219.48   18.90
  -3  -7  -5 1065.19   47.00
  -3  -7  -5 1038.30   47.60
  -3  -7  -5  845.82   52.79
  -3  -7  -5  942.21   56.69
  -3  -7  -5 1045.50   48.00
   3   7   5  908.11   48.00
   3   7   5 1021.90   48.60
   3   7   5  984.20   49.10
  -4  -7  -5  511.35   28.80
  -4  -7  -5  457.45   23.50
  -4  -7  -5  420.16   36.30
  -4  -7  -5  466.95   25.20
  -4  -7  -5  427.96   25.30
  -4  -7  -5  416.96   23.80
   4   7   5  452.65   27.90
  -5  -7  -5  149.39   10.00
   5   7   5  161.38   14.40
  -2   8   5    6.90    4.70
  -2   8   5    4.60    4.30
  -2   8   5   11.90    5.80
  -2   8   5   15.60    4.90
  -1   8   5   55.99    8.90
  -1   8   5   53.89    7.60
  -1   8   5   51.59   10.60
  -1   8   5   66.49   10.10
  -1   8   5   62.39   10.30
  -1   8   5   51.89    9.90
   0  -8  -5  961.50   45.30
   0  -8  -5  911.21   50.99
   0  -8  -5  979.20   46.10
   0  -8  -5  965.30   48.80
   0   8   5 1158.48   54.29
   0   8   5  977.60   60.39
   0   8   5  957.70   49.30
   0   8   5 1047.60   52.39
   0   8   5  987.00   50.19
  -1  -8  -5  322.87   18.40
  -1  -8  -5  330.27   18.90
  -1  -8  -5  320.77   19.50
  -1  -8  -5  303.67   22.10
  -1  -8  -5  327.17   25.30
   1   8   5  325.07   21.00
   1   8   5  332.77   23.80
   1   8   5  311.67   21.40
   1   8   5  302.37   22.70
   1   8   5  340.57   24.10
   1   8   5  344.27   31.50
   1   8   5  325.27   20.60
  -2  -8  -5  332.97   19.20
  -2  -8  -5  315.07   27.10
  -2  -8  -5  330.37   22.80
  -2  -8  -5  331.47   19.10
   2   8   5  322.17   23.40
   2   8   5  344.77   25.90
   2   8   5  262.67   29.50
   2   8   5  302.37   23.80
  -3  -8  -5  515.85   26.90
  -3  -8  -5  497.45   26.80
  -3  -8  -5  502.45   26.30
  -3  -8  -5  526.35   30.50
  -3  -8  -5  415.56   37.20
  -3  -8  -5  511.85   26.40
   3   8   5  506.35   28.10
   3   8   5  498.05   27.30
   3   8   5  453.45   27.30
  -4  -8  -5  305.97   19.30
  -4  -8  -5  301.77   16.40
  -4  -8  -5  304.37   17.30
  -4  -8  -5  265.97   16.60
  -4  -8  -5  273.77   18.10
   4   8   5  284.37   19.40
  -5  -8  -5  114.69    8.40
   5   8   5   97.49   11.20
  -1   9   5  201.18   13.70
  -1   9   5  180.08   11.60
  -1   9   5  157.48   12.50
  -1   9   5  191.68   14.50
   0  -9  -5   20.30    5.00
   0  -9  -5   20.80    4.60
   0   9   5   19.40    6.40
   0   9   5   15.50    6.00
   0   9   5   17.50    5.40
   0   9   5   27.80    7.60
   0   9   5   26.10    7.30
  -1  -9  -5   87.99   10.30
  -1  -9  -5   86.99    8.60
  -1  -9  -5   75.59   10.00
  -1  -9  -5   71.69    8.00
   1   9   5   87.59   12.70
   1   9   5   86.69   10.40
   1   9   5   79.29   10.60
   1   9   5   80.19    8.90
   1   9   5   95.09   14.80
   1   9   5   77.99    9.70
  -2  -9  -5    3.60    6.70
  -2  -9  -5    0.50    2.80
  -2  -9  -5   10.00    4.60
  -2  -9  -5    2.20    5.20
  -2  -9  -5   -2.40    2.90
   2   9   5    7.90    7.20
   2   9   5   -5.70    4.30
   2   9   5    3.70    8.00
   2   9   5   -5.00    6.40
   2   9   5    4.80    4.50
  -3  -9  -5   43.00    8.90
  -3  -9  -5   37.50    6.60
  -3  -9  -5   38.70    6.20
  -3  -9  -5   35.30    5.70
  -3  -9  -5   36.70    6.30
   3   9   5   25.30    6.10
   3   9   5   28.30    7.50
   3   9   5   29.80    5.90
   3   9   5   48.10   11.20
   3   9   5   25.40    5.80
  -4  -9  -5   26.70    4.90
  -4  -9  -5   27.90    4.30
  -4  -9  -5   12.10    8.80
  -4  -9  -5   33.80    4.20
   4   9   5   13.50    5.00
   0  10   5   60.19    9.50
   0  10   5   80.59    9.70
   0  10   5   73.49    8.80
  -1 -10  -5    6.60    3.60
  -1 -10  -5    9.00    4.40
  -1 -10  -5    6.60    7.40
   1  10   5    6.20    3.80
   1  10   5    9.20    4.90
   1  10   5   12.30    7.70
   1  10   5   12.40    4.50
  -2 -10  -5   41.00    5.50
  -2 -10  -5   39.60    7.60
  -2 -10  -5   42.80    5.40
  -2 -10  -5   43.10    6.20
   2  10   5   33.40    6.10
   2  10   5   25.00    6.70
   2  10   5   34.00    8.70
  -3 -10  -5   36.10    4.60
  -3 -10  -5   38.50    4.70
  -3 -10  -5   43.60    5.20
   3  10   5   23.90    4.40
   3  10   5   32.00    8.00
   3  10   5   27.10    4.50
   3   8  -6  249.18   13.60
   3   8  -6  236.38   11.40
  -3  -8   6  205.08   15.20
  -3  -8   6  223.38   12.20
   2   8  -6   47.80    8.40
   2   8  -6   65.49   10.30
   2   8  -6   40.40    6.80
  -2  -8   6   29.30    6.60
  -2  -8   6   59.49    6.40
  -2  -8   6   41.00    6.40
  -2  -8   6   52.09    6.20
   1   8  -6   76.69    8.60
   1   8  -6   75.59    8.80
   1   8  -6   72.89    9.50
  -1  -8   6   73.69   10.50
  -1  -8   6   82.69    8.00
  -1  -8   6   67.49    9.00
  -1  -8   6   75.69    7.50
  -1  -8   6  114.09   16.40
  -1  -8   6   89.49   11.50
   0   8  -6  501.85   25.00
   0   8  -6  436.56   28.80
   0   8  -6  440.86   23.80
   0   8  -6  472.05   26.60
   0  -8   6  530.95   29.10
   0  -8   6  403.66   25.40
   0  -8   6  586.14   31.40
   0  -8   6  481.55   24.80
  -1   8  -6  514.05   26.30
   1  -8   6  529.55   25.40
   1  -8   6  505.85   27.30
   1  -8   6  550.64   27.00
   3   7  -6   23.20    9.00
   3   7  -6   -0.10    9.70
  -3  -7   6    9.40    8.10
  -3  -7   6   11.30    6.40
  -3  -7   6    5.80    3.70
  -3  -7   6    9.50    6.10
  -3  -7   6   14.50    4.40
  -3  -7   6   11.20    5.00
   2   7  -6  285.17   16.70
   2   7  -6  304.07   22.60
  -2  -7   6  266.87   17.60
  -2  -7   6  297.07   18.60
  -2  -7   6  275.17   17.30
  -2  -7   6  271.87   19.00
  -2  -7   6  267.67   18.70
   1   7  -6   84.29   13.80
   1   7  -6  102.09    8.20
   1   7  -6  100.29   12.40
   1   7  -6   96.49    9.10
   1   7  -6   95.59   10.80
  -1  -7   6   87.49   13.20
  -1  -7   6   90.89   12.10
  -1  -7   6  116.49   11.80
  -1  -7   6  105.89   10.60
  -1  -7   6  116.29   12.30
   0   7  -6  131.59   12.70
   0   7  -6  111.19   11.80
   0   7  -6  113.79   10.50
   0   7  -6  121.79   21.60
   0   7  -6   98.29   16.60
   0   7  -6  122.29   12.50
   0  -7   6  123.19   14.80
   0  -7   6  115.79   11.50
   0  -7   6  154.48   21.30
   0  -7   6  130.69   11.10
   0  -7   6  126.29   11.50
  -1   7  -6  348.17   29.00
  -1   7  -6  288.87   27.70
  -1   7  -6  339.47   19.50
  -1   7  -6  334.27   20.40
  -1   7  -6  354.36   21.40
   1  -7   6  277.57   20.30
   1  -7   6  304.97   18.60
   1  -7   6  325.07   20.60
   1  -7   6  325.57   18.30
  -2   7  -6   65.89    6.80
  -2   7  -6   69.59    8.50
  -2   7  -6   63.39    7.40
  -2   7  -6   50.79   15.90
  -2   7  -6   45.90   17.00
   2  -7   6   60.69    7.10
   2  -7   6   54.59    7.60
   4   6  -6   52.79    9.80
   4   6  -6   68.39   11.30
   4   6  -6   87.59    8.20
  -4  -6   6   78.09   10.00
  -4  -6   6   88.39   13.40
  -4  -6   6   93.09    7.50
  -4  -6   6   81.59   10.00
   3   6  -6  271.07   17.40
   3   6  -6  240.58   21.90
  -3  -6   6  256.17   15.20
  -3  -6   6  263.87   18.20
  -3  -6   6  250.07   15.90
  -3  -6   6  201.78   20.30
  -3  -6   6  275.27   17.10
  -3  -6   6  245.78   17.50
  -3  -6   6  257.87   20.10
   2   6  -6  183.68   18.60
   2   6  -6  186.08   13.10
   2   6  -6  172.78   19.20
   2   6  -6  165.08   15.50
   2   6  -6  146.59   20.00
   2   6  -6  167.38   14.00
  -2  -6   6  178.98   14.40
  -2  -6   6  176.28   13.70
  -2  -6   6  186.98   14.40
  -2  -6   6  208.98   16.50
  -2  -6   6  202.58   26.00
  -2  -6   6  182.58   17.00
  -2  -6   6  184.38   15.80
   1   6  -6  206.18   15.10
   1   6  -6  226.68   18.40
   1   6  -6  213.88   14.40
   1   6  -6  228.78   21.40
   1   6  -6  190.38   15.70
  -1  -6   6  215.88   15.80
  -1  -6   6  194.98   17.40
  -1  -6   6  235.18   15.90
  -1  -6   6  215.78   17.60
  -1  -6   6  211.78   15.50
  -1  -6   6  208.48   23.80
  -1  -6   6  213.58   18.70
   0   6  -6   18.10    6.60
   0   6  -6   15.70   12.30
   0   6  -6   15.50    6.30
   0   6  -6   15.60    7.20
   0   6  -6    8.50   15.50
   0   6  -6    4.80    7.60
   0  -6   6   22.70   10.10
   0  -6   6   16.40    5.80
   0  -6   6   18.70    6.40
   0  -6   6   11.90    8.10
  -1   6  -6    4.10   11.00
  -1   6  -6    7.70    5.60
  -1   6  -6   -8.30   23.90
  -1   6  -6    1.70    3.80
  -1   6  -6    0.40    5.40
   1  -6   6    0.30    9.10
   1  -6   6   -3.10    4.90
   1  -6   6   -3.30    4.60
   1  -6   6    3.00    4.80
  -2   6  -6  213.88   16.90
  -2   6  -6  200.28   19.00
  -2   6  -6  200.68   34.50
  -2   6  -6  215.88   14.70
  -2   6  -6  207.08   15.20
   2  -6   6  191.08   14.90
   2  -6   6  183.98   16.90
  -3   6  -6  146.29   10.90
  -3   6  -6  110.29   20.00
  -3   6  -6  143.69   12.30
  -3   6  -6  154.38   11.10
   3  -6   6  134.39   12.10
   3  -6   6  160.88   12.90
   4   5  -6  169.58   16.30
   4   5  -6  146.59   11.30
   4   5  -6  161.38   19.30
   4   5  -6  187.88   13.10
  -4  -5   6  241.48   24.60
  -4  -5   6  177.28   14.90
  -4  -5   6  173.98   12.00
  -4  -5   6  160.58   14.20
   3   5  -6   57.69   13.30
   3   5  -6   54.49    7.30
   3   5  -6   45.90    7.50
   3   5  -6   48.10   11.80
  -3  -5   6   42.10    6.90
  -3  -5   6   49.99    6.50
  -3  -5   6   57.29   10.50
  -3  -5   6   55.79    9.20
  -3  -5   6   46.50    7.70
  -3  -5   6   37.70    8.40
  -3  -5   6   39.90    9.60
   2   5  -6  269.77   22.00
   2   5  -6  252.67   22.50
   2   5  -6  268.37   17.50
   2   5  -6  245.48   20.90
   2   5  -6  237.18   18.90
  -2  -5   6  254.97   17.40
  -2  -5   6  251.67   19.10
  -2  -5   6  248.48   18.90
  -2  -5   6  268.17   20.60
  -2  -5   6  255.97   17.00
  -2  -5   6  254.37   17.20
  -2  -5   6  241.78   19.30
   1   5  -6  962.70   48.00
   1   5  -6  953.00   48.60
   1   5  -6 1020.30   48.00
   1   5  -6 1015.40   55.39
   1   5  -6 1072.09   56.49
  -1  -5   6 1053.89   49.90
  -1  -5   6 1065.69   52.29
  -1  -5   6 1003.50   49.80
  -1  -5   6 1042.70   56.79
  -1  -5   6 1027.80   48.80
  -1  -5   6  930.91   51.59
  -1  -5   6 1037.90   50.99
   0   5  -6  214.38   17.00
   0   5  -6  218.98   14.20
   0   5  -6  234.78   25.00
   0   5  -6  239.98   16.90
   0   5  -6  220.58   26.70
   0  -5   6  220.28   19.10
   0  -5   6  236.88   15.90
   0  -5   6  230.78   18.40
   0  -5   6  221.48   17.80
   0  -5   6  213.68   20.60
   0  -5   6  235.78   18.70
  -1   5  -6  934.81   42.20
  -1   5  -6  926.01   47.40
  -1   5  -6 1005.70   53.69
  -1   5  -6  995.60   47.30
  -1   5  -6  974.00   59.99
   1  -5   6  933.61   46.20
   1  -5   6  966.40   45.50
   1  -5   6  899.11   49.10
   1  -5   6  870.01   46.50
   1  -5   6  901.51   47.10
  -2   5  -6  142.59   13.50
  -2   5  -6  133.79   12.70
  -2   5  -6  123.89   13.00
  -2   5  -6  139.79   27.70
  -2   5  -6  141.39   26.90
  -2   5  -6  146.29   15.80
   2  -5   6  120.09   12.30
   2  -5   6  117.39   17.00
   2  -5   6  124.89   11.30
   2  -5   6   99.59   15.40
  -3   5  -6  170.98   31.50
  -3   5  -6  189.18   14.00
  -3   5  -6  173.28   12.80
  -3   5  -6  180.58   17.40
  -3   5  -6  197.28   15.40
   3  -5   6  178.28   14.60
   3  -5   6  151.18   16.70
   3  -5   6  183.98   13.20
   5   4  -6    5.10    5.80
   5   4  -6    7.10    3.50
   5   4  -6   10.00    3.10
  -5  -4   6    5.70    4.70
  -5  -4   6   12.80    4.60
   4   4  -6  575.64   35.00
   4   4  -6  554.74   29.90
   4   4  -6  589.34   38.20
   4   4  -6  565.44   28.60
  -4  -4   6  553.14   30.80
  -4  -4   6  582.34   31.40
  -4  -4   6  533.15   31.60
  -4  -4   6  552.34   28.80
   3   4  -6   44.40    7.90
   3   4  -6   31.90    6.40
   3   4  -6   56.59   12.90
  -3  -4   6   52.09    8.90
  -3  -4   6   37.90    6.70
  -3  -4   6   41.50    8.80
  -3  -4   6   32.20    5.60
  -3  -4   6   43.50    7.90
   2   4  -6  530.05   30.80
   2   4  -6  523.45   35.20
   2   4  -6  555.94   34.30
   2   4  -6  526.15   26.30
   2   4  -6  514.35   27.60
  -2  -4   6  520.35   35.10
  -2  -4   6  478.55   29.40
  -2  -4   6  515.25   33.40
  -2  -4   6  504.45   28.80
  -2  -4   6  493.95   27.50
  -2  -4   6  512.75   30.30
  -2  -4   6  490.05   27.20
  -2  -4   6  515.05   27.90
   1   4  -6  208.48   20.00
   1   4  -6  221.18   19.10
   1   4  -6  194.08   14.30
   1   4  -6  227.58   20.40
   1   4  -6  222.98   14.90
   1   4  -6  206.38   15.80
   1   4  -6  210.58   16.60
   1   4  -6  212.88   13.90
  -1  -4   6  234.98   16.80
  -1  -4   6  216.68   16.80
  -1  -4   6  279.07   20.30
  -1  -4   6  227.78   15.00
  -1  -4   6  231.48   16.40
  -1  -4   6  242.78   20.90
  -1  -4   6  215.68   15.80
   0   4  -6  838.12   43.60
   0   4  -6  921.31   49.50
   0   4  -6  877.21   41.50
   0   4  -6  949.40   51.79
   0   4  -6  845.02   42.90
   0  -4   6  833.72   43.70
   0  -4   6  899.01   42.50
   0  -4   6  896.11   43.60
   0  -4   6  826.22   44.30
   0  -4   6  965.40   49.60
   0  -4   6  890.31   47.90
  -1   4  -6  104.09   19.30
  -1   4  -6  102.79   12.60
  -1   4  -6   91.29   11.50
  -1   4  -6   92.29   16.10
  -1   4  -6   98.09   14.30
   1  -4   6   91.89   13.60
   1  -4   6   77.09   10.90
   1  -4   6   96.19   12.00
   1  -4   6  101.19   13.60
   1  -4   6   92.29   10.10
   1  -4   6  104.09    9.60
  -2   4  -6  156.28   13.70
  -2   4  -6  142.89   14.40
  -2   4  -6  122.09    8.70
  -2   4  -6  131.19   26.70
  -2   4  -6  135.89   16.60
  -2   4  -6  140.09   24.00
   2  -4   6  128.89   11.30
   2  -4   6   88.89   13.40
   2  -4   6  110.89   15.30
   2  -4   6  124.79   12.50
   2  -4   6  121.69   15.20
  -3   4  -6  266.77   18.60
  -3   4  -6  264.77   17.10
  -3   4  -6  237.58   31.50
  -3   4  -6  231.98   18.00
  -3   4  -6  251.07   30.80
  -3   4  -6  252.27   22.30
   3  -4   6  264.17   17.30
   3  -4   6  277.27   17.20
   3  -4   6  195.88   25.40
   3  -4   6  255.77   19.50
   3  -4   6  214.28   26.30
  -4   4  -6   91.59   18.30
  -4   4  -6  108.79   20.10
  -4   4  -6   82.99   11.10
  -4   4  -6  106.49    9.70
  -4   4  -6  102.09    9.60
   4  -4   6   94.89   12.30
   4  -4   6   98.99    9.10
   4  -4   6   94.89   11.70
   5   3  -6  261.37   18.80
   5   3  -6  281.17   15.00
   5   3  -6  239.08   21.50
  -5  -3   6  281.77   15.40
  -5  -3   6  257.67   16.30
   4   3  -6  175.58   12.60
   4   3  -6  171.08   11.40
   4   3  -6  182.18   18.40
   4   3  -6  179.98   19.60
   4   3  -6  167.98   14.00
  -4  -3   6  182.28   14.10
  -4  -3   6  174.78   14.60
  -4  -3   6  168.08   16.10
  -4  -3   6  169.88   12.60
  -4  -3   6  154.48   16.50
   3   3  -6 1405.06   64.99
   3   3  -6 1357.56   63.09
   3   3  -6 1493.45   70.69
   3   3  -6 1399.96   66.29
   3   3  -6 1442.56   75.49
  -3  -3   6 1396.36   67.19
  -3  -3   6 1477.85   68.69
  -3  -3   6 1385.16   67.89
  -3  -3   6 1409.36   66.09
  -3  -3   6 1389.16   62.99
   2   3  -6   76.99   10.10
   2   3  -6   68.49    8.10
   2   3  -6   68.89   13.10
   2   3  -6   70.59   10.70
   2   3  -6   73.09   10.80
  -2  -3   6   71.49    9.20
  -2  -3   6   78.49   11.10
  -2  -3   6   72.19   11.00
  -2  -3   6   87.39    9.60
  -2  -3   6   75.29    8.60
  -2  -3   6   72.59    9.90
  -2  -3   6   77.09   15.50
  -2  -3   6   70.69    9.90
  -2  -3   6   70.29    8.50
   1   3  -6 1301.77   60.19
   1   3  -6 1384.66   63.29
   1   3  -6 1342.57   63.39
   1   3  -6 1284.57   66.49
   1   3  -6 1445.06   68.59
   1   3  -6 1303.17   61.09
   1   3  -6 1429.06   67.79
  -1  -3   6 1364.26   67.59
  -1  -3   6 1306.67   62.19
  -1  -3   6 1323.17   62.79
  -1  -3   6 1335.47   63.19
  -1  -3   6 1347.47   61.19
  -1  -3   6 1319.97   61.99
   0   3  -6  458.25   24.30
   0   3  -6  500.15   30.40
   0   3  -6  505.75   31.60
   0   3  -6  492.05   27.40
   0  -3   6  448.56   26.90
   0  -3   6  491.85   30.30
   0  -3   6  454.75   26.40
   0  -3   6  540.95   29.50
   0  -3   6  492.85   25.20
   0  -3   6  477.15   26.10
  -1   3  -6   26.50    6.70
  -1   3  -6   26.70   15.20
  -1   3  -6   31.80   10.50
  -1   3  -6   35.00    5.10
  -1   3  -6   38.70    9.50
  -1   3  -6   28.30    7.10
   1  -3   6   25.00    9.50
   1  -3   6   30.60    6.30
   1  -3   6   30.10    5.70
   1  -3   6   27.40    7.80
   1  -3   6   32.00    6.10
  -2   3  -6  208.28   30.50
  -2   3  -6  213.08   21.90
  -2   3  -6  201.28   16.30
  -2   3  -6  212.18   19.80
  -2   3  -6  205.98   17.30
   2  -3   6  195.58   17.80
   2  -3   6  203.58   15.20
   2  -3   6  188.88   18.70
   2  -3   6  214.48   14.20
   2  -3   6  205.88   21.00
   2  -3   6  218.98   16.00
   2  -3   6  190.28   17.40
  -3   3  -6  203.68   21.60
  -3   3  -6  211.98   12.10
  -3   3  -6  242.38   18.90
  -3   3  -6  228.68   25.50
  -3   3  -6  229.88   20.30
  -3   3  -6  253.47   30.90
  -3   3  -6  202.38   17.60
   3  -3   6  206.78   19.80
   3  -3   6  232.08   17.10
   3  -3   6  183.98   17.20
   3  -3   6  233.18   23.70
   3  -3   6  239.38   18.70
  -4   3  -6  254.87   16.40
  -4   3  -6  249.97   20.20
  -4   3  -6  262.37   18.70
  -4   3  -6  291.07   30.40
  -4   3  -6  250.57   27.20
   4  -3   6  275.47   17.40
   4  -3   6  257.07   18.80
   4  -3   6  267.67   22.40
   4  -3   6  217.28   17.20
   5   2  -6  122.79   15.60
   5   2  -6   79.79   13.40
   5   2  -6  105.99    8.20
   5   2  -6   91.59    6.70
  -5  -2   6   95.39    9.00
  -5  -2   6  125.79   13.80
  -5  -2   6   87.69   10.20
   4   2  -6   69.79    7.60
   4   2  -6   78.39   12.60
   4   2  -6   68.39    9.10
   4   2  -6   58.59   14.40
   4   2  -6   43.40    8.20
   4   2  -6   64.79    8.60
   4   2  -6   70.19    9.50
  -4  -2   6   64.49   10.60
  -4  -2   6   62.59    9.00
  -4  -2   6   76.29    9.50
  -4  -2   6   51.39    7.80
  -4  -2   6   36.20   11.70
   3   2  -6  788.22   38.70
   3   2  -6  777.52   40.10
   3   2  -6  721.33   48.60
   3   2  -6  846.92   44.20
   3   2  -6  747.93   54.89
   3   2  -6  815.62   49.40
   3   2  -6  800.52   38.60
   3   2  -6  833.32   39.60
  -3  -2   6  803.22   41.80
  -3  -2   6  789.32   41.40
  -3  -2   6  776.82   40.60
  -3  -2   6  794.82   39.30
   2   2  -6  414.86   28.20
   2   2  -6  446.46   24.50
   2   2  -6  362.36   20.50
   2   2  -6  378.46   22.20
   2   2  -6  372.36   31.80
   2   2  -6  379.06   27.80
   2   2  -6  391.76   20.90
   2   2  -6  363.26   20.50
  -2  -2   6  409.66   23.20
  -2  -2   6  395.86   28.00
  -2  -2   6  383.36   20.90
  -2  -2   6  374.06   20.70
  -2  -2   6  377.26   21.10
  -2  -2   6  392.46   21.70
  -2  -2   6  396.76   23.40
  -2  -2   6  370.96   22.90
  -2  -2   6  361.96   23.80
   1   2  -6  673.83   32.10
   1   2  -6  652.43   36.70
   1   2  -6  586.44   37.50
   1   2  -6  633.24   34.60
   1   2  -6  611.24   31.30
   1   2  -6  578.64   29.80
   1   2  -6  640.14   35.30
   1   2  -6  563.14   29.30
   1   2  -6  570.94   28.90
  -1  -2   6  651.13   35.40
  -1  -2   6  545.95   34.30
  -1  -2   6  605.04   30.30
  -1  -2   6  639.04   31.90
  -1  -2   6  585.34   31.80
  -1  -2   6  586.24   30.90
  -1  -2   6  616.44   29.60
  -1  -2   6  614.54   30.90
   0   2  -6  756.42   37.00
   0   2  -6  782.82   41.50
   0   2  -6  801.22   39.40
   0   2  -6  697.23   34.80
   0   2  -6  718.93   35.00
   0  -2   6  731.33   36.40
   0  -2   6  740.03   36.10
   0  -2   6  634.84   39.00
   0  -2   6  756.82   35.20
   0  -2   6  788.22   40.50
  -1   2  -6  147.89   15.20
  -1   2  -6  157.58   12.30
  -1   2  -6  180.08   11.80
  -1   2  -6  159.08   19.10
   1  -2   6  129.49   15.30
   1  -2   6  146.79   12.20
   1  -2   6  150.28   12.10
   1  -2   6  151.08   10.80
   1  -2   6  155.38   14.70
  -2   2  -6  256.57   17.40
  -2   2  -6  240.18   20.20
  -2   2  -6  269.07   15.50
  -2   2  -6  266.77   24.70
  -2   2  -6  270.07   21.40
  -2   2  -6  259.57   19.20
  -2   2  -6  280.37   24.20
   2  -2   6  277.07   18.10
   2  -2   6  270.67   22.40
   2  -2   6  253.57   21.00
   2  -2   6  275.77   26.10
   2  -2   6  263.17   19.20
   2  -2   6  266.87   16.90
   2  -2   6  276.57   16.30
   2  -2   6  267.67   18.80
  -3   2  -6   38.30   10.10
  -3   2  -6   26.80    9.20
  -3   2  -6   22.90    7.50
  -3   2  -6   29.10   22.50
  -3   2  -6   43.00   15.50
  -3   2  -6   43.40    9.50
  -3   2  -6   29.70    5.30
   3  -2   6   33.50    9.60
   3  -2   6   30.90    6.80
   3  -2   6   26.60    8.10
   3  -2   6   30.70    7.20
   3  -2   6   44.80    9.70
   3  -2   6   42.40   12.40
  -4   2  -6   70.09   11.60
  -4   2  -6   41.40   10.00
  -4   2  -6   61.39    5.40
  -4   2  -6   83.29   24.50
  -4   2  -6   61.89   12.70
  -4   2  -6   41.10    7.50
  -4   2  -6   59.69   13.00
   4  -2   6   52.39    9.10
   4  -2   6   41.10   16.70
   4  -2   6   66.59    9.20
   4  -2   6   44.90   13.70
   4  -2   6   48.20    8.40
   4  -2   6   57.29   10.80
  -5   2  -6   29.30   10.60
  -5   2  -6   38.40    6.00
  -5   2  -6   18.40    9.60
   5  -2   6   34.70    6.10
   5  -2   6   26.90    7.30
   5  -2   6   42.40    6.70
   5  -2   6   27.20    6.20
   5  -2   6   24.40    8.80
   5   1  -6   45.30    5.80
   5   1  -6   45.40    5.80
   5   1  -6   64.29   12.90
   5   1  -6   37.90    5.20
  -5  -1   6   43.80    7.50
  -5  -1   6   40.10    5.20
  -5  -1   6   41.10    6.40
   4   1  -6   60.39    8.50
   4   1  -6   73.79   21.00
   4   1  -6   61.19   11.70
   4   1  -6   75.39   14.70
   4   1  -6   69.89    9.40
   4   1  -6   63.39    9.10
   4   1  -6   72.09    8.30
  -4  -1   6   61.29    8.90
  -4  -1   6   61.49   10.20
  -4  -1   6   71.29   11.20
  -4  -1   6   66.39    8.90
  -4  -1   6   69.59   11.00
   3   1  -6  885.91   45.20
   3   1  -6  784.52   52.99
   3   1  -6  856.21   40.90
   3   1  -6  818.02   40.20
   3   1  -6  801.62   39.50
   3   1  -6  888.31   49.70
   3   1  -6  799.32   41.50
   3   1  -6  737.03   53.29
   3   1  -6  838.42   40.60
  -3  -1   6  761.72   45.80
  -3  -1   6  867.31   42.90
  -3  -1   6  816.12   40.10
  -3  -1   6  805.72   43.00
  -3  -1   6  879.71   43.80
  -3  -1   6  831.52   41.70
  -3  -1   6  829.32   42.40
   2   1  -6  711.03   33.70
   2   1  -6  663.13   33.10
   2   1  -6  665.03   33.00
   2   1  -6  713.73   36.40
   2   1  -6  611.84   34.10
   2   1  -6  672.93   43.20
   2   1  -6  701.43   33.00
   2   1  -6  659.33   41.40
   2   1  -6  772.12   41.50
  -2  -1   6  723.93   35.10
  -2  -1   6  675.33   34.20
  -2  -1   6  714.33   37.90
  -2  -1   6  723.33   35.20
  -2  -1   6  636.14   32.30
  -2  -1   6  688.93   35.20
  -2  -1   6  670.83   35.20
  -2  -1   6  669.23   35.70
  -2  -1   6  686.63   33.00
   1   1  -6  406.96   20.30
   1   1  -6  441.46   23.00
   1   1  -6  388.86   20.60
   1   1  -6  399.36   21.70
   1   1  -6  360.76   27.60
   1   1  -6  423.86   26.90
  -1  -1   6  392.36   20.60
  -1  -1   6  422.26   25.90
  -1  -1   6  391.96   21.30
  -1  -1   6  399.16   21.00
  -1  -1   6  418.66   21.50
  -1  -1   6  406.36   22.20
  -1  -1   6  380.96   25.90
   0   1  -6 1202.28   54.69
   0   1  -6 1078.89   53.59
   0   1  -6 1197.08   60.29
   0   1  -6 1217.18   55.69
   0   1  -6 1273.17   59.99
   0  -1   6 1238.58   54.49
   0  -1   6 1223.58   55.19
   0  -1   6 1230.58   52.99
   0  -1   6 1343.67   59.99
   0  -1   6 1108.69   60.79
   0  -1   6 1238.58   55.79
  -1   1  -6  504.35   28.70
  -1   1  -6  463.75   24.50
   1  -1   6  426.86   27.60
   1  -1   6  424.76   24.10
   1  -1   6  466.35   23.10
   1  -1   6  429.36   24.00
   1  -1   6  492.65   28.30
  -2   1  -6  257.37   23.50
  -2   1  -6  228.88   19.70
  -2   1  -6  270.07   21.40
  -2   1  -6  245.88   16.00
  -2   1  -6  233.78   14.30
   2  -1   6  215.28   16.60
   2  -1   6  216.38   17.10
   2  -1   6  239.48   15.60
   2  -1   6  242.28   22.70
   2  -1   6  267.37   15.20
   2  -1   6  219.78   19.30
   2  -1   6  255.47   19.90
   2  -1   6  235.98   16.10
  -3   1  -6  731.73   44.50
  -3   1  -6  695.63   34.50
  -3   1  -6  714.73   37.00
   3  -1   6  696.43   37.00
   3  -1   6  705.23   35.60
   3  -1   6  746.43   43.50
  -4   1  -6   50.79   12.40
  -4   1  -6   41.50   28.30
  -4   1  -6   31.10   14.60
  -4   1  -6   34.90    6.20
  -4   1  -6   41.40    9.10
   4  -1   6   45.90    8.40
   4  -1   6   51.99    7.90
   4  -1   6   26.00    9.00
   4  -1   6   40.20    8.60
   4  -1   6   39.80   13.40
   4  -1   6   40.50   15.80
  -5   1  -6   37.20   13.70
  -5   1  -6   46.60    9.50
  -5   1  -6   33.40    7.50
  -5   1  -6   44.20   10.10
   5  -1   6   65.79    7.90
   5  -1   6   49.00   10.80
   5  -1   6   62.69   14.10
   5  -1   6   60.59    9.70
   5  -1   6   44.00    7.10
   5   0  -6  261.97   16.40
   5   0  -6  223.98   13.00
   5   0  -6  222.08   18.10
   5   0  -6  223.78   13.40
   5   0  -6  170.48   14.20
   4   0  -6 1040.00   48.20
   4   0  -6 1029.30   52.79
   4   0  -6 1013.40   48.40
   4   0  -6  928.21   63.49
   4   0  -6 1048.30   49.10
   4   0  -6 1040.30   48.60
   4   0  -6 1051.69   58.29
  -4   0   6 1019.90   48.20
  -4   0   6  960.10   52.59
  -4   0   6  990.80   51.19
  -4   0   6  960.40   49.60
   3   0  -6 1129.39   69.59
   3   0  -6 1280.37   65.89
   3   0  -6 1266.87   55.99
   3   0  -6 1204.68   56.09
   3   0  -6 1100.69   69.29
   3   0  -6 1194.18   55.69
   3   0  -6 1274.07   60.69
   3   0  -6 1237.68   56.39
  -3   0   6 1049.59   57.59
  -3   0   6 1219.28   59.59
  -3   0   6 1281.37   67.79
  -3   0   6 1233.68   59.09
  -3   0   6 1160.28   57.19
  -3   0   6 1191.88   56.99
  -3   0   6 1205.58   58.49
  -3   0   6 1173.88   57.19
  -3   0   6 1179.68   61.79
   2   0  -6  244.08   15.20
   2   0  -6  241.78   14.70
   2   0  -6  276.07   18.10
   2   0  -6  246.78   15.20
   2   0  -6  236.48   22.20
   2   0  -6  227.18   21.50
   2   0  -6  257.77   14.50
  -2   0   6  251.57   16.10
  -2   0   6  264.07   19.50
  -2   0   6  237.58   16.20
  -2   0   6  244.18   13.60
  -2   0   6  253.37   16.50
  -2   0   6  246.48   15.80
  -2   0   6  243.88   16.60
  -2   0   6  284.37   16.70
   1   0  -6    7.30    7.40
   1   0  -6    9.10    6.60
   1   0  -6   10.60    3.10
   1   0  -6   10.70    3.70
  -1   0   6   19.90    4.90
  -1   0   6    7.30    4.90
  -1   0   6    3.90    5.10
  -1   0   6   19.90    3.90
  -1   0   6    6.60    3.60
  -1   0   6    5.40    4.30
   0   0  -6  346.57   23.10
   0   0  -6  321.27   18.20
   0   0  -6  325.67   23.60
   0   0  -6  327.57   18.40
   0   0   6  338.57   18.60
   0   0   6  376.26   19.00
   0   0   6  322.17   16.40
   0   0   6  353.56   22.10
  -1   0  -6 1697.03   76.59
  -1   0  -6 1449.65   68.39
  -1   0  -6 1624.44   70.89
   1   0   6 1595.04   70.99
   1   0   6 1613.64   69.79
   1   0   6 1569.34   74.89
   1   0   6 1555.64   74.69
   1   0   6 1564.24   70.59
  -2   0  -6 9465.25  386.76
   2   0   6 8787.92  392.36
   2   0   6 8567.14  380.86
   2   0   6 9999.00  387.36
   2   0   6 8298.87  382.16
   2   0   6 8795.72  380.46
  -3   0  -6   68.19   10.70
  -3   0  -6   74.69   13.40
  -3   0  -6   73.39   12.90
  -3   0  -6   76.29   13.20
  -3   0  -6   58.29    8.40
  -3   0  -6   71.09    9.00
   3   0   6   80.79   14.90
   3   0   6   64.59    9.30
   3   0   6   55.89   14.10
   3   0   6   81.39   10.70
   3   0   6   72.89    8.70
   3   0   6   73.89   13.70
   3   0   6   70.49   10.00
   3   0   6   62.09    9.00
  -4   0  -6  137.79   17.80
  -4   0  -6  112.69   15.00
  -4   0  -6  132.79   14.30
  -4   0  -6  132.89   14.60
  -4   0  -6  140.59   10.40
   4   0   6  128.79   13.10
   4   0   6  160.88   24.50
   4   0   6  141.89   14.00
   4   0   6  146.59   14.90
   4   0   6  163.88   19.30
  -5   0  -6   36.30    9.10
  -5   0  -6   30.70    7.90
  -5   0  -6   42.50    5.50
   5   0   6   40.60    7.90
   5   0   6   58.79   12.90
   5   0   6   52.99    7.90
   5   0   6   26.20    7.80
   5   0   6   32.30    7.10
   5  -1  -6   27.60    5.10
   5  -1  -6   28.30    4.10
   5  -1  -6   11.30    7.00
   5  -1  -6    9.70   10.30
  -5   1   6    7.80    7.00
  -5   1   6   18.00    6.60
   4  -1  -6  156.88   11.80
   4  -1  -6  152.18   12.50
   4  -1  -6  164.58   16.50
   4  -1  -6  161.98   12.20
   4  -1  -6  160.28   17.80
   4  -1  -6  165.38   12.30
  -4   1   6  136.29   14.40
  -4   1   6  135.69   15.40
  -4   1   6  149.09   16.10
  -4   1   6  176.48   12.20
   3  -1  -6 1454.55   66.29
   3  -1  -6 1497.55   66.09
   3  -1  -6 1473.65   80.29
   3  -1  -6 1527.05   70.99
   3  -1  -6 1454.25   66.09
   3  -1  -6 1377.86   81.69
  -3   1   6 1340.17   69.49
  -3   1   6 1473.65   66.59
  -3   1   6 1436.06   69.39
  -3   1   6 1448.26   67.39
  -3   1   6 1426.06   67.19
  -3   1   6 1471.25   73.79
  -3   1   6 1455.95   68.39
  -3   1   6 1426.36   71.99
  -3   1   6 1443.36   69.59
   2  -1  -6 1192.48   57.79
   2  -1  -6 1189.78   54.59
   2  -1  -6 1148.99   65.59
   2  -1  -6 1251.77   54.19
   2  -1  -6 1194.08   65.09
   2  -1  -6 1076.19   53.79
   2  -1  -6 1186.18   54.59
  -2   1   6 1253.27   61.39
  -2   1   6 1172.48   54.89
  -2   1   6 1158.28   55.09
  -2   1   6 1265.97   61.59
  -2   1   6 1225.38   59.69
  -2   1   6 1230.48   56.49
  -2   1   6 1170.48   55.79
  -2   1   6 1212.88   56.59
   1  -1  -6  289.67   15.90
   1  -1  -6  282.27   15.70
   1  -1  -6  299.17   15.60
   1  -1  -6  267.77   22.30
   1  -1  -6  290.17   22.10
  -1   1   6  258.97   20.60
  -1   1   6  284.97   15.70
  -1   1   6  312.07   16.00
  -1   1   6  292.27   16.70
  -1   1   6  323.97   23.30
   0  -1  -6 1171.48   57.69
   0  -1  -6 1199.18   57.79
   0  -1  -6 1121.09   50.39
   0  -1  -6 1087.59   50.09
   0  -1  -6 1118.29   52.29
   0   1   6 1125.79   57.39
   0   1   6 1136.69   50.29
   0   1   6 1072.99   56.19
   0   1   6 1172.58   51.69
   0   1   6 1151.48   55.09
   0   1   6 1117.89   49.99
  -1  -1  -6  729.03   34.90
  -1  -1  -6  755.22   40.00
  -1  -1  -6  709.23   39.50
   1   1   6  726.23   35.20
   1   1   6  797.72   37.80
   1   1   6  674.03   38.40
   1   1   6  728.23   34.80
   1   1   6  701.53   39.30
  -2  -1  -6  397.36   23.30
  -2  -1  -6  463.15   24.00
  -2  -1  -6  443.16   21.10
  -2  -1  -6  426.66   27.70
   2   1   6  405.76   24.10
   2   1   6  454.45   24.00
   2   1   6  479.55   28.60
   2   1   6  449.46   23.00
   2   1   6  472.85   23.80
   2   1   6  452.35   24.50
   2   1   6  430.06   27.90
   2   1   6  447.66   28.40
  -3  -1  -6  510.45   40.90
  -3  -1  -6  491.35   31.40
  -3  -1  -6  447.16   29.60
  -3  -1  -6  464.55   24.30
  -3  -1  -6  493.35   28.40
   3   1   6  407.06   30.20
   3   1   6  459.65   35.90
   3   1   6  527.45   32.60
   3   1   6  488.05   26.80
   3   1   6  486.25   27.60
   3   1   6  479.25   27.00
   3   1   6  486.05   25.80
   3   1   6  531.55   36.10
  -4  -1  -6   10.80    7.60
  -4  -1  -6    1.10    6.00
  -4  -1  -6   16.80    7.50
  -4  -1  -6   13.00    4.00
  -4  -1  -6   14.60    8.60
   4   1   6   10.40    8.30
   4   1   6    9.40    6.60
   4   1   6   12.90    6.00
   4   1   6   13.30    5.60
   4   1   6   14.20    5.30
  -5  -1  -6  111.19    9.70
  -5  -1  -6   94.39   11.20
  -5  -1  -6  105.29   11.60
   5   1   6  117.69   10.80
   5   1   6  106.79   15.70
   5   1   6  115.59   12.10
   5   1   6  117.79   11.40
   5   1   6  176.48   21.20
   5  -2  -6    7.00    2.80
   5  -2  -6   23.30    5.00
   5  -2  -6   17.00    4.30
  -5   2   6    4.10    4.60
  -5   2   6   10.60    5.70
  -5   2   6    9.00    6.90
   4  -2  -6   47.30   11.90
   4  -2  -6   72.39   10.40
   4  -2  -6   57.39    9.00
   4  -2  -6   73.89   10.80
  -4   2   6   67.49   14.40
  -4   2   6   59.09   13.50
  -4   2   6   52.79    9.50
  -4   2   6   59.59    6.70
  -4   2   6   50.59    7.90
  -4   2   6   59.19    8.80
  -4   2   6   52.29    9.40
   3  -2  -6  704.93   52.49
   3  -2  -6  780.72   38.70
   3  -2  -6  799.52   42.60
   3  -2  -6  764.72   38.30
   3  -2  -6  814.72   38.50
   3  -2  -6  786.42   50.59
   3  -2  -6  797.62   39.00
  -3   2   6  791.72   42.60
  -3   2   6  799.62   42.70
  -3   2   6  820.72   41.50
  -3   2   6  806.42   38.20
  -3   2   6  713.33   44.70
  -3   2   6  798.62   42.50
  -3   2   6  819.22   46.90
   2  -2  -6 1327.47   62.39
   2  -2  -6 1302.77   62.19
   2  -2  -6 1365.76   75.39
   2  -2  -6 1407.66   72.79
   2  -2  -6 1463.05   62.09
   2  -2  -6 1366.06   62.29
  -2   2   6 1405.26   64.89
  -2   2   6 1358.96   62.69
  -2   2   6 1401.76   62.99
  -2   2   6 1392.86   66.39
  -2   2   6 1373.56   69.19
  -2   2   6 1362.06   65.69
  -2   2   6 1449.46   65.39
   1  -2  -6  759.82   37.10
   1  -2  -6  811.42   37.60
   1  -2  -6  804.12   46.70
   1  -2  -6  833.12   45.70
   1  -2  -6  826.92   37.30
  -1   2   6  851.51   44.20
  -1   2   6  815.12   45.20
  -1   2   6  818.22   38.80
   0  -2  -6 1510.65   65.99
   0  -2  -6 1586.44   73.79
   0  -2  -6 1496.75   73.89
   0  -2  -6 1464.85   66.19
   0   2   6 1574.74   71.99
   0   2   6 1482.95   72.59
   0   2   6 1368.96   69.39
   0   2   6 1628.04   67.89
  -1  -2  -6  204.28   13.10
  -1  -2  -6  213.38   17.90
  -1  -2  -6  192.48   11.80
  -1  -2  -6  207.08   11.70
  -1  -2  -6  206.48   16.80
   1   2   6  206.08   11.40
   1   2   6  205.38   13.40
   1   2   6  207.98   13.00
   1   2   6  186.68   11.80
   1   2   6  210.88   15.50
   1   2   6  176.28   15.90
   1   2   6  201.08   16.60
  -2  -2  -6  159.18   10.40
  -2  -2  -6  155.28   16.10
  -2  -2  -6  153.28   10.20
  -2  -2  -6  171.08   11.70
  -2  -2  -6  150.48   10.40
  -2  -2  -6  198.48   17.80
  -2  -2  -6  149.88   10.80
   2   2   6  164.08   12.20
   2   2   6  160.28   12.70
   2   2   6  153.98   14.20
   2   2   6  157.18   11.20
   2   2   6  162.38   16.50
   2   2   6  157.68   12.10
   2   2   6  148.69   13.50
   2   2   6  193.78   19.30
   2   2   6  176.48   12.10
  -3  -2  -6  519.95   26.60
  -3  -2  -6  540.75   28.00
  -3  -2  -6  542.35   33.10
  -3  -2  -6  522.25   26.00
   3   2   6  557.94   39.30
   3   2   6  524.25   28.80
   3   2   6  499.25   27.80
   3   2   6  587.44   35.40
   3   2   6  556.44   29.00
   3   2   6  513.45   32.60
   3   2   6  475.05   36.50
   3   2   6  535.35   29.20
  -4  -2  -6  383.76   22.10
  -4  -2  -6  390.96   26.60
  -4  -2  -6  398.86   22.50
  -4  -2  -6  332.27   25.90
  -4  -2  -6  364.46   20.20
   4   2   6  308.97   28.30
   4   2   6  423.06   30.20
   4   2   6  400.66   24.00
   4   2   6  392.76   23.10
   4   2   6  402.76   23.80
   4   2   6  409.66   24.00
   4   2   6  359.86   34.00
  -5  -2  -6  322.27   18.80
   5   2   6  332.97   20.90
   5   2   6  368.36   29.30
   5   2   6  330.47   21.20
   5   2   6  323.67   19.90
   5   2   6  365.96   25.00
   4  -3  -6  142.89   11.10
   4  -3  -6  120.49   14.00
   4  -3  -6  123.29    9.90
   4  -3  -6  124.19    9.90
   4  -3  -6  104.49   14.70
  -4   3   6  107.29   20.80
  -4   3   6  114.59   11.00
  -4   3   6  130.39   14.20
  -4   3   6  146.99   16.90
  -4   3   6  115.59   11.70
   3  -3  -6  307.27   17.90
   3  -3  -6  292.97   19.50
   3  -3  -6  300.87   21.20
   3  -3  -6  298.87   28.50
   3  -3  -6  309.87   18.50
   3  -3  -6  322.37   17.90
   3  -3  -6  244.48   30.10
  -3   3   6  240.68   22.70
  -3   3   6  295.07   16.40
  -3   3   6  297.87   25.20
  -3   3   6  320.37   21.70
  -3   3   6  319.07   21.20
  -3   3   6  329.17   23.10
  -3   3   6  298.37   21.50
   2  -3  -6  262.27   15.20
   2  -3  -6  271.87   23.00
   2  -3  -6  298.47   32.30
   2  -3  -6  235.28   16.60
   2  -3  -6  274.47   15.70
   2  -3  -6  248.88   16.50
  -2   3   6  271.17   19.50
  -2   3   6  285.37   19.20
  -2   3   6  244.78   18.80
  -2   3   6  255.67   21.30
  -2   3   6  275.47   16.20
  -2   3   6  274.07   20.50
   1  -3  -6  339.87   16.90
   1  -3  -6  345.17   24.50
   1  -3  -6  313.67   17.00
   1  -3  -6  327.37   25.60
   1  -3  -6  302.17   17.10
  -1   3   6  336.07   19.10
  -1   3   6  321.87   22.10
  -1   3   6  300.77   20.10
  -1   3   6  340.17   23.30
  -1   3   6  321.17   21.10
  -1   3   6  320.57   18.50
   0  -3  -6   56.09    6.50
   0  -3  -6   49.10    9.90
   0  -3  -6   54.29    5.50
   0  -3  -6   70.79   11.30
   0  -3  -6   53.99    5.80
   0   3   6   66.59   11.50
   0   3   6   59.69    7.10
   0   3   6   59.79    8.90
  -1  -3  -6  465.95   32.10
  -1  -3  -6  466.45   29.00
  -1  -3  -6  430.96   22.20
  -1  -3  -6  447.86   21.90
  -1  -3  -6  467.55   23.70
   1   3   6  423.46   28.10
   1   3   6  431.56   23.30
   1   3   6  437.46   28.40
   1   3   6  441.16   26.50
  -2  -3  -6  333.77   17.60
  -2  -3  -6  314.57   18.70
  -2  -3  -6  322.57   17.00
  -2  -3  -6  329.27   24.00
  -2  -3  -6  321.57   17.40
  -2  -3  -6  305.17   17.40
  -2  -3  -6  355.46   24.10
  -2  -3  -6  314.37   18.70
   2   3   6  314.57   19.80
   2   3   6  311.17   19.60
   2   3   6  293.37   18.50
   2   3   6  304.97   18.00
   2   3   6  326.47   26.30
   2   3   6  311.57   21.30
   2   3   6  344.47   24.30
   2   3   6  300.67   19.80
  -3  -3  -6  349.77   26.40
  -3  -3  -6  369.06   21.20
  -3  -3  -6  359.76   21.30
  -3  -3  -6  391.56   22.10
  -3  -3  -6  327.27   19.10
  -3  -3  -6  374.06   20.10
  -3  -3  -6  353.16   19.30
  -3  -3  -6  349.77   18.90
   3   3   6  368.96   21.30
   3   3   6  395.16   27.90
   3   3   6  383.76   20.90
   3   3   6  352.06   32.00
   3   3   6  367.06   21.40
   3   3   6  366.76   25.10
   3   3   6  346.77   22.10
   3   3   6  339.97   29.80
  -4  -3  -6  227.28   16.40
  -4  -3  -6  227.78   15.40
  -4  -3  -6  225.78   14.80
   4   3   6  162.98   28.40
   4   3   6  219.88   16.40
   4   3   6  242.88   21.80
   4   3   6  221.28   16.70
   4   3   6  227.38   23.50
   4   3   6  218.18   16.80
   4   3   6  213.58   16.90
   5   3   6   25.00   12.00
   5   3   6    2.30    9.50
   5   3   6   31.40   12.50
   5   3   6   22.10    6.20
   5   3   6   26.60    7.80
   5   3   6   27.60    6.00
   4  -4  -6  109.89    9.40
   4  -4  -6  126.29   10.20
   4  -4  -6  114.59    9.30
   4  -4  -6   84.19   14.70
  -4   4   6  106.69   10.60
  -4   4   6  118.69   18.10
  -4   4   6  102.79    9.40
   3  -4  -6  396.36   21.40
   3  -4  -6  363.86   22.20
   3  -4  -6  375.26   24.90
   3  -4  -6  404.56   22.20
   3  -4  -6  377.06   31.90
  -3   4   6  322.57   25.50
  -3   4   6  427.06   26.60
  -3   4   6  424.06   26.80
  -3   4   6  406.16   30.60
  -3   4   6  483.75   34.00
   2  -4  -6   73.79    7.80
   2  -4  -6   75.99    7.30
   2  -4  -6   75.19   15.80
   2  -4  -6   94.69   14.70
  -2   4   6   69.49   13.30
  -2   4   6   81.89   12.90
  -2   4   6   70.19    7.60
  -2   4   6   75.19   10.70
  -2   4   6   76.19   10.90
  -2   4   6   63.99   10.60
  -2   4   6   81.09   12.20
   1  -4  -6  328.87   27.00
   1  -4  -6  299.07   18.30
   1  -4  -6  341.37   17.50
   1  -4  -6  364.26   28.90
  -1   4   6  351.66   22.70
  -1   4   6  349.07   23.70
  -1   4   6  357.26   21.80
  -1   4   6  343.47   23.40
  -1   4   6  345.87   29.90
  -1   4   6  328.47   18.60
   0  -4  -6 1436.66   71.19
   0  -4  -6 1310.27   61.49
   0  -4  -6 1418.16   61.29
   0  -4  -6 1364.76   62.99
   0  -4  -6 1518.15   69.79
   0   4   6 1501.05   64.19
   0   4   6 1438.36   69.49
   0   4   6 1330.27   64.29
   0   4   6 1371.76   65.89
   0   4   6 1362.66   65.69
   0   4   6 1372.66   69.39
   0   4   6 1321.17   62.99
  -1  -4  -6  953.40   42.70
  -1  -4  -6  941.51   50.29
  -1  -4  -6  993.20   50.59
  -1  -4  -6  926.61   46.20
  -1  -4  -6  913.61   43.00
  -1  -4  -6  990.50   45.30
   1   4   6  954.70   45.20
   1   4   6  897.81   44.10
   1   4   6  897.61   49.50
   1   4   6  969.10   49.10
   1   4   6  884.31   44.70
  -2  -4  -6  309.27   18.20
  -2  -4  -6  298.27   17.10
  -2  -4  -6  303.07   19.80
  -2  -4  -6  343.17   24.60
  -2  -4  -6  317.77   17.30
  -2  -4  -6  336.07   19.90
  -2  -4  -6  322.17   24.50
  -2  -4  -6  321.87   17.70
   2   4   6  326.27   19.80
   2   4   6  292.37   20.40
   2   4   6  316.47   21.00
   2   4   6  324.57   25.20
  -3  -4  -6  122.99   11.70
  -3  -4  -6  136.89   10.70
  -3  -4  -6  148.79   11.10
  -3  -4  -6  143.99   18.70
  -3  -4  -6  152.38   13.00
  -3  -4  -6  135.09   11.50
  -3  -4  -6  144.39   11.00
   3   4   6  152.38   13.80
   3   4   6  122.29   15.40
   3   4   6  149.69   13.40
   3   4   6  150.98   16.50
   3   4   6   94.29   16.80
  -4  -4  -6  278.87   19.30
  -4  -4  -6  296.27   19.30
  -4  -4  -6  274.47   17.00
   4   4   6  284.07   18.00
   4   4   6  287.97   21.60
   4   4   6  288.87   20.10
   4   4   6  297.27   26.10
  -5  -4  -6  138.39   10.00
   5   4   6  150.18   14.20
   5   4   6  144.99   10.70
   5   4   6  157.58   19.50
   5   4   6  167.78   16.20
   4  -5  -6   13.90    4.40
   4  -5  -6   19.30    4.70
  -4   5   6   14.60    5.20
  -4   5   6    6.30   11.70
  -4   5   6   18.60    5.20
  -4   5   6   25.50    6.40
   3  -5  -6   20.70    4.40
   3  -5  -6   13.30    8.00
   3  -5  -6   28.50    6.10
  -3   5   6   24.80    8.70
  -3   5   6   24.60    9.90
  -3   5   6   24.40    7.20
  -3   5   6   14.90    7.90
  -3   5   6   27.60   10.20
   2  -5  -6  429.06   38.60
   2  -5  -6  450.85   24.60
   2  -5  -6  462.05   23.80
  -2   5   6  512.05   30.70
  -2   5   6  372.26   31.00
  -2   5   6  494.25   36.20
  -2   5   6  469.65   28.50
  -2   5   6  492.15   30.50
  -2   5   6  492.15   34.80
  -2   5   6  489.95   33.00
   1  -5  -6  609.84   31.10
   1  -5  -6  648.24   30.70
   1  -5  -6  675.33   39.30
  -1   5   6  661.63   41.80
  -1   5   6  749.03   41.00
  -1   5   6  684.63   36.90
  -1   5   6  594.64   32.90
  -1   5   6  692.33   36.40
  -1   5   6  623.84   38.40
  -1   5   6  664.93   35.70
  -1   5   6  602.84   29.70
   0  -5  -6  358.26   19.20
   0  -5  -6  375.66   26.10
   0  -5  -6  366.66   20.70
   0  -5  -6  372.56   18.90
   0  -5  -6  368.96   27.90
   0   5   6  354.56   21.60
   0   5   6  361.46   24.60
   0   5   6  390.46   24.30
   0   5   6  403.26   27.40
   0   5   6  378.66   22.40
   0   5   6  331.77   25.30
   0   5   6  350.46   20.30
  -1  -5  -6  253.67   14.80
  -1  -5  -6  231.68   15.10
  -1  -5  -6  280.97   17.80
  -1  -5  -6  268.97   15.00
  -1  -5  -6  279.37   21.80
  -1  -5  -6  285.17   19.40
  -1  -5  -6  247.18   15.90
   1   5   6  261.57   21.80
   1   5   6  246.98   20.60
   1   5   6  271.57   17.00
   1   5   6  269.57   17.10
   1   5   6  277.67   18.70
   1   5   6  256.47   20.20
   1   5   6  259.97   21.50
   1   5   6  269.97   16.80
  -2  -5  -6  264.77   17.80
  -2  -5  -6  262.47   15.50
  -2  -5  -6  240.38   21.00
  -2  -5  -6  233.58   15.70
  -2  -5  -6  217.68   17.90
  -2  -5  -6  253.97   15.00
  -2  -5  -6  245.18   14.80
   2   5   6  255.17   17.50
   2   5   6  239.68   17.70
   2   5   6  247.58   22.10
   2   5   6  261.27   19.80
   2   5   6  264.27   19.00
  -3  -5  -6  702.23   35.20
  -3  -5  -6  730.13   37.50
  -3  -5  -6  718.03   34.50
  -3  -5  -6  680.53   38.50
  -3  -5  -6  715.43   34.70
  -3  -5  -6  695.03   37.20
  -3  -5  -6  684.43   44.10
  -3  -5  -6  694.23   34.70
   3   5   6  703.33   38.80
   3   5   6  698.73   36.40
   3   5   6  704.83   42.50
   3   5   6  702.13   36.30
  -4  -5  -6  196.78   13.50
  -4  -5  -6  191.38   12.10
  -4  -5  -6  201.58   14.50
  -4  -5  -6  178.08   14.30
   4   5   6  162.98   21.30
   4   5   6  199.28   16.00
   4   5   6  201.88   18.90
  -5  -5  -6   34.40    5.00
   5   5   6   25.00   11.80
   5   5   6   59.19    9.30
   5   5   6   34.20    7.60
   3  -6  -6   32.80    8.80
   3  -6  -6   24.30    4.90
   3  -6  -6   28.10    5.90
  -3   6   6   34.60    7.30
  -3   6   6   28.50    9.60
  -3   6   6   22.10    9.50
  -3   6   6   44.80   10.40
  -3   6   6   24.50    8.10
   2  -6  -6 1363.66   60.59
   2  -6  -6 1303.47   66.99
   2  -6  -6 1333.67   59.79
  -2   6   6 1431.16   71.69
  -2   6   6 1116.89   67.19
  -2   6   6 1325.27   66.89
  -2   6   6 1352.26   64.49
  -2   6   6 1446.76   66.19
  -2   6   6 1266.97   73.69
  -2   6   6 1439.06   67.59
   1  -6  -6  652.43   31.60
   1  -6  -6  620.14   44.70
   1  -6  -6  656.73   39.40
   1  -6  -6  649.34   40.30
  -1   6   6  620.74   37.40
  -1   6   6  680.33   37.20
  -1   6   6  658.33   37.80
  -1   6   6  685.53   36.40
  -1   6   6  718.23   39.60
  -1   6   6  684.73   44.20
  -1   6   6  722.63   42.10
  -1   6   6  652.73   33.90
  -1   6   6  652.93   38.70
   0  -6  -6  265.07   21.20
   0  -6  -6  221.58   16.20
   0  -6  -6  220.58   14.30
   0  -6  -6  211.48   18.80
   0  -6  -6  247.18   24.20
   0  -6  -6  235.78   14.10
   0   6   6  250.87   18.00
   0   6   6  249.97   18.80
   0   6   6  249.58   23.80
   0   6   6  239.88   19.00
   0   6   6  261.87   20.70
   0   6   6  223.98   17.50
   0   6   6  243.98   14.70
  -1  -6  -6  447.36   28.60
  -1  -6  -6  458.05   23.00
  -1  -6  -6  466.95   26.30
  -1  -6  -6  480.45   30.80
  -1  -6  -6  449.66   23.30
  -1  -6  -6  413.66   23.60
  -1  -6  -6  451.75   23.80
  -1  -6  -6  497.35   31.70
   1   6   6  462.85   27.70
   1   6   6  435.86   25.50
   1   6   6  417.96   24.90
   1   6   6  401.66   27.10
   1   6   6  439.56   25.40
   1   6   6  399.26   29.80
   1   6   6  428.16   28.70
   1   6   6  427.06   31.50
  -2  -6  -6  273.77   24.20
  -2  -6  -6  258.07   17.00
  -2  -6  -6  276.77   16.50
  -2  -6  -6  291.47   19.80
  -2  -6  -6  295.67   21.80
  -2  -6  -6  275.67   16.80
   2   6   6  287.57   18.50
   2   6   6  262.27   19.50
   2   6   6  235.88   20.00
   2   6   6  288.77   24.30
   2   6   6  270.87   23.40
  -3  -6  -6  167.88   11.90
  -3  -6  -6  162.18   13.30
  -3  -6  -6  160.38   12.70
  -3  -6  -6  156.18   17.70
  -3  -6  -6  162.68   19.30
  -3  -6  -6  170.58   12.00
  -3  -6  -6  170.78   15.30
   3   6   6  162.88   16.30
   3   6   6  135.79   14.30
   3   6   6  162.78   13.50
  -4  -6  -6  203.88   15.40
  -4  -6  -6  200.68   15.90
  -4  -6  -6  193.08   13.40
  -4  -6  -6  193.78   13.70
  -4  -6  -6  195.98   12.90
   4   6   6  200.48   16.80
   4   6   6  192.08   15.00
  -5  -6  -6  422.86   24.60
  -5  -6  -6  506.85   26.90
   5   6   6  567.94   31.50
   5   6   6  416.76   23.90
  -3   7   6  298.77   18.50
  -3   7   6  355.76   20.20
   2  -7  -6   40.50    6.70
  -2   7   6   54.89   10.50
  -2   7   6   61.09    9.50
  -2   7   6   66.19   11.50
  -2   7   6   63.09    9.50
   1  -7  -6  277.17   21.70
   1  -7  -6  286.77   16.30
   1  -7  -6  292.57   17.00
  -1   7   6  300.47   28.30
  -1   7   6  310.27   22.40
  -1   7   6  315.97   24.20
  -1   7   6  285.87   26.00
  -1   7   6  278.37   20.00
   0  -7  -6  274.67   16.30
   0  -7  -6  287.07   25.00
   0  -7  -6  276.97   17.00
   0  -7  -6  304.27   20.40
   0   7   6  299.27   24.00
   0   7   6  299.37   21.80
   0   7   6  315.07   23.50
   0   7   6  312.07   23.10
   0   7   6  282.07   18.80
   0   7   6  285.47   22.50
   0   7   6  398.96   38.00
  -1  -7  -6  609.14   31.90
  -1  -7  -6  633.14   32.00
  -1  -7  -6  644.24   31.80
  -1  -7  -6  657.33   31.50
  -1  -7  -6  634.24   38.70
  -1  -7  -6  620.74   34.50
  -1  -7  -6  674.73   40.40
   1   7   6  598.14   42.60
   1   7   6  586.44   33.40
   1   7   6  629.64   31.70
   1   7   6  632.24   35.20
   1   7   6  643.74   37.90
   1   7   6  684.43   36.60
   1   7   6  620.44   33.20
  -2  -7  -6  417.16   23.90
  -2  -7  -6  415.56   23.60
  -2  -7  -6  418.16   23.00
  -2  -7  -6  435.76   26.60
  -2  -7  -6  452.35   24.00
   2   7   6  457.05   26.40
   2   7   6  440.76   25.00
   2   7   6  428.86   25.60
   2   7   6  409.96   26.10
   2   7   6  418.06   33.10
  -3  -7  -6  288.87   17.90
  -3  -7  -6  291.97   18.10
  -3  -7  -6  295.67   28.70
  -3  -7  -6  287.47   17.30
  -3  -7  -6  294.87   18.30
  -3  -7  -6  308.77   20.80
   3   7   6  274.07   20.60
   3   7   6  276.77   19.30
  -4  -7  -6  258.27   15.70
  -4  -7  -6  255.27   19.00
  -4  -7  -6  257.27   14.60
  -4  -7  -6  256.37   16.60
  -4  -7  -6  243.78   17.00
   4   7   6  261.47   20.00
  -5  -7  -6   15.40    4.40
  -5  -7  -6   15.40    3.50
   5   7   6   13.80    6.50
  -2   8   6  348.37   21.00
  -2   8   6  351.36   20.70
  -2   8   6  367.26   20.10
  -2   8   6  308.17   20.90
   1  -8  -6  141.99   10.20
  -1   8   6  156.58   14.20
  -1   8   6  150.18   16.00
  -1   8   6  125.19   13.90
  -1   8   6  140.79   14.50
  -1   8   6  132.39   12.30
   0  -8  -6  435.66   22.90
   0  -8  -6  431.26   23.80
   0   8   6  464.85   29.40
   0   8   6  461.75   26.30
   0   8   6  449.66   28.80
   0   8   6  424.56   37.20
   0   8   6  466.15   27.30
   0   8   6  463.85   29.10
  -1  -8  -6   12.30    4.60
  -1  -8  -6    5.00    5.30
  -1  -8  -6   15.20    6.70
  -1  -8  -6    3.70    6.10
  -1  -8  -6    8.90    3.40
  -1  -8  -6    4.30    6.50
   1   8   6    2.60    4.60
   1   8   6    2.40    5.40
   1   8   6   11.60    9.40
   1   8   6    5.80    5.40
   1   8   6    9.20    6.50
  -2  -8  -6  109.79   10.20
  -2  -8  -6  104.29   10.90
  -2  -8  -6  118.79   10.50
  -2  -8  -6  105.79   18.30
  -2  -8  -6  119.29   10.20
  -2  -8  -6  109.49   12.20
   2   8   6  111.39   11.30
   2   8   6  113.39   11.40
   2   8   6  116.39   13.70
   2   8   6  102.09   18.80
   2   8   6  117.79   16.90
  -3  -8  -6  542.55   26.90
  -3  -8  -6  530.85   26.60
  -3  -8  -6  536.15   26.90
  -3  -8  -6  438.06   30.00
   3   8   6  511.45   27.80
   3   8   6  432.66   27.20
   3   8   6  518.75   27.80
  -4  -8  -6  487.05   25.10
  -4  -8  -6  477.55   27.80
  -4  -8  -6  487.75   24.20
   4   8   6  503.25   27.40
  -1   9   6   34.90    5.40
  -1   9   6   52.99    7.40
  -1   9   6   56.69    8.30
  -1   9   6   52.49    6.80
   0  -9  -6  236.18   13.60
   0  -9  -6  241.18   14.60
   0   9   6  244.78   18.20
   0   9   6  251.17   19.80
   0   9   6  223.58   16.70
   0   9   6  224.58   16.20
  -1  -9  -6  171.18   13.30
  -1  -9  -6  190.38   12.60
  -1  -9  -6  192.48   13.00
   1   9   6  208.58   15.70
   1   9   6  214.08   17.00
   1   9   6  193.08   15.50
   1   9   6  194.18   17.00
  -2  -9  -6  101.09   11.00
  -2  -9  -6   86.39    9.60
  -2  -9  -6   92.89    8.20
  -2  -9  -6   78.29   11.00
  -2  -9  -6   93.49    9.00
   2   9   6   86.29    9.90
   2   9   6   89.89   12.30
   2   9   6   98.59   10.10
   2   9   6   77.59    9.90
  -3  -9  -6   11.00    3.70
  -3  -9  -6   10.90    3.80
  -3  -9  -6    9.40    4.30
  -3  -9  -6    7.20    5.20
  -3  -9  -6   12.70    4.20
   3   9   6   13.20    6.50
   3   9   6   14.10    5.40
   3   9   6    8.60    4.40
   3   9   6   16.40    7.40
  -4  -9  -6  216.58   12.60
  -4  -9  -6  163.78   11.00
  -4  -9  -6  228.88   11.60
   4   9   6  182.18   14.10
   4   9   6  216.48   14.20
   0  10   6   52.19    5.80
   0  10   6   68.19    8.30
   0  10   6   48.80    6.80
  -1 -10  -6   87.99    7.10
  -1 -10  -6   74.09    7.80
   1  10   6   86.59   12.10
   1  10   6   91.49    9.00
   1  10   6   86.19    7.90
  -2 -10  -6    2.20    5.70
  -2 -10  -6    1.30    2.40
  -2 -10  -6    5.80    4.00
  -2 -10  -6    8.30    5.00
   2  10   6    1.30    3.20
   2  10   6    0.20    4.70
   2  10   6    2.70    4.90
   2  10   6    0.50    3.40
  -3 -10  -6   78.39    6.50
  -3 -10  -6   91.69    7.20
   3  10   6   92.09    9.60
   3  10   6  114.29    8.20
  -2  -8   7  110.69    9.60
  -2  -8   7  111.29    9.30
   1   8  -7  106.29    8.20
   1   8  -7  119.59    8.90
   1   8  -7   99.39    8.10
  -1  -8   7  134.69    8.90
  -1  -8   7  140.69   10.50
  -1  -8   7  153.78    9.60
  -1  -8   7  144.89   10.20
   0   8  -7  161.28   13.80
   0   8  -7  180.98   11.10
   0   8  -7  207.98   11.80
   0   8  -7  206.38   15.00
   0  -8   7  171.28   16.10
   0  -8   7  204.38   12.70
   0  -8   7  222.08   12.40
   3   7  -7   18.20    4.20
  -3  -7   7   23.60    8.10
  -3  -7   7   11.10    4.10
  -3  -7   7   10.60    4.40
   2   7  -7   90.49    7.40
  -2  -7   7  102.29   11.90
  -2  -7   7   78.29   10.70
  -2  -7   7   94.19    9.20
  -2  -7   7   80.39    8.30
  -2  -7   7   97.19   10.90
   1   7  -7   34.10    8.50
   1   7  -7   24.00    7.10
   1   7  -7   21.00    4.30
   1   7  -7   23.40    5.50
   1   7  -7   26.40    4.80
   1   7  -7   20.60    5.00
  -1  -7   7   22.90    9.10
  -1  -7   7   20.40    7.40
  -1  -7   7   20.00    5.90
  -1  -7   7   27.50    5.60
  -1  -7   7   20.10    6.20
  -1  -7   7   18.30    5.90
   0   7  -7   41.90   11.00
   0   7  -7   22.50    6.80
   0   7  -7   32.70    6.80
   0   7  -7   47.50    8.00
   0   7  -7   43.10   10.20
   0  -7   7   45.10    6.60
   0  -7   7   39.70    6.60
   0  -7   7   35.90    7.90
   0  -7   7   30.30    6.50
   0  -7   7   44.90    8.80
  -1   7  -7  376.96   19.30
  -1   7  -7  278.97   23.50
  -1   7  -7  362.96   20.80
  -1   7  -7  307.67   18.70
  -1   7  -7  275.67   24.90
   1  -7   7  353.56   19.20
   1  -7   7  333.77   21.10
   1  -7   7  345.37   19.70
   1  -7   7  365.46   19.30
  -2   7  -7   14.70    4.50
  -2   7  -7   10.40   11.70
  -2   7  -7    9.40    3.40
  -2   7  -7   14.90    3.50
  -2   7  -7   17.90    8.30
   2  -7   7   13.50    4.20
   2  -7   7   11.90    5.50
   4   6  -7   16.80    6.90
  -4  -6   7   -0.10    5.20
  -4  -6   7   17.20    3.20
   3   6  -7   22.20   14.50
   3   6  -7   11.70    4.20
   3   6  -7   12.70   19.50
  -3  -6   7    3.40    4.80
  -3  -6   7   11.20    4.40
  -3  -6   7    8.40    8.30
  -3  -6   7   10.90    7.50
  -3  -6   7    9.80    5.10
   2   6  -7  478.85   27.70
   2   6  -7  538.05   27.90
  -2  -6   7  605.94   40.60
  -2  -6   7  517.15   34.20
  -2  -6   7  530.55   28.70
  -2  -6   7  534.05   29.10
  -2  -6   7  541.05   29.00
  -2  -6   7  521.75   28.20
   1   6  -7  441.96   24.80
   1   6  -7  410.96   24.60
   1   6  -7  475.65   24.40
   1   6  -7  477.05   27.90
   1   6  -7  482.85   32.00
  -1  -6   7  462.45   28.30
  -1  -6   7  455.45   26.20
  -1  -6   7  447.76   35.50
  -1  -6   7  463.55   26.60
  -1  -6   7  496.85   27.60
  -1  -6   7  457.65   29.50
  -1  -6   7  464.75   26.40
   0   6  -7  104.29   10.30
   0   6  -7   91.59   11.90
   0   6  -7  115.79    8.40
   0   6  -7  109.49   10.70
   0   6  -7  111.49   15.90
   0   6  -7  115.29   12.60
   0   6  -7   99.39   14.80
   0  -6   7  149.99   30.20
   0  -6   7   86.39   13.40
   0  -6   7  110.49   13.20
   0  -6   7  112.99   10.90
   0  -6   7  120.99   13.20
   0  -6   7  125.49   11.80
  -1   6  -7   95.79   11.30
  -1   6  -7  103.29   19.20
  -1   6  -7   86.79   24.80
  -1   6  -7  105.59   13.30
  -1   6  -7  104.19   11.50
   1  -6   7   97.39   10.80
   1  -6   7   98.99   11.20
   1  -6   7   73.19   14.20
   1  -6   7   90.69   10.80
  -2   6  -7   70.19   12.00
  -2   6  -7   50.69   18.60
  -2   6  -7   64.79   10.10
  -2   6  -7   60.19    9.00
  -2   6  -7   48.20   13.00
   2  -6   7   64.49    8.70
   2  -6   7   53.39    7.40
   2  -6   7   45.70    8.40
   4   5  -7  104.39   17.10
   4   5  -7  126.79    8.20
   4   5  -7  144.49   11.40
  -4  -5   7  103.59   10.10
  -4  -5   7  117.79    9.50
  -4  -5   7  145.09   11.10
  -4  -5   7  103.19   12.80
   3   5  -7  316.87   18.50
   3   5  -7  364.46   28.50
   3   5  -7  363.46   24.90
   3   5  -7  376.86   22.10
  -3  -5   7  377.66   19.60
  -3  -5   7  376.16   23.20
  -3  -5   7  302.27   19.10
  -3  -5   7  393.66   23.10
  -3  -5   7  381.96   22.40
  -3  -5   7  391.46   26.10
   2   5  -7  857.81   49.60
   2   5  -7  745.63   39.60
   2   5  -7  741.03   45.80
   2   5  -7  743.93   41.30
  -2  -5   7  765.72   38.60
  -2  -5   7  766.52   38.30
  -2  -5   7  821.72   42.80
  -2  -5   7  703.33   41.30
  -2  -5   7  789.02   41.50
   1   5  -7  934.81   44.80
   1   5  -7  906.81   45.00
   1   5  -7  969.50   52.89
   1   5  -7  857.31   44.90
  -1  -5   7  938.81   46.80
  -1  -5   7  964.80   46.70
  -1  -5   7  943.71   47.20
  -1  -5   7  917.61   45.70
  -1  -5   7  961.30   55.99
  -1  -5   7  966.30   49.00
   0   5  -7  494.55   25.80
   0   5  -7  480.15   28.00
   0   5  -7  504.65   28.20
   0   5  -7  518.75   34.20
   0   5  -7  508.05   36.10
   0  -5   7  510.95   29.20
   0  -5   7  512.65   29.90
   0  -5   7  509.65   30.70
   0  -5   7  468.35   31.00
   0  -5   7  510.35   28.90
   0  -5   7  493.35   34.60
   0  -5   7  523.95   28.10
  -1   5  -7  170.98   24.40
  -1   5  -7  183.58   20.60
  -1   5  -7  143.09   24.00
  -1   5  -7  204.78   15.70
  -1   5  -7  129.59   17.80
   1  -5   7  187.78   15.40
   1  -5   7  173.08   20.90
   1  -5   7  185.08   14.20
  -2   5  -7   73.19   27.50
  -2   5  -7   97.69   10.30
  -2   5  -7   98.99   13.00
  -2   5  -7   82.69   10.10
  -2   5  -7   61.09   19.10
  -2   5  -7   98.09   11.00
   2  -5   7  104.19   12.20
   2  -5   7  103.29   11.90
  -3   5  -7    4.50    3.70
  -3   5  -7    8.90    7.00
  -3   5  -7    0.20    4.40
  -3   5  -7    3.50   17.80
  -3   5  -7    4.10    5.50
  -3   5  -7   -3.60   11.60
   3  -5   7    5.60    3.60
   3  -5   7    4.50    3.80
   3  -5   7    5.60    4.90
   4   4  -7   63.09   10.10
   4   4  -7   79.19   12.60
   4   4  -7   85.49    7.50
   4   4  -7   55.09   11.50
  -4  -4   7   78.59    8.90
  -4  -4   7   76.69    9.00
  -4  -4   7   37.40    9.60
  -4  -4   7   48.80    7.40
   3   4  -7   24.00    5.10
   3   4  -7   24.10    9.20
   3   4  -7   15.60    6.00
   3   4  -7   13.80    8.80
  -3  -4   7   13.50    4.90
  -3  -4   7   21.70    7.90
  -3  -4   7   32.40    8.00
  -3  -4   7   18.70    5.20
  -3  -4   7    3.60   10.20
  -3  -4   7   15.70    7.00
   2   4  -7  730.53   40.60
   2   4  -7  745.43   38.20
   2   4  -7  750.92   45.70
   2   4  -7  747.63   36.20
   2   4  -7  760.52   44.00
  -2  -4   7  735.43   37.70
  -2  -4   7  776.32   40.50
  -2  -4   7  739.33   37.20
  -2  -4   7  775.72   49.40
  -2  -4   7  730.33   37.70
  -2  -4   7  712.53   39.50
  -2  -4   7  750.02   40.90
  -2  -4   7  788.32   40.10
   1   4  -7   63.09    8.40
   1   4  -7   62.69   12.60
   1   4  -7   68.99    9.30
   1   4  -7   61.09   12.60
   1   4  -7   70.39    9.40
  -1  -4   7   62.49    9.30
  -1  -4   7   77.19   10.10
  -1  -4   7   63.19   10.50
  -1  -4   7   55.89   13.20
  -1  -4   7   63.89   10.60
  -1  -4   7   59.39    8.40
   0   4  -7   73.69   13.60
   0   4  -7   73.99   10.20
   0   4  -7   56.89    8.60
   0   4  -7   70.89   15.20
   0  -4   7   88.99   11.80
   0  -4   7   78.09   10.50
   0  -4   7   87.29   14.70
   0  -4   7   74.09   10.60
   0  -4   7   72.19    9.40
   0  -4   7   77.79   12.00
  -1   4  -7  553.34   36.70
  -1   4  -7  650.43   41.90
  -1   4  -7  587.94   31.40
  -1   4  -7  573.84   31.70
  -1   4  -7  583.54   28.80
  -1   4  -7  604.34   37.50
   1  -4   7  567.64   32.40
   1  -4   7  589.24   31.70
   1  -4   7  568.44   34.60
   1  -4   7  588.94   33.30
   1  -4   7  599.84   31.00
   1  -4   7  570.84   37.80
  -2   4  -7  443.46   25.40
  -2   4  -7  482.95   42.30
  -2   4  -7  461.45   22.20
  -2   4  -7  388.66   32.50
  -2   4  -7  465.85   30.60
  -2   4  -7  447.16   27.00
   2  -4   7  397.96   26.80
   2  -4   7  436.96   26.00
   2  -4   7  366.46   31.10
   2  -4   7  472.15   25.20
  -3   4  -7  196.78   30.50
  -3   4  -7  284.07   29.20
  -3   4  -7  288.97   18.90
  -3   4  -7  286.47   18.50
  -3   4  -7  259.77   18.40
  -3   4  -7  286.27   21.90
   3  -4   7  263.27   17.70
   3  -4   7  281.17   17.30
   3  -4   7  239.48   20.80
   3  -4   7  281.77   20.00
  -4   4  -7   17.20   11.00
  -4   4  -7   10.20    5.00
  -4   4  -7   13.50   11.90
  -4   4  -7   14.70    4.30
   4  -4   7   24.00    4.90
   5   3  -7  141.29   13.60
  -5  -3   7  158.18    9.60
   4   3  -7  164.08   18.00
   4   3  -7  145.19   17.10
   4   3  -7  181.08   12.70
   4   3  -7  163.88   13.10
  -4  -3   7  169.38   13.30
  -4  -3   7  161.38   13.40
  -4  -3   7  159.08   11.40
   3   3  -7  801.82   38.60
   3   3  -7  766.72   40.20
   3   3  -7  824.32   48.70
   3   3  -7  825.22   44.50
   3   3  -7  708.53   35.90
  -3  -3   7  809.02   42.00
  -3  -3   7  793.82   41.40
  -3  -3   7  793.92   41.90
  -3  -3   7  795.12   40.00
  -3  -3   7  764.92   41.70
   2   3  -7  304.07   25.30
   2   3  -7  287.77   19.00
   2   3  -7  286.27   20.90
  -2  -3   7  285.37   17.80
  -2  -3   7  215.78   22.30
  -2  -3   7  289.47   17.90
  -2  -3   7  268.87   27.50
  -2  -3   7  305.57   18.60
  -2  -3   7  277.27   19.10
  -2  -3   7  273.57   19.80
  -2  -3   7  294.77   19.90
  -2  -3   7  291.07   21.60
   1   3  -7  357.56   23.60
   1   3  -7  458.95   28.60
   1   3  -7  420.16   23.70
   1   3  -7  430.76   29.10
   1   3  -7  416.46   22.00
   1   3  -7  438.36   25.50
  -1  -3   7  416.36   27.00
  -1  -3   7  441.86   26.30
  -1  -3   7  418.16   27.60
  -1  -3   7  424.16   24.10
  -1  -3   7  443.06   24.40
  -1  -3   7  426.06   23.50
  -1  -3   7  423.86   25.30
  -1  -3   7  444.36   30.10
   0   3  -7 1434.06   69.29
   0   3  -7 1318.07   59.89
   0   3  -7 1346.47   66.69
   0   3  -7 1176.78   60.69
   0   3  -7 1295.67   63.09
   0  -3   7 1303.67   67.89
   0  -3   7 1296.87   61.59
   0  -3   7 1384.86   61.09
   0  -3   7 1298.87   62.79
   0  -3   7 1337.17   61.79
   0  -3   7 1314.97   63.39
  -1   3  -7   80.79   13.00
  -1   3  -7   90.69   17.70
  -1   3  -7   75.99    9.40
  -1   3  -7   74.59    9.50
  -1   3  -7   79.59   11.40
   1  -3   7   75.09   10.10
   1  -3   7   73.79    8.90
   1  -3   7   76.79    9.90
   1  -3   7   74.99   10.00
   1  -3   7   78.59   11.70
   1  -3   7   65.19   10.50
   1  -3   7   65.29   13.20
  -2   3  -7  782.82   44.50
  -2   3  -7  747.03   35.30
  -2   3  -7  767.22   48.40
  -2   3  -7  754.12   39.20
  -2   3  -7  818.62   48.50
   2  -3   7  722.53   45.20
   2  -3   7  728.93   39.40
   2  -3   7  781.62   39.10
   2  -3   7  772.12   37.80
   2  -3   7  627.04   46.60
   2  -3   7  729.73   40.20
   2  -3   7  720.93   40.10
  -3   3  -7  116.79   14.80
  -3   3  -7  111.39    7.70
  -3   3  -7  127.49   14.00
  -3   3  -7  107.59   21.30
  -3   3  -7  140.39   26.90
  -3   3  -7  116.89   11.60
   3  -3   7  120.59   14.60
   3  -3   7  115.39   13.10
   3  -3   7  116.99   12.90
   3  -3   7  116.99   10.90
   3  -3   7  114.29   16.90
  -4   3  -7  104.69    8.60
  -4   3  -7   93.29   11.00
  -4   3  -7  133.89   22.90
  -4   3  -7  118.49   12.00
  -4   3  -7   56.79   21.20
   4  -3   7  126.09   12.50
   4  -3   7   83.09   11.00
   4  -3   7  106.39   11.00
   4  -3   7  116.79   11.40
   5   2  -7   47.00    5.40
   5   2  -7   39.40    8.10
  -5  -2   7   44.40    7.40
   4   2  -7  136.69   14.50
   4   2  -7  127.79   10.50
   4   2  -7  129.09   12.80
   4   2  -7  147.99   11.80
   4   2  -7  135.19   18.60
  -4  -2   7  134.79   14.30
  -4  -2   7  144.69   12.30
  -4  -2   7  138.59   12.10
   3   2  -7  541.05   28.70
   3   2  -7  552.64   33.20
   3   2  -7  568.24   29.50
   3   2  -7  547.35   30.60
   3   2  -7  547.15   28.00
   3   2  -7  515.95   28.90
   3   2  -7  609.44   39.30
  -3  -2   7  579.94   32.00
  -3  -2   7  549.05   29.70
  -3  -2   7  558.44   32.30
  -3  -2   7  533.75   31.80
  -3  -2   7  556.84   31.50
   2   2  -7  211.28   22.60
   2   2  -7  218.98   16.30
   2   2  -7  243.28   15.70
   2   2  -7  260.27   17.90
   2   2  -7  226.98   14.60
   2   2  -7  218.28   14.70
   2   2  -7  237.18   21.70
  -2  -2   7  210.38   16.90
  -2  -2   7  231.18   16.70
  -2  -2   7  240.58   15.80
  -2  -2   7  238.58   16.80
  -2  -2   7  243.38   17.40
  -2  -2   7  221.48   18.30
  -2  -2   7  226.28   15.00
  -2  -2   7  209.68   14.90
  -2  -2   7  230.68   15.00
   1   2  -7  141.29   12.10
   1   2  -7  158.68   16.30
   1   2  -7  144.19   11.90
   1   2  -7  136.29   12.50
   1   2  -7  142.69   10.80
   1   2  -7  133.69   15.20
   1   2  -7  143.79   14.20
  -1  -2   7  138.79   11.30
  -1  -2   7  122.19   17.40
  -1  -2   7  146.59   11.10
  -1  -2   7  141.59   12.00
  -1  -2   7  128.29   10.80
  -1  -2   7  155.68   15.60
  -1  -2   7  157.28   13.90
  -1  -2   7  118.69   15.70
  -1  -2   7  141.89   11.80
   0   2  -7  419.96   22.60
   0   2  -7  441.26   25.00
   0   2  -7  391.16   22.70
   0   2  -7  458.25   27.90
   0   2  -7  459.15   28.90
   0   2  -7  426.16   27.00
   0  -2   7  410.76   25.10
   0  -2   7  423.56   22.90
   0  -2   7  430.46   23.60
   0  -2   7  440.26   24.50
   0  -2   7  399.56   28.20
   0  -2   7  450.85   29.10
   0  -2   7  423.56   24.40
  -1   2  -7  267.47   20.50
  -1   2  -7  257.37   15.10
  -1   2  -7  253.77   19.60
  -1   2  -7  277.17   18.10
  -1   2  -7  263.07   19.70
  -1   2  -7  273.57   23.30
   1  -2   7  248.68   18.00
   1  -2   7  253.67   17.10
   1  -2   7  254.47   17.80
   1  -2   7  258.97   15.70
   1  -2   7  242.98   18.50
   1  -2   7  253.87   20.50
  -2   2  -7  493.95   31.20
  -2   2  -7  501.35   25.20
  -2   2  -7  514.95   36.10
  -2   2  -7  487.35   28.40
  -2   2  -7  486.35   33.50
   2  -2   7  514.85   32.50
   2  -2   7  500.85   27.80
   2  -2   7  480.75   28.10
   2  -2   7  443.56   31.80
   2  -2   7  451.25   28.40
   2  -2   7  484.55   26.30
   2  -2   7  484.65   28.20
  -3   2  -7  844.52   44.10
  -3   2  -7  864.61   45.20
  -3   2  -7  897.01   51.19
  -3   2  -7  823.52   51.99
  -3   2  -7  884.51   40.30
  -3   2  -7  870.61   48.50
   3  -2   7  898.61   44.50
   3  -2   7  915.91   43.30
   3  -2   7  891.11   51.29
   3  -2   7  713.83   44.80
   3  -2   7  852.51   43.60
   3  -2   7  847.72   44.80
  -4   2  -7   25.40    8.20
  -4   2  -7   38.70   14.60
  -4   2  -7   42.10    8.80
  -4   2  -7   25.00    6.20
  -4   2  -7   37.40   12.80
   4  -2   7   34.60    6.70
   4  -2   7   39.20    8.10
   4  -2   7   26.20    7.40
   4  -2   7   15.10   11.40
   4  -2   7   46.10    7.60
  -5   2  -7  105.79    8.50
   5  -2   7  104.69    8.60
   5  -2   7  100.89    8.70
   5   1  -7   62.99    6.70
   5   1  -7   70.79   10.30
   5   1  -7   77.59    6.70
  -5  -1   7   92.29    8.20
   4   1  -7  507.15   27.30
   4   1  -7  541.95   35.90
   4   1  -7  499.05   26.90
   4   1  -7  529.65   27.70
   4   1  -7  513.25   26.90
  -4  -1   7  491.75   28.90
  -4  -1   7  497.75   29.40
  -4  -1   7  516.25   28.20
   3   1  -7 1118.19   70.49
   3   1  -7 1186.68   55.19
   3   1  -7 1247.48   65.59
   3   1  -7 1246.48   55.69
   3   1  -7 1109.79   56.59
   3   1  -7 1042.20   68.89
   3   1  -7 1201.38   60.39
   3   1  -7 1220.78   55.79
  -3  -1   7 1195.38   57.59
  -3  -1   7 1161.88   57.49
  -3  -1   7 1217.38   57.39
  -3  -1   7 1193.28   57.89
  -3  -1   7 1199.58   59.19
  -3  -1   7 1140.99   62.69
  -3  -1   7 1175.68   54.79
   2   1  -7   61.69   15.90
   2   1  -7   62.09    7.90
   2   1  -7   76.39    9.50
   2   1  -7   75.59    8.80
   2   1  -7   64.39   12.60
   2   1  -7   73.89   13.50
   2   1  -7   64.09    8.50
   2   1  -7   70.49    9.50
   2   1  -7   70.29    8.10
  -2  -1   7   65.89   10.40
  -2  -1   7   65.79    8.50
  -2  -1   7   71.89   10.50
  -2  -1   7   64.89    7.70
  -2  -1   7   76.19    9.80
  -2  -1   7  104.09   14.60
  -2  -1   7   71.89    8.90
  -2  -1   7   63.69    8.30
   1   1  -7 1162.28   52.79
   1   1  -7 1111.49   51.79
   1   1  -7 1149.19   58.19
   1   1  -7 1120.19   49.70
   1   1  -7 1042.90   59.59
   1   1  -7 1110.89   50.09
   1   1  -7 1082.99   49.50
  -1  -1   7 1024.80   56.59
  -1  -1   7 1127.49   52.09
  -1  -1   7 1049.59   50.49
  -1  -1   7 1223.08   52.19
  -1  -1   7  907.91   53.09
  -1  -1   7 1035.10   50.19
  -1  -1   7 1088.59   49.99
  -1  -1   7 1212.18   57.69
  -1  -1   7 1081.39   50.39
  -1  -1   7 1115.39   52.09
   0   1  -7  874.11   41.70
   0   1  -7  856.41   49.40
   0   1  -7  956.30   48.90
   0   1  -7 1003.40   49.70
   0   1  -7  872.71   41.30
   0   1  -7  870.71   42.40
   0   1  -7  945.11   44.20
   0  -1   7  923.31   43.60
   0  -1   7  932.61   42.80
   0  -1   7  971.30   49.10
   0  -1   7  887.71   40.50
   0  -1   7  956.40   44.30
   0  -1   7  882.21   44.50
   0  -1   7  878.81   48.40
   0  -1   7  894.61   43.70
  -1   1  -7  411.56   28.10
  -1   1  -7  341.77   19.40
  -1   1  -7  328.57   18.80
  -1   1  -7  388.36   26.20
  -1   1  -7  369.36   21.10
   1  -1   7  328.17   25.00
   1  -1   7  354.56   21.10
   1  -1   7  364.16   20.90
   1  -1   7  354.56   25.20
   1  -1   7  390.26   24.00
   1  -1   7  353.06   19.50
  -2   1  -7  548.05   28.50
  -2   1  -7  634.44   37.20
  -2   1  -7  560.84   34.30
  -2   1  -7  609.84   36.90
  -2   1  -7  571.84   31.20
   2  -1   7  602.24   29.90
   2  -1   7  557.24   31.10
   2  -1   7  546.75   30.40
   2  -1   7  607.24   37.10
   2  -1   7  582.74   40.20
   2  -1   7  585.74   30.60
   2  -1   7  564.74   36.40
   2  -1   7  529.65   30.70
  -3   1  -7 1546.85   81.09
  -3   1  -7 1688.93   83.29
  -3   1  -7 1748.43   85.79
  -3   1  -7 1639.64   77.59
  -3   1  -7 1707.53   74.99
   3  -1   7 1530.05   78.29
   3  -1   7 1729.93   76.79
   3  -1   7 1634.74   77.49
   3  -1   7 1807.22   85.69
   3  -1   7 1682.83   78.59
   3  -1   7 1691.63   77.89
  -4   1  -7  102.99   15.90
  -4   1  -7  118.19   17.20
  -4   1  -7  108.49   13.80
  -4   1  -7  120.29   12.50
  -4   1  -7  129.39    9.70
   4  -1   7  128.19   13.20
   4  -1   7  151.08   21.60
   4  -1   7  126.49   13.50
   4  -1   7   95.79   25.50
   4  -1   7  114.39   11.10
   4  -1   7  126.39   13.90
  -5   1  -7   19.90    7.30
  -5   1  -7   23.60    5.30
  -5   1  -7   35.70    5.90
   5  -1   7   35.50    6.00
   5  -1   7   41.20    6.10
   5  -1   7   49.60   10.70
   5  -1   7   34.30    8.50
   5  -1   7   39.90   12.20
   5   0  -7   17.50    3.60
   5   0  -7   12.60    3.10
   5   0  -7   15.20    3.50
   5   0  -7    8.90    5.90
  -5   0   7    7.70    3.90
  -5   0   7   10.50    4.30
  -5   0   7   12.90    2.30
   4   0  -7    7.00   10.70
   4   0  -7   19.10    4.60
   4   0  -7   14.30    6.70
   4   0  -7   14.80    4.20
  -4   0   7   19.10    5.90
  -4   0   7    4.80    9.60
  -4   0   7   12.80    5.30
  -4   0   7    1.90    6.30
  -4   0   7   11.70    7.80
   3   0  -7  895.31   41.40
   3   0  -7  854.81   45.40
   3   0  -7  866.91   41.70
   3   0  -7  775.92   55.69
   3   0  -7  761.62   55.29
   3   0  -7  829.32   40.70
   3   0  -7  958.80   52.19
   3   0  -7  818.72   40.80
  -3   0   7  884.71   44.40
  -3   0   7  799.72   43.80
  -3   0   7  822.12   42.60
  -3   0   7  835.82   42.20
  -3   0   7  864.71   42.50
  -3   0   7  721.03   45.70
  -3   0   7  823.72   48.50
  -3   0   7  866.01   43.90
   2   0  -7   33.00    6.90
   2   0  -7   45.10    8.70
   2   0  -7   34.60    5.80
   2   0  -7   53.89    7.30
   2   0  -7   44.10   11.10
   2   0  -7   46.30    6.60
   2   0  -7   42.10    6.80
   2   0  -7   46.50   13.10
  -2   0   7   52.89    8.20
  -2   0   7   48.10    7.80
  -2   0   7   40.80    7.50
  -2   0   7   47.90    7.80
  -2   0   7   36.30    6.90
  -2   0   7   51.69    8.00
  -2   0   7   49.50    8.80
   1   0  -7 2110.99   94.09
   1   0  -7 2304.37   96.19
   1   0  -7 2185.98  102.69
   1   0  -7 2158.18   92.89
   1   0  -7 2151.28  103.39
  -1   0   7 2178.38   94.39
  -1   0   7 2049.40   99.39
  -1   0   7 2149.78   95.19
  -1   0   7 2021.90   95.29
  -1   0   7 2185.58   94.69
  -1   0   7 1996.90   92.49
  -1   0   7 2061.89   95.09
  -1   0   7 2174.58   93.79
  -1   0   7 2193.88   94.49
  -1   0   7 2064.09  100.59
   0   0  -7  158.48   11.50
   0   0  -7  150.88   16.00
   0   0  -7  154.88   10.30
   0   0  -7  152.68   10.10
   0   0  -7  139.09   16.30
   0   0   7  151.38   16.60
   0   0   7  159.68   11.70
   0   0   7  154.58    9.40
   0   0   7  147.89   10.80
   0   0   7  162.28   11.80
   0   0   7  157.28   15.40
  -1   0  -7  291.67   17.20
  -1   0  -7  283.37   22.30
  -1   0  -7  309.07   22.20
  -1   0  -7  271.67   16.40
  -1   0  -7  287.87   16.30
  -1   0  -7  290.97   20.50
   1   0   7  294.17   22.70
   1   0   7  293.67   16.60
   1   0   7  278.27   20.80
   1   0   7  275.97   17.30
   1   0   7  290.17   17.40
   1   0   7  298.87   18.00
   1   0   7  265.57   17.70
  -2   0  -7 3799.92  165.38
  -2   0  -7 3745.13  159.78
  -2   0  -7 3535.75  157.38
   2   0   7 3642.84  159.98
   2   0   7 3583.84  167.88
   2   0   7 3712.93  165.48
   2   0   7 3709.03  159.98
   2   0   7 3561.64  158.98
   2   0   7 3602.74  159.78
   2   0   7 3711.33  166.38
   2   0   7 3669.43  159.18
  -3   0  -7  461.35   26.70
  -3   0  -7  458.75   30.30
  -3   0  -7  464.25   24.50
  -3   0  -7  424.46   28.70
  -3   0  -7  481.35   32.30
   3   0   7  449.86   27.80
   3   0   7  474.35   26.70
   3   0   7  498.95   34.40
   3   0   7  454.55   28.20
   3   0   7  468.85   26.60
   3   0   7  488.85   37.80
   3   0   7  485.85   26.20
  -4   0  -7    3.60    4.50
  -4   0  -7   -3.50    6.70
  -4   0  -7    8.30    6.10
  -4   0  -7    9.30    7.50
   4   0   7    5.60   10.70
   4   0   7    6.40    6.40
   4   0   7   11.10    5.90
   4   0   7    8.80    5.30
   4   0   7    8.00   11.30
   4   0   7   13.70    7.00
  -5   0  -7   31.30    4.60
  -5   0  -7   13.40    6.90
  -5   0  -7   25.80    7.60
  -5   0  -7   51.09   11.20
   5   0   7   28.30   15.00
   5   0   7   38.40    7.80
   5   0   7   26.70    7.70
   5   0   7   23.30    7.60
   5   0   7   31.50    8.50
   5  -1  -7   46.50    6.20
   5  -1  -7   37.10    5.50
   5  -1  -7   49.90    4.80
  -5   1   7   44.70    6.90
   4  -1  -7  329.07   23.20
   4  -1  -7  312.57   19.30
   4  -1  -7  307.67   18.30
   4  -1  -7  328.37   19.20
   4  -1  -7  315.67   18.80
   4  -1  -7  316.47   25.20
  -4   1   7  318.97   18.20
  -4   1   7  298.77   20.50
   3  -1  -7  556.94   28.10
   3  -1  -7  579.54   33.40
   3  -1  -7  496.35   43.50
   3  -1  -7  520.15   28.40
   3  -1  -7  591.64   37.60
   3  -1  -7  533.25   28.60
   3  -1  -7  570.14   29.10
  -3   1   7  544.35   30.50
  -3   1   7  452.45   33.60
  -3   1   7  482.55   34.80
  -3   1   7  561.74   32.90
  -3   1   7  534.05   29.00
   2  -1  -7   61.69    8.40
   2  -1  -7   78.89   15.10
   2  -1  -7   64.49    7.90
   2  -1  -7   62.69    8.50
   2  -1  -7   63.79    7.40
   2  -1  -7   52.79   13.40
   2  -1  -7   59.49    8.60
  -2   1   7   72.29   10.20
  -2   1   7   65.89    8.80
  -2   1   7   67.29    9.20
  -2   1   7   55.59   10.90
  -2   1   7   47.40    7.90
  -2   1   7   57.39    9.00
  -2   1   7   74.49   12.30
  -2   1   7   79.59    9.50
  -2   1   7   73.29   11.10
   1  -1  -7  391.26   20.90
   1  -1  -7  391.16   20.80
   1  -1  -7  404.16   20.90
   1  -1  -7  401.06   20.40
   1  -1  -7  374.46   28.10
   1  -1  -7  382.46   20.80
   1  -1  -7  390.66   28.40
  -1   1   7  417.26   21.50
  -1   1   7  455.65   24.40
  -1   1   7  374.26   22.50
  -1   1   7  366.46   21.30
   0  -1  -7  523.35   25.30
   0  -1  -7  523.75   24.90
   0  -1  -7  520.95   32.40
   0  -1  -7  507.35   26.10
   0  -1  -7  522.55   32.60
   0   1   7  487.15   24.50
   0   1   7  504.75   30.00
   0   1   7  495.45   25.20
   0   1   7  505.05   32.20
   0   1   7  490.85   25.20
   0   1   7  537.05   26.80
  -1  -1  -7 1622.54   70.79
  -1  -1  -7 1550.54   68.69
  -1  -1  -7 1483.15   76.19
  -1  -1  -7 1700.63   77.89
  -1  -1  -7 1527.75   68.39
   1   1   7 1571.34   70.99
   1   1   7 1627.44   74.09
   1   1   7 1530.55   69.19
   1   1   7 1546.45   76.19
   1   1   7 1434.96   74.89
   1   1   7 1572.24   70.09
  -2  -1  -7  152.48   11.40
  -2  -1  -7  144.19   11.40
  -2  -1  -7  151.68   14.50
  -2  -1  -7  146.49   10.70
   2   1   7  132.09   14.70
   2   1   7  155.18   12.40
   2   1   7  141.79   11.60
   2   1   7  148.99   17.10
   2   1   7  151.38   11.20
   2   1   7  133.99   12.80
   2   1   7  135.09   12.80
   2   1   7  134.29   12.00
  -3  -1  -7 1088.29   51.19
  -3  -1  -7 1137.19   52.79
  -3  -1  -7 1151.88   54.19
   3   1   7 1009.00   65.79
   3   1   7 1123.19   53.19
   3   1   7 1135.99   66.29
   3   1   7 1172.28   54.49
   3   1   7 1241.08   62.69
   3   1   7 1167.58   57.99
   3   1   7 1116.99   54.09
   3   1   7 1058.29   57.09
   3   1   7 1090.49   55.09
  -4  -1  -7  231.78   17.70
  -4  -1  -7  241.48   21.60
  -4  -1  -7  276.97   17.00
   4   1   7  266.37   18.70
   4   1   7  289.67   27.30
   4   1   7  263.57   19.00
   4   1   7  249.97   17.80
   4   1   7  265.57   19.00
   4   1   7  246.28   32.40
  -5  -1  -7   14.50    4.40
  -5  -1  -7   10.00    4.80
   5   1   7   17.80    6.00
   5   1   7   12.70    5.90
   5   1   7   20.70    9.90
   5   1   7   19.50    6.10
   5   1   7   17.20    5.50
   4  -2  -7  156.48   12.10
   4  -2  -7  150.78   12.30
   4  -2  -7  128.69   15.00
   4  -2  -7  158.08   11.10
   4  -2  -7  148.29   16.10
  -4   2   7  150.38   20.60
  -4   2   7  133.09   13.80
  -4   2   7  162.58   10.60
  -4   2   7  160.28   17.50
   3  -2  -7 1493.65   67.39
   3  -2  -7 1326.37   60.99
   3  -2  -7 1266.77   74.99
   3  -2  -7 1323.27   60.89
  -3   2   7 1274.57   69.19
  -3   2   7 1209.98   63.89
  -3   2   7 1235.98   68.19
  -3   2   7 1282.37   64.69
  -3   2   7 1359.16   64.99
  -3   2   7 1369.86   63.69
  -3   2   7 1372.96   60.79
   2  -2  -7  176.48   12.50
   2  -2  -7  162.38   20.40
   2  -2  -7  170.78   11.70
   2  -2  -7  162.58   20.70
   2  -2  -7  155.78   12.20
  -2   2   7  185.18   14.30
  -2   2   7  157.48   14.30
  -2   2   7  168.48   16.00
  -2   2   7  169.58   18.00
  -2   2   7  169.78   14.50
  -2   2   7  179.08   16.60
   1  -2  -7   79.39   12.20
   1  -2  -7   75.89   12.80
   1  -2  -7   59.79    6.60
   1  -2  -7   55.29    7.40
   1  -2  -7   71.59    6.90
   1  -2  -7   71.79    7.40
   1  -2  -7   73.99    7.70
  -1   2   7   66.49    8.80
  -1   2   7   68.99   11.50
  -1   2   7   60.79    7.80
  -1   2   7   64.49   12.70
  -1   2   7   76.29   11.80
  -1   2   7   68.39    9.70
   0  -2  -7  561.44   27.70
   0  -2  -7  552.84   34.40
   0  -2  -7  569.14   26.50
   0  -2  -7  558.14   26.80
   0  -2  -7  556.44   34.60
   0   2   7  514.55   27.60
   0   2   7  526.55   33.70
   0   2   7  576.74   28.50
   0   2   7  562.04   26.50
   0   2   7  546.95   32.50
   0   2   7  500.95   31.60
   0   2   7  564.44   30.30
   0   2   7  515.55   26.70
  -1  -2  -7  586.74   27.10
  -1  -2  -7  619.24   35.30
  -1  -2  -7  491.75   27.70
  -1  -2  -7  604.84   35.40
  -1  -2  -7  608.04   29.20
  -1  -2  -7  579.54   27.30
  -1  -2  -7  541.75   26.90
   1   2   7  566.04   31.90
   1   2   7  570.84   27.90
   1   2   7  549.74   27.20
   1   2   7  542.35   26.10
   1   2   7  475.95   32.30
   1   2   7  560.74   34.80
   1   2   7  549.54   29.70
   1   2   7  580.44   29.30
  -2  -2  -7  554.14   28.00
  -2  -2  -7  586.14   28.90
  -2  -2  -7  622.94   35.20
  -2  -2  -7  570.24   29.30
  -2  -2  -7  653.33   37.90
  -2  -2  -7  574.84   28.20
  -2  -2  -7  547.65   27.80
  -2  -2  -7  535.95   34.90
  -2  -2  -7  618.84   30.70
   2   2   7  590.04   30.80
   2   2   7  645.34   32.80
   2   2   7  576.24   29.10
   2   2   7  588.84   31.40
   2   2   7  564.14   34.80
   2   2   7  624.74   37.10
   2   2   7  603.64   38.60
   2   2   7  577.14   30.30
   2   2   7  525.85   31.60
   2   2   7  580.44   32.10
  -3  -2  -7  411.46   22.50
  -3  -2  -7  434.26   24.60
  -3  -2  -7  425.56   28.20
   3   2   7  406.06   24.20
   3   2   7  422.96   35.70
   3   2   7  440.36   27.40
   3   2   7  429.16   34.20
   3   2   7  379.86   28.70
   3   2   7  393.16   23.30
   3   2   7  450.75   30.50
  -4  -2  -7  123.79   10.20
  -4  -2  -7  148.19   11.40
  -4  -2  -7  140.79   15.50
   4   2   7  136.59   12.30
   4   2   7  108.89   22.80
   4   2   7  142.69   12.30
   4   2   7  135.89   13.30
   4   2   7  131.39   20.10
   4   2   7  100.49   16.50
  -5  -2  -7  478.45   24.70
   5   2   7  475.65   27.60
   5   2   7  482.25   26.00
   5   2   7  496.55   34.20
   5   2   7  480.05   26.20
   5   2   7  419.66   25.30
   4  -3  -7   32.10    7.40
   4  -3  -7   44.40    6.60
   4  -3  -7   51.39   10.40
   4  -3  -7   38.70    6.10
   4  -3  -7   43.90    5.90
   4  -3  -7   38.10   10.20
  -4   3   7   41.50   10.80
  -4   3   7   48.90    9.40
  -4   3   7   30.10    7.60
  -4   3   7   45.60   17.10
   3  -3  -7  113.19   14.10
   3  -3  -7   74.99   17.00
   3  -3  -7  126.19   11.10
   3  -3  -7  110.29   10.20
   3  -3  -7  112.89   10.90
  -3   3   7   81.39   17.10
  -3   3   7  111.09   15.40
  -3   3   7  106.39   18.40
  -3   3   7  107.59   13.40
   2  -3  -7  237.08   27.60
   2  -3  -7  222.98   23.80
   2  -3  -7  193.48   14.90
   2  -3  -7  232.58   14.50
   2  -3  -7  230.38   14.80
  -2   3   7  238.58   17.60
  -2   3   7  234.78   19.00
  -2   3   7  240.08   17.30
  -2   3   7  239.18   19.70
  -2   3   7  233.58   15.40
  -2   3   7  237.48   21.10
   1  -3  -7 1157.58   52.79
   1  -3  -7 1152.68   64.49
  -1   3   7 1116.79   54.89
  -1   3   7 1113.99   55.49
  -1   3   7 1184.78   55.99
  -1   3   7 1126.09   61.49
  -1   3   7 1160.48   57.49
  -1   3   7 1131.49   54.19
  -1   3   7 1358.56   70.99
   0  -3  -7  934.01   52.09
   0  -3  -7  934.41   43.70
   0  -3  -7  971.00   51.19
   0  -3  -7  959.80   42.50
   0  -3  -7  918.01   42.90
   0   3   7 1008.50   50.39
   0   3   7  929.21   43.60
   0   3   7  786.32   45.20
  -1  -3  -7  159.68   16.80
  -1  -3  -7  143.59   10.90
  -1  -3  -7  142.49   10.00
  -1  -3  -7  166.28   16.00
  -1  -3  -7  153.78   10.00
  -1  -3  -7  149.49   11.10
   1   3   7  148.59   12.70
   1   3   7  148.29   10.50
   1   3   7  163.28   14.90
   1   3   7  144.29   17.00
   1   3   7  159.78   13.90
  -2  -3  -7  753.02   36.40
  -2  -3  -7  697.23   34.20
  -2  -3  -7  790.82   43.90
  -2  -3  -7  711.83   33.50
  -2  -3  -7  742.93   42.10
  -2  -3  -7  724.13   34.00
  -2  -3  -7  686.53   33.50
  -2  -3  -7  711.43   35.60
   2   3   7  673.73   34.30
   2   3   7  623.14   43.80
   2   3   7  754.92   42.70
   2   3   7  700.03   37.70
   2   3   7  684.53   37.60
   2   3   7  705.83   35.80
   2   3   7  716.83   34.60
   2   3   7  626.14   37.80
  -3  -3  -7  109.09    8.90
  -3  -3  -7  108.49   11.50
  -3  -3  -7  122.99   10.40
  -3  -3  -7  111.89    9.40
  -3  -3  -7  109.69   11.10
   3   3   7  105.99   11.30
   3   3   7   95.09   17.70
   3   3   7  116.99   13.40
   3   3   7   81.39   19.30
   3   3   7  111.89   11.50
   3   3   7  110.39   17.20
   3   3   7  102.09   13.70
  -4  -3  -7  574.04   29.20
  -4  -3  -7  567.24   30.90
   4   3   7  572.24   35.70
   4   3   7  627.04   40.70
   4   3   7  579.64   31.10
   4   3   7  594.64   32.40
   4   3   7  548.15   52.39
   4   3   7  571.64   31.20
  -5  -3  -7   16.50    5.40
   5   3   7   14.60    9.20
   5   3   7   22.00    5.20
   5   3   7   36.90   11.90
   5   3   7   18.60    6.20
   5   3   7   31.60   10.10
   4  -4  -7  244.28   13.70
   4  -4  -7  263.07   19.50
  -4   4   7  179.98   15.90
  -4   4   7  213.88   18.10
  -4   4   7  220.68   21.10
   3  -4  -7  301.77   30.40
   3  -4  -7  358.96   21.00
   3  -4  -7  385.06   20.40
   3  -4  -7  372.26   20.90
   3  -4  -7  366.06   24.60
  -3   4   7  246.08   27.10
  -3   4   7  361.06   24.80
  -3   4   7  380.96   24.20
  -3   4   7  375.36   29.00
  -3   4   7  380.16   23.60
  -3   4   7  357.26   27.50
   2  -4  -7  352.46   21.30
   2  -4  -7  413.26   21.20
   2  -4  -7  389.76   31.00
   2  -4  -7  361.76   34.00
   2  -4  -7  364.16   20.80
   2  -4  -7  383.26   20.90
  -2   4   7  403.36   20.30
  -2   4   7  388.46   30.40
  -2   4   7  372.86   30.00
  -2   4   7  397.96   25.90
  -2   4   7  357.66   23.70
  -2   4   7  393.86   26.20
  -2   4   7  378.66   26.30
   1  -4  -7  867.61   52.79
   1  -4  -7  755.52   39.30
   1  -4  -7  761.92   39.20
   1  -4  -7  888.91   49.60
   1  -4  -7  854.81   39.50
   1  -4  -7  869.31   39.20
  -1   4   7  876.71   43.00
  -1   4   7  855.91   42.50
  -1   4   7  862.81   45.20
  -1   4   7  835.52   40.10
  -1   4   7  783.72   42.90
  -1   4   7  875.11   49.00
   0  -4  -7    4.00    3.20
   0  -4  -7    7.70    4.40
   0  -4  -7   10.00    4.80
   0  -4  -7    4.40    7.70
   0  -4  -7    1.60    2.90
   0  -4  -7    2.50    6.30
   0  -4  -7    2.70    2.80
   0   4   7    0.10    5.00
   0   4   7    1.80    4.70
   0   4   7    4.60    4.50
   0   4   7    3.90    4.60
   0   4   7    8.20    4.60
   0   4   7   -2.60    7.10
  -1  -4  -7 1020.90   44.40
  -1  -4  -7  959.30   44.60
  -1  -4  -7 1015.30   46.60
  -1  -4  -7  982.50   53.29
  -1  -4  -7  946.71   48.00
  -1  -4  -7  985.00   52.89
  -1  -4  -7  925.71   44.30
  -1  -4  -7  944.81   44.80
   1   4   7  984.60   46.60
   1   4   7  964.50   46.70
   1   4   7  913.51   45.30
   1   4   7  884.91   47.70
   1   4   7  944.31   52.59
   1   4   7  966.10   51.19
  -2  -4  -7 1753.02   78.69
  -2  -4  -7 1956.80   89.79
  -2  -4  -7 1820.42   79.29
  -2  -4  -7 1847.92   81.79
  -2  -4  -7 1732.33   81.79
  -2  -4  -7 1745.23   78.69
  -2  -4  -7 1745.23   88.19
  -2  -4  -7 1760.52   79.29
   2   4   7 1766.62   80.59
   2   4   7 1801.42   87.99
   2   4   7 1785.72   81.19
   2   4   7 1709.03   82.09
   2   4   7 1708.63   83.79
  -3  -4  -7  128.99   11.10
  -3  -4  -7  138.19   12.10
  -3  -4  -7  131.39   15.10
  -3  -4  -7  137.79   10.70
  -3  -4  -7  141.89   10.90
  -3  -4  -7  120.39   19.40
  -3  -4  -7  141.49   13.00
   3   4   7  155.48   14.50
   3   4   7  147.59   19.30
   3   4   7  148.09   16.80
   3   4   7  131.59   12.50
  -4  -4  -7  419.16   22.40
  -4  -4  -7  397.46   24.40
   4   4   7  410.56   27.80
   4   4   7  395.96   24.20
   4   4   7  411.36   32.10
   4   4   7  378.86   22.10
  -5  -4  -7    4.00    4.40
  -5  -4  -7    0.80    4.00
   5   4   7    0.90    6.50
   5   4   7   -4.80    6.80
   5   4   7    1.00    4.00
  -4   5   7   25.30    6.00
  -4   5   7   31.10    5.60
   3  -5  -7   30.40    5.30
   3  -5  -7   24.90    6.60
  -3   5   7   21.30    6.50
  -3   5   7   31.50    8.70
  -3   5   7   21.70    9.10
  -3   5   7   22.60    8.60
  -3   5   7   17.50    7.90
   2  -5  -7  175.38   12.70
   2  -5  -7  174.98   12.30
   2  -5  -7  207.78   20.30
   2  -5  -7  168.48   13.70
  -2   5   7  188.68   15.60
  -2   5   7  182.08   20.50
  -2   5   7  176.08   16.70
  -2   5   7  162.18   16.70
  -2   5   7  191.48   16.50
  -2   5   7  181.18   19.60
  -2   5   7  218.08   22.40
   1  -5  -7  645.14   45.20
   1  -5  -7  626.84   29.90
   1  -5  -7  607.84   30.20
   1  -5  -7  572.64   30.60
   1  -5  -7  611.74   39.30
  -1   5   7  615.44   34.60
  -1   5   7  583.14   30.20
  -1   5   7  647.94   37.20
  -1   5   7  592.14   40.70
  -1   5   7  592.44   31.50
  -1   5   7  650.43   36.40
  -1   5   7  620.34   34.10
   0  -5  -7  125.19   17.90
   0  -5  -7  102.49   10.20
   0  -5  -7  105.49   10.30
   0  -5  -7  107.49    8.40
   0  -5  -7  108.29    8.70
   0  -5  -7  105.39   14.90
   0  -5  -7   99.49   10.00
   0   5   7  113.09   11.70
   0   5   7  106.59   11.60
   0   5   7  104.89   11.80
   0   5   7  120.49   16.00
   0   5   7   94.69   16.10
   0   5   7  110.19   14.90
   0   5   7   92.79   10.90
  -1  -5  -7  167.28   12.40
  -1  -5  -7  181.98   18.80
  -1  -5  -7  171.58   11.40
  -1  -5  -7  173.88   17.90
  -1  -5  -7  156.28   14.30
  -1  -5  -7  180.48   11.50
  -1  -5  -7  165.68   13.60
  -1  -5  -7  154.48   11.90
   1   5   7  167.48   15.00
   1   5   7  159.38   16.40
   1   5   7  148.09   15.20
   1   5   7  161.58   13.00
   1   5   7  171.28   14.70
   1   5   7  158.58   19.30
  -2  -5  -7    4.80    4.20
  -2  -5  -7    8.00    3.70
  -2  -5  -7   12.40    7.20
  -2  -5  -7   10.20    4.00
  -2  -5  -7   11.40    4.80
  -2  -5  -7   11.50    4.40
   2   5   7    6.70    9.00
   2   5   7    8.00    7.40
   2   5   7    8.50    5.50
  -3  -5  -7   67.69    9.10
  -3  -5  -7   70.29    7.50
  -3  -5  -7   73.39    9.10
  -3  -5  -7   66.29    9.90
  -3  -5  -7   53.19   14.80
  -3  -5  -7   73.09    7.60
  -3  -5  -7   79.09   11.80
  -3  -5  -7   74.49    8.40
   3   5   7   79.09   11.90
   3   5   7   77.49   10.90
  -4  -5  -7  432.96   23.60
  -4  -5  -7  409.56   20.80
  -4  -5  -7  418.76   24.90
   4   5   7  423.46   32.40
   4   5   7  425.66   27.20
   4   5   7  435.96   24.70
  -5  -5  -7   10.60    5.60
  -5  -5  -7   10.60    4.00
   5   5   7   15.00   13.90
   5   5   7   14.00    6.20
   5   5   7    7.90    5.00
   3  -6  -7   32.00   10.40
   3  -6  -7   70.49    7.50
  -3   6   7   55.09    9.10
  -3   6   7   56.69    9.70
  -3   6   7   49.30    9.50
  -3   6   7   73.39    9.20
  -3   6   7   41.20    8.70
   2  -6  -7  527.05   36.40
   2  -6  -7  650.63   30.00
  -2   6   7  570.44   34.30
  -2   6   7  509.05   34.60
  -2   6   7  596.74   34.20
  -2   6   7  467.65   41.60
  -2   6   7  507.25   33.80
  -2   6   7  655.13   39.50
  -2   6   7  605.34   32.20
   1  -6  -7  148.59   11.00
   1  -6  -7  119.19   23.20
   1  -6  -7  160.38   11.50
   1  -6  -7  160.68   18.90
  -1   6   7  179.38   19.20
  -1   6   7  180.18   16.50
  -1   6   7  136.99   13.60
  -1   6   7  183.18   18.30
  -1   6   7  168.18   22.00
  -1   6   7  179.88   14.70
  -1   6   7  162.08   17.40
   0  -6  -7  771.02   38.00
   0  -6  -7  744.23   36.10
   0  -6  -7  725.23   48.10
   0  -6  -7  725.13   44.50
   0  -6  -7  727.83   43.20
   0  -6  -7  739.53   37.90
   0  -6  -7  759.32   35.70
   0   6   7  691.33   37.90
   0   6   7  725.93   35.40
   0   6   7  730.93   46.60
   0   6   7  754.02   41.20
   0   6   7  757.62   40.10
   0   6   7  804.12   43.60
   0   6   7  747.83   39.90
  -1  -6  -7   14.10    8.90
  -1  -6  -7    6.90    5.50
  -1  -6  -7    4.10    3.50
  -1  -6  -7    7.50    4.10
  -1  -6  -7   -7.60    6.40
  -1  -6  -7   18.00    6.70
   1   6   7   17.70    9.90
   1   6   7    8.00    7.30
   1   6   7   14.10    6.60
   1   6   7    2.70    5.60
   1   6   7    1.60    5.40
   1   6   7    7.70    6.00
  -2  -6  -7  143.69   12.10
  -2  -6  -7  171.58   13.10
  -2  -6  -7  164.28   12.10
  -2  -6  -7  143.49   15.40
  -2  -6  -7  159.98   12.70
  -2  -6  -7  150.78   19.30
  -2  -6  -7  156.58   13.70
   2   6   7  171.78   16.90
   2   6   7  152.98   13.90
   2   6   7  170.38   13.80
   2   6   7  149.59   18.60
   2   6   7  140.19   20.20
  -3  -6  -7   18.60    7.20
  -3  -6  -7   15.80    5.10
  -3  -6  -7   17.30    4.20
  -3  -6  -7   22.30   10.60
  -3  -6  -7   18.30   10.20
  -3  -6  -7   21.20    5.90
  -3  -6  -7   21.00    5.80
  -3  -6  -7   24.00    8.00
   3   6   7   22.00    7.80
   3   6   7   20.50   11.40
   3   6   7   18.90    6.60
   3   6   7   16.00    6.30
  -4  -6  -7  770.42   36.50
  -4  -6  -7  734.83   34.00
  -4  -6  -7  657.83   34.30
  -4  -6  -7  744.43   37.30
  -4  -6  -7  740.13   38.10
   4   6   7  743.03   39.50
   4   6   7  718.53   36.30
  -5  -6  -7   39.80    4.80
  -5  -6  -7   48.60    6.40
   5   6   7   30.40    6.80
   5   6   7   45.40    8.40
  -3   7   7  101.89    8.20
  -3   7   7  108.29   11.20
  -3   7   7   64.69    8.80
  -3   7   7   80.49    7.80
   2  -7  -7   68.29   10.40
   2  -7  -7   80.29    7.70
  -2   7   7   90.29   11.80
  -2   7   7   84.29   10.40
  -2   7   7   76.49    9.60
  -2   7   7   89.49   11.10
   1  -7  -7  700.43   33.50
   1  -7  -7  706.23   34.30
  -1   7   7  726.13   38.40
  -1   7   7  720.13   42.30
  -1   7   7  722.03   40.30
  -1   7   7  662.33   48.70
  -1   7   7  653.23   39.60
  -1   7   7  698.83   39.00
   0  -7  -7  151.88   17.60
   0  -7  -7  125.69   12.40
   0  -7  -7  150.08   11.30
   0   7   7  162.18   19.80
   0   7   7  144.89   12.50
   0   7   7  155.38   16.50
   0   7   7  138.69   15.00
   0   7   7  136.39   16.30
   0   7   7  166.68   18.30
   0   7   7  147.09   15.20
  -1  -7  -7  158.58   13.50
  -1  -7  -7  173.18   20.30
  -1  -7  -7  173.98   13.20
  -1  -7  -7  180.88   12.80
  -1  -7  -7  169.98   14.30
  -1  -7  -7  183.98   12.50
  -1  -7  -7  138.89   17.10
   1   7   7  172.98   15.50
   1   7   7  192.98   16.90
   1   7   7  175.78   16.90
   1   7   7  177.08   20.40
   1   7   7  168.48   14.30
  -2  -7  -7  485.45   30.10
  -2  -7  -7  397.46   22.30
  -2  -7  -7  349.27   29.70
  -2  -7  -7  447.56   24.60
  -2  -7  -7  379.06   22.00
  -2  -7  -7  366.46   22.10
   2   7   7  326.27   30.60
   2   7   7  385.16   24.10
   2   7   7  365.96   23.00
   2   7   7  382.46   25.90
   2   7   7  397.46   24.50
  -3  -7  -7  187.48   26.20
  -3  -7  -7  210.88   14.60
  -3  -7  -7  199.68   13.40
  -3  -7  -7  210.58   15.00
  -3  -7  -7  197.88   14.70
  -3  -7  -7  202.98   16.20
   3   7   7  195.18   16.00
   3   7   7  210.18   16.40
  -4  -7  -7  353.36   29.40
  -4  -7  -7  327.87   17.40
  -4  -7  -7  294.07   17.70
  -4  -7  -7  341.57   18.70
  -4  -7  -7  305.67   21.10
   4   7   7  333.07   22.40
  -5  -7  -7  124.69    8.30
  -5  -7  -7  126.99   10.80
   5   7   7  127.39   12.10
  -2   8   7  168.88   12.10
  -2   8   7  142.89   12.40
  -2   8   7  185.08   13.10
   1  -8  -7   81.69    8.10
   1  -8  -7   67.19    7.90
  -1   8   7   85.49   10.10
  -1   8   7   70.39   10.70
  -1   8   7   67.19   12.40
  -1   8   7   91.99   11.30
   0  -8  -7   36.70    6.80
   0  -8  -7   55.59   15.80
   0  -8  -7   46.20    6.60
   0   8   7   54.39    7.90
   0   8   7   30.10   12.70
   0   8   7   43.70    8.10
   0   8   7   48.30   10.00
   0   8   7   39.70    9.80
   0   8   7   44.80    8.30
  -1  -8  -7 1834.72   80.69
  -1  -8  -7 1755.72   80.39
  -1  -8  -7 1883.41   83.99
  -1  -8  -7 1658.53   79.99
  -1  -8  -7 1815.02   81.09
   1   8   7 1919.51   88.29
   1   8   7 1732.73   83.29
   1   8   7 1691.83   95.69
   1   8   7 1915.11   86.79
   1   8   7 1877.41   83.19
  -2  -8  -7  677.53   36.30
  -2  -8  -7  647.94   32.20
  -2  -8  -7  633.14   31.80
  -2  -8  -7  644.24   32.20
  -2  -8  -7  678.03   32.80
   2   8   7  560.54   42.00
   2   8   7  596.84   32.90
   2   8   7  645.84   34.40
   2   8   7  633.74   37.30
   2   8   7  621.54   32.20
  -3  -8  -7   60.79   10.80
  -3  -8  -7   67.09    9.00
  -3  -8  -7   70.09    8.50
  -3  -8  -7   58.89    7.10
  -3  -8  -7   59.09    8.40
   3   8   7   54.29    8.30
   3   8   7   45.80    8.40
   3   8   7   70.39   12.00
  -4  -8  -7    3.50    4.60
  -4  -8  -7    3.50    3.30
  -4  -8  -7    4.80    3.30
  -4  -8  -7    4.10    4.00
   4   8   7    2.70    5.00
   4   8   7    4.50   10.00
  -1   9   7   27.90    5.60
  -1   9   7   23.40    5.20
  -1   9   7   21.90    7.20
   0  -9  -7    5.70    4.80
   0  -9  -7    2.00    3.70
   0   9   7   -6.20    4.20
   0   9   7    1.00    4.30
   0   9   7   -0.90    5.00
  -1  -9  -7    5.70    4.20
  -1  -9  -7    2.90    3.10
  -1  -9  -7    5.50    6.90
  -1  -9  -7    2.70    3.70
   1   9   7    5.50    4.00
   1   9   7   -2.00    4.10
   1   9   7    2.40    5.90
   1   9   7   -0.30    5.90
  -2  -9  -7  105.29    9.60
  -2  -9  -7  104.99    9.70
  -2  -9  -7  102.39   10.90
  -2  -9  -7  108.39   10.30
  -2  -9  -7   97.99    8.80
   2   9   7   95.59   12.30
   2   9   7  119.79   13.80
   2   9   7   97.49   10.90
   2   9   7  116.39   10.50
  -3  -9  -7   25.70    5.40
  -3  -9  -7   30.00    7.50
  -3  -9  -7   20.10    4.90
  -3  -9  -7   16.90    7.20
  -3  -9  -7   30.70    5.20
   3   9   7   24.20    4.80
   3   9   7   33.10    8.80
   3   9   7   21.10    8.60
  -4  -9  -7    7.00    2.70
  -4  -9  -7    6.00    2.10
   4   9   7   11.40    4.80
   4   9   7    4.50    5.60
   4   9   7    7.80    3.20
   0  10   7    9.40    4.10
   0  10   7    6.90    4.50
   0  10   7    3.50    2.90
   0  10   7    1.00    3.40
  -1 -10  -7  120.49    8.10
  -1 -10  -7  125.19    8.40
   1  10   7  125.69   12.60
   1  10   7  125.09   11.50
   1  10   7  124.39    9.20
  -2 -10  -7   22.00    3.70
  -2 -10  -7   29.30    5.50
   2  10   7    9.00    3.90
   2  10   7   21.70    5.80
   2  10   7   15.70    3.70
   2  10   7   15.80    4.80
  -3 -10  -7  112.49    7.30
   3  10   7  120.79   10.20
   2   7  -8  113.69    9.20
  -2  -7   8  117.09   12.30
  -2  -7   8  152.68    9.30
  -2  -7   8  120.89    9.70
  -2  -7   8  148.19    9.90
  -2  -7   8  131.09   10.90
   1   7  -8  390.86   22.50
   1   7  -8  343.27   21.60
   1   7  -8  419.26   25.30
  -1  -7   8  416.36   22.10
  -1  -7   8  440.96   22.20
  -1  -7   8  433.96   21.80
  -1  -7   8  431.76   23.90
   0   7  -8  117.19    9.50
   0   7  -8  129.89   10.70
   0   7  -8  123.19   11.60
   0  -7   8  103.29   12.30
   0  -7   8  133.09    9.80
   0  -7   8  134.79    9.90
   0  -7   8   89.69   12.20
   0  -7   8  120.69   10.80
  -1   7  -8   55.29    8.70
  -1   7  -8   65.79    7.40
  -1   7  -8   62.69    6.90
  -1   7  -8   42.00    9.40
   1  -7   8   81.79    7.90
   1  -7   8   73.29    6.80
   3   6  -8   13.90    3.60
  -3  -6   8   14.40    3.80
  -3  -6   8   -4.20   11.40
  -3  -6   8   12.30    4.00
  -3  -6   8   11.70    5.60
   2   6  -8  641.64   35.10
   2   6  -8  782.32   35.80
  -2  -6   8  671.13   36.00
  -2  -6   8  785.02   37.00
  -2  -6   8  760.82   35.50
  -2  -6   8  755.32   38.40
  -2  -6   8  721.63   35.60
  -2  -6   8  744.63   38.90
   1   6  -8  367.76   21.80
   1   6  -8  394.36   24.10
   1   6  -8  405.26   20.90
   1   6  -8  334.87   25.80
  -1  -6   8  413.06   23.30
  -1  -6   8  392.46   25.30
  -1  -6   8  412.46   22.70
  -1  -6   8  412.56   24.10
  -1  -6   8  408.26   23.20
  -1  -6   8  411.46   25.70
   0   6  -8  306.77   23.00
   0   6  -8  307.37   21.10
   0   6  -8  259.87   22.10
   0   6  -8  312.87   18.40
   0   6  -8  296.67   15.20
   0   6  -8  280.17   18.10
   0  -6   8  281.37   19.80
   0  -6   8  289.57   18.50
   0  -6   8  302.47   21.00
   0  -6   8  294.87   18.60
   0  -6   8  308.47   19.00
  -1   6  -8   21.90    6.10
  -1   6  -8   31.40   11.20
  -1   6  -8   28.10    5.70
  -1   6  -8   29.00    8.30
  -1   6  -8   23.80   12.80
   1  -6   8   20.00    6.20
   1  -6   8   23.40    9.00
   1  -6   8   24.30    8.40
   1  -6   8   37.80    6.20
  -2   6  -8   60.69    7.80
  -2   6  -8   49.90   10.50
  -2   6  -8   61.59    6.80
  -2   6  -8   58.29    8.40
  -2   6  -8   45.20   16.20
   2  -6   8   68.29    7.60
   2  -6   8   61.09    7.00
   2  -6   8   68.19    8.90
   2  -6   8   55.69    9.20
  -4  -5   8  284.57   15.20
  -4  -5   8  242.68   13.70
  -4  -5   8  301.17   16.40
   3   5  -8  152.48   11.40
   3   5  -8  116.79   14.30
   3   5  -8  111.49   16.30
  -3  -5   8  149.79   12.20
  -3  -5   8  144.89   13.60
  -3  -5   8  149.99    9.50
  -3  -5   8  159.28   13.20
  -3  -5   8  136.39   13.50
   2   5  -8  292.67   18.40
   2   5  -8  244.48   18.50
  -2  -5   8  288.17   20.90
  -2  -5   8  284.77   17.90
  -2  -5   8  288.27   20.60
  -2  -5   8  272.57   18.60
  -2  -5   8  286.17   19.80
  -2  -5   8  277.17   22.70
   1   5  -8  720.53   44.40
   1   5  -8  687.13   37.60
   1   5  -8  816.62   38.80
  -1  -5   8  817.72   40.40
  -1  -5   8  798.42   39.90
  -1  -5   8  818.32   41.60
  -1  -5   8  793.82   43.00
  -1  -5   8  847.32   43.20
  -1  -5   8  814.42   51.89
  -1  -5   8  793.22   40.00
   0   5  -8  471.75   26.80
   0   5  -8  503.85   25.20
   0   5  -8  476.85   33.50
   0   5  -8  477.15   32.10
   0   5  -8  441.96   25.90
   0  -5   8  482.75   28.40
   0  -5   8  508.45   30.20
   0  -5   8  483.25   28.10
   0  -5   8  505.95   28.40
   0  -5   8  509.75   35.80
   0  -5   8  491.15   26.90
  -1   5  -8   22.60   16.30
  -1   5  -8   18.60    5.30
  -1   5  -8    9.80    3.40
  -1   5  -8   23.80    5.50
  -1   5  -8   17.20   13.30
   1  -5   8   10.00    6.60
   1  -5   8   22.90    9.50
   1  -5   8   14.00    6.40
   1  -5   8   12.10    8.50
   1  -5   8   17.80    5.40
  -2   5  -8  223.98   14.70
  -2   5  -8  203.28   16.10
  -2   5  -8  211.38   20.10
  -2   5  -8  221.18   26.20
  -2   5  -8  206.88   14.60
   2  -5   8  189.68   15.40
   2  -5   8  262.07   23.20
   2  -5   8  180.48   15.20
   2  -5   8  201.78   15.00
  -3   5  -8  129.79   16.80
  -3   5  -8   95.09    8.70
  -3   5  -8   88.89    7.40
   3  -5   8  126.39    9.60
   3  -5   8  140.69   11.80
   4   4  -8  117.69   13.70
   4   4  -8  111.29   15.00
   4   4  -8  112.99    9.50
   4   4  -8  116.89    7.90
  -4  -4   8  142.99   10.70
  -4  -4   8  106.59   11.30
  -4  -4   8  117.59   10.00
   3   4  -8  344.87   19.00
   3   4  -8  331.07   23.50
   3   4  -8  351.26   20.70
   3   4  -8  358.86   27.90
  -3  -4   8  336.77   21.80
  -3  -4   8  353.86   20.50
  -3  -4   8  329.57   21.30
  -3  -4   8  357.16   24.30
   2   4  -8  677.73   41.60
   2   4  -8  661.23   37.40
  -2  -4   8  563.24   34.50
  -2  -4   8  647.24   33.30
  -2  -4   8  646.44   33.80
  -2  -4   8  686.23   37.10
  -2  -4   8  663.63   36.50
   1   4  -8    1.10    6.40
   1   4  -8   21.50    7.70
   1   4  -8   19.00    5.60
  -1  -4   8   24.00    7.80
  -1  -4   8   10.40    4.70
  -1  -4   8   14.40    6.20
  -1  -4   8    8.20    6.40
  -1  -4   8   14.20   12.10
  -1  -4   8   22.70    8.50
  -1  -4   8   12.40    5.90
   0   4  -8  704.43   42.50
   0   4  -8  682.83   33.20
   0   4  -8  664.03   34.10
   0   4  -8  568.04   33.70
   0   4  -8  666.53   39.40
   0  -4   8  670.53   36.70
   0  -4   8  672.23   35.90
   0  -4   8  667.23   37.90
   0  -4   8  707.33   35.00
   0  -4   8  672.03   37.90
   0  -4   8  660.33   35.60
   0  -4   8  576.64   45.40
  -1   4  -8  197.58   14.90
  -1   4  -8  204.08   13.40
  -1   4  -8  199.28   16.20
  -1   4  -8  197.18   20.50
  -1   4  -8  224.58   24.50
   1  -4   8  215.98   23.50
   1  -4   8  189.08   17.60
   1  -4   8  201.38   15.80
   1  -4   8  201.78   15.50
  -2   4  -8   38.20    7.10
  -2   4  -8   34.00    9.10
  -2   4  -8   24.90   11.70
  -2   4  -8   27.70    4.50
  -2   4  -8   42.00   16.40
  -2   4  -8   38.40    7.80
   2  -4   8   28.30    7.80
   2  -4   8   48.80    7.50
   2  -4   8   32.00    9.40
   2  -4   8   32.60   17.40
   2  -4   8   37.20    8.20
  -3   4  -8   32.80    9.70
  -3   4  -8   29.80    5.50
  -3   4  -8   20.20    5.90
  -3   4  -8   30.90    6.10
  -3   4  -8   30.70   15.40
  -3   4  -8   21.80   12.20
   3  -4   8   31.80   11.20
   3  -4   8   19.00    8.10
   3  -4   8   34.60    6.00
   3  -4   8   36.30    6.60
   4   3  -8  297.67   16.80
   4   3  -8  225.28   16.00
   4   3  -8  295.57   20.20
  -4  -3   8  232.18   14.00
  -4  -3   8  295.17   18.40
  -4  -3   8  265.77   17.40
   3   3  -8  406.36   24.80
   3   3  -8  447.66   32.60
   3   3  -8  428.06   23.00
   3   3  -8  428.66   27.60
  -3  -3   8  417.36   26.90
  -3  -3   8  421.56   24.40
  -3  -3   8  436.26   25.90
  -3  -3   8  403.86   25.10
   2   3  -8  544.65   28.70
   2   3  -8  532.35   35.70
   2   3  -8  567.94   32.50
  -2  -3   8  520.85   27.80
  -2  -3   8  504.45   27.50
  -2  -3   8  504.55   28.00
  -2  -3   8  524.95   29.60
  -2  -3   8  525.05   31.10
  -2  -3   8  531.05   31.60
  -2  -3   8  524.55   30.30
   1   3  -8 1093.29   56.39
   1   3  -8 1007.80   55.79
   1   3  -8 1043.20   48.70
   1   3  -8 1036.20   51.69
   1   3  -8 1085.29   50.79
  -1  -3   8 1047.60   59.49
  -1  -3   8 1036.00   53.09
  -1  -3   8 1071.19   51.49
  -1  -3   8 1097.59   53.29
  -1  -3   8 1040.40   50.39
  -1  -3   8 1108.89   53.79
   0   3  -8  409.66   27.80
   0   3  -8  416.26   29.70
   0   3  -8  405.66   22.50
   0  -3   8  412.06   24.50
   0  -3   8  407.36   24.00
   0  -3   8  387.96   24.60
   0  -3   8  400.36   23.30
   0  -3   8  376.96   29.30
   0  -3   8  380.96   25.70
  -1   3  -8   33.40    6.10
  -1   3  -8   33.40   12.20
  -1   3  -8   29.00    6.40
  -1   3  -8   32.00    7.60
  -1   3  -8   31.10    8.50
  -1   3  -8   39.10    9.20
   1  -3   8   32.50    8.60
   1  -3   8   18.60   12.00
   1  -3   8   21.90    6.50
   1  -3   8   27.00    8.60
   1  -3   8   27.60    7.00
   1  -3   8   24.70    9.10
   1  -3   8   30.00    6.80
  -2   3  -8   18.20    8.10
  -2   3  -8   15.10    6.70
  -2   3  -8   12.60    4.40
  -2   3  -8   11.80   15.50
  -2   3  -8   11.20   12.70
   2  -3   8   18.40    7.70
   2  -3   8    4.50   11.30
   2  -3   8   14.80    6.30
   2  -3   8   18.40    7.50
   2  -3   8   13.90    7.60
   2  -3   8   11.30   10.80
  -3   3  -8  365.76   21.90
  -3   3  -8  391.76   21.90
  -3   3  -8  350.76   24.50
  -3   3  -8  287.57   31.70
  -3   3  -8  362.86   22.40
  -3   3  -8  340.47   17.20
  -3   3  -8  399.26   30.60
   3  -3   8  328.57   26.70
   3  -3   8  378.56   23.70
   3  -3   8  389.66   25.30
   3  -3   8  406.56   24.40
  -4   3  -8    6.10    4.90
  -4   3  -8    8.80    4.50
  -4   3  -8    8.90    4.20
  -4   3  -8   10.20    9.40
  -4   3  -8    6.60   11.50
   4  -3   8    5.00    7.80
   4  -3   8    8.70    6.90
   4  -3   8    5.10    5.80
   4  -3   8   12.50    6.10
   4   2  -8   24.30    4.20
   4   2  -8   32.30    5.60
   4   2  -8   32.40    9.20
   4   2  -8   33.40    8.50
   4   2  -8   10.00    7.00
  -4  -2   8   35.70   10.90
  -4  -2   8   34.70    7.00
  -4  -2   8   14.10    6.40
   3   2  -8  298.17   18.50
   3   2  -8  313.47   20.00
   3   2  -8  316.77   19.00
   3   2  -8  310.57   18.10
   3   2  -8  365.96   27.80
   3   2  -8  344.37   24.60
  -3  -2   8  321.77   21.50
  -3  -2   8  325.67   19.30
  -3  -2   8  362.56   22.60
  -3  -2   8  292.27   21.90
  -3  -2   8  324.97   21.10
   2   2  -8  116.49   10.30
   2   2  -8  128.39   15.50
   2   2  -8  129.89   14.60
   2   2  -8   85.79   10.90
   2   2  -8  127.39   11.30
   2   2  -8  133.79   10.50
   2   2  -8  136.19   19.60
  -2  -2   8  126.29   13.30
  -2  -2   8  123.39   12.40
  -2  -2   8  115.99   12.00
  -2  -2   8   91.59   11.60
  -2  -2   8  114.29   11.80
  -2  -2   8  129.99   13.80
  -2  -2   8  123.39   11.00
  -2  -2   8  123.49   12.90
   1   2  -8   76.29   13.60
   1   2  -8   81.69    9.50
   1   2  -8   58.99    8.50
   1   2  -8   78.59   11.00
   1   2  -8   56.79   12.60
  -1  -2   8   66.09   13.10
  -1  -2   8   66.79    9.10
  -1  -2   8   73.99    9.10
  -1  -2   8   70.49   11.30
  -1  -2   8   75.89    7.90
  -1  -2   8   70.59   10.50
  -1  -2   8   94.89   15.90
  -1  -2   8   70.49    9.20
  -1  -2   8   96.29   12.90
  -1  -2   8   76.59   11.30
   0   2  -8   10.50    7.90
   0   2  -8    2.40    7.10
   0   2  -8    4.70    5.10
   0   2  -8    1.80    4.60
   0   2  -8    6.90    4.60
   0   2  -8    5.60    4.40
   0  -2   8    3.20    4.30
   0  -2   8    5.00    5.80
   0  -2   8   -3.60    9.80
   0  -2   8    9.00    9.40
   0  -2   8    2.70    4.60
   0  -2   8    7.50    6.80
   0  -2   8    5.80    4.70
  -1   2  -8  603.74   30.20
  -1   2  -8  578.74   35.30
  -1   2  -8  547.65   46.60
  -1   2  -8  589.94   35.80
  -1   2  -8  540.15   31.30
  -1   2  -8  612.74   33.30
   1  -2   8  579.64   33.00
   1  -2   8  595.44   37.50
   1  -2   8  625.04   32.30
   1  -2   8  608.74   31.00
   1  -2   8  600.54   38.70
   1  -2   8  611.54   33.60
  -2   2  -8  277.67   16.20
  -2   2  -8  238.18   18.50
  -2   2  -8  265.77   23.10
  -2   2  -8  253.57   24.10
  -2   2  -8  247.18   18.30
  -2   2  -8  246.88   21.00
   2  -2   8  245.38   18.60
   2  -2   8  226.98   18.90
   2  -2   8  263.67   19.90
   2  -2   8  248.28   24.70
   2  -2   8  260.67   17.50
   2  -2   8  271.67   18.80
  -3   2  -8  178.38   19.50
  -3   2  -8  149.88   15.20
  -3   2  -8  155.68   11.20
  -3   2  -8  143.99   15.90
  -3   2  -8  161.18   14.10
  -3   2  -8  176.78   22.10
   3  -2   8  162.38   19.10
   3  -2   8  160.98   14.40
   3  -2   8  177.98   16.90
   3  -2   8  174.08   14.70
   3  -2   8  153.38   13.70
  -4   2  -8  113.89   12.70
  -4   2  -8  165.68   11.80
  -4   2  -8  114.19   17.60
  -4   2  -8  159.58   26.70
  -4   2  -8  163.98   12.80
   4  -2   8  157.78   17.80
   4  -2   8  157.28   12.60
   4  -2   8  144.19   13.30
   4  -2   8  149.19   12.90
   4  -2   8  151.28   12.60
   4   1  -8  194.48   18.00
   4   1  -8  186.18   18.70
   4   1  -8  171.38   13.30
   4   1  -8  177.38   12.30
   4   1  -8  184.78   13.20
  -4  -1   8  161.48   14.40
  -4  -1   8  196.68   13.40
  -4  -1   8  195.18   17.20
   3   1  -8   57.29   11.60
   3   1  -8   65.29    7.50
   3   1  -8   74.49    9.70
   3   1  -8    7.50   22.40
   3   1  -8   66.29   14.00
   3   1  -8   66.59   10.30
   3   1  -8   56.19    7.20
   3   1  -8   40.40    7.70
  -3  -1   8   38.20   11.90
  -3  -1   8   48.50    8.90
  -3  -1   8   72.59   10.60
  -3  -1   8   59.09   13.80
  -3  -1   8   60.29   10.90
  -3  -1   8   63.99    9.20
   2   1  -8  411.96   22.70
   2   1  -8  428.86   22.50
   2   1  -8  404.66   23.10
   2   1  -8  401.36   22.30
   2   1  -8  432.66   26.90
   2   1  -8  393.46   24.20
   2   1  -8  447.86   30.40
   2   1  -8  386.96   37.00
   2   1  -8  418.66   32.60
  -2  -1   8  410.36   25.00
  -2  -1   8  397.56   24.30
  -2  -1   8  422.46   24.60
  -2  -1   8  412.16   25.20
  -2  -1   8  379.76   24.70
   1   1  -8  245.48   20.80
   1   1  -8  231.98   22.70
   1   1  -8  246.78   16.80
   1   1  -8  243.78   15.00
   1   1  -8  236.58   15.30
   1   1  -8  240.98   14.90
   1   1  -8  230.38   17.70
   1   1  -8  255.97   18.70
   1   1  -8  248.18   14.90
   1   1  -8  258.27   26.20
  -1  -1   8  241.88   19.10
  -1  -1   8  242.28   16.20
  -1  -1   8  237.38   15.60
  -1  -1   8  262.07   17.40
  -1  -1   8  252.17   17.30
  -1  -1   8  231.98   15.00
  -1  -1   8  236.38   22.50
  -1  -1   8  244.08   23.40
  -1  -1   8  241.58   16.70
  -1  -1   8  255.47   16.40
  -1  -1   8  248.38   17.10
   0   1  -8  490.65   25.70
   0   1  -8  513.75   30.20
   0   1  -8  539.85   33.30
   0   1  -8  487.75   24.80
   0   1  -8  507.35   32.40
   0   1  -8  490.95   24.60
   0   1  -8  413.96   28.00
   0   1  -8  500.35   26.40
   0  -1   8  474.35   27.30
   0  -1   8  491.15   28.30
   0  -1   8  449.06   28.20
   0  -1   8  513.75   27.10
   0  -1   8  500.55   26.60
   0  -1   8  515.45   26.30
   0  -1   8  529.75   33.50
   0  -1   8  473.75   32.40
  -1   1  -8  173.18   13.90
  -1   1  -8  187.48   16.90
  -1   1  -8  162.78   15.40
  -1   1  -8  163.98   11.60
  -1   1  -8  147.69   11.10
  -1   1  -8  179.68   17.40
  -1   1  -8  160.78   16.30
   1  -1   8  153.68   13.30
   1  -1   8  160.08   21.50
   1  -1   8  170.28   15.00
   1  -1   8  157.98   13.30
   1  -1   8  166.48   19.10
   1  -1   8  159.78   13.90
   1  -1   8  160.58   20.70
   1  -1   8  167.18   12.60
  -2   1  -8  163.98   14.70
  -2   1  -8  149.99   12.00
  -2   1  -8  153.38   16.30
  -2   1  -8  139.09   14.60
  -2   1  -8  144.99   13.70
  -2   1  -8  160.68   17.60
   2  -1   8  160.08   13.70
   2  -1   8  144.69   19.00
   2  -1   8  151.08   12.80
   2  -1   8  145.39   14.50
   2  -1   8  143.79   18.80
   2  -1   8  168.28   16.00
   2  -1   8  147.99   12.60
  -3   1  -8 1282.87   63.29
  -3   1  -8 1283.67   63.49
  -3   1  -8 1360.36   59.79
  -3   1  -8 1363.76   68.49
   3  -1   8 1306.17   63.59
   3  -1   8 1353.26   62.89
   3  -1   8 1337.47   62.79
   3  -1   8 1357.56   70.29
   3  -1   8 1230.78   61.69
   3  -1   8 1129.59   63.79
  -4   1  -8  328.87   22.10
  -4   1  -8  323.57   17.40
  -4   1  -8  320.07   26.30
   4  -1   8  322.37   28.40
   4  -1   8  314.47   21.40
   4  -1   8  311.77   21.10
   4  -1   8  333.77   20.10
   4  -1   8  349.37   22.00
  -5   1  -8   63.69    7.50
   5  -1   8   37.00    9.20
   5  -1   8   46.00    7.10
   5  -1   8   57.79    6.60
   4   0  -8  124.79   16.70
   4   0  -8   96.19    9.80
   4   0  -8  100.49   11.10
   4   0  -8  117.49   10.10
   4   0  -8  104.79   12.30
   4   0  -8  106.39   10.20
  -4   0   8  108.59    9.40
   3   0  -8  599.54   35.60
   3   0  -8  644.94   31.50
   3   0  -8  599.84   30.60
   3   0  -8  633.34   31.20
   3   0  -8  656.43   40.50
   3   0  -8  625.84   30.90
   3   0  -8  589.94   45.90
  -3   0   8  651.33   32.90
  -3   0   8  584.44   34.70
  -3   0   8  539.55   32.70
  -3   0   8  551.74   32.00
  -3   0   8  551.94   40.00
  -3   0   8  552.94   31.80
[truncated: 135,555 more chars]
