# Supplementary material for: α-d-2′-De­oxy­adenosine, an irradiation product of canonical DNA and a com­ponent of anomeric nucleic acids: crystal structure, packing and Hirshfeld surface analysis
Source: Acta Crystallogr C Struct Chem. 2024 Jan 22;80(Pt 2):21–9. doi: 10.1107/S2053229624000457 (PMC10844955; doi:10.1107/S2053229624000457)
Supplement: Supplementary file 2 [file c-80-00021-Isup2.hkl]

data_I                                                                          
_shelx_title ' dan10193.res in P1'                                              
_shelx_refln_list_code          4                                               
_shelx_F_calc_maximum       52.30                                               
_exptl_crystal_F_000       264.00                                               
_reflns_d_resolution_high  0.8295                                               
                                                                                
loop_                                                                           
 _space_group_symop_operation_xyz                                               
 'x, y, z'                                                                      
                                                                                
_cell_length_a     5.2027                                                       
_cell_length_b     8.9738                                                       
_cell_length_c    12.3715                                                       
_cell_angle_alpha  78.249                                                       
_cell_angle_beta   83.171                                                       
_cell_angle_gamma  76.338                                                       
                                                                                
_shelx_F_squared_multiplier     1.000                                           
                                                                                
loop_                                                                           
 _refln_index_h                                                                 
 _refln_index_k                                                                 
 _refln_index_l                                                                 
 _refln_F_squared_calc                                                          
 _refln_F_squared_meas                                                          
 _refln_F_squared_sigma                                                         
 _refln_observed_status                                                         
  -2  -5 -14         24.80         30.47         2.66 o                         
  -1  -5 -14        211.72        209.19        21.29 o                         
   0  -5 -14         23.44         23.80         2.06 o                         
  -2  -4 -14         86.48         84.93         3.28 o                         
  -1  -4 -14        111.92        128.11         5.22 o                         
   0  -4 -14         14.07         15.00         1.20 o                         
  -2  -3 -14          3.42          3.30         0.81 o                         
  -1  -3 -14         30.31         32.06         1.80 o                         
   0  -3 -14         77.83         84.32         4.55 o                         
   1  -3 -14         17.08         13.88         1.70 o                         
  -2  -2 -14         10.74          8.42         0.82 o                         
  -1  -2 -14          0.58          0.88         0.82 o                         
   0  -2 -14         30.62         35.37         2.51 o                         
   1  -2 -14         14.25         12.35         1.44 o                         
  -2  -1 -14          6.35          5.56         1.35 o                         
  -1  -1 -14          8.20          7.63         1.42 o                         
   0  -1 -14         16.45         17.95         1.39 o                         
   1  -1 -14          4.03          3.23         1.12 o                         
  -2   0 -14         45.98         60.22         3.83 o                         
  -1   0 -14         20.55         20.91         1.54 o                         
   0   0 -14         35.12         32.30         2.98 o                         
   1   0 -14         57.20         61.42         3.83 o                         
  -1   1 -14         28.35         23.02         2.72 o                         
   0   1 -14          4.08          3.32         1.56 o                         
  -1  -7 -13         17.35         17.11         1.40 o                         
  -2  -6 -13         18.66         18.41         1.78 o                         
  -1  -6 -13         51.94         61.18         3.09 o                         
   0  -6 -13          9.31          7.41         1.94 o                         
  -3  -5 -13          9.25          8.91         0.95 o                         
  -2  -5 -13         12.12         14.19         0.94 o                         
  -1  -5 -13         27.58         30.54         2.74 o                         
   0  -5 -13         18.60         20.54         1.49 o                         
   1  -5 -13         28.64         29.83         1.26 o                         
  -3  -4 -13         27.72         21.31         3.68 o                         
  -2  -4 -13          3.74          3.62         0.82 o                         
  -1  -4 -13         88.07         91.23         5.86 o                         
   0  -4 -13         57.28         61.56         2.08 o                         
   1  -4 -13         31.92         33.66         1.74 o                         
  -3  -3 -13         52.47         45.18         3.20 o                         
  -2  -3 -13         42.98         38.79         3.37 o                         
  -1  -3 -13         16.87         17.38         1.98 o                         
   0  -3 -13         93.25         97.42         2.72 o                         
   1  -3 -13        131.28        140.03         8.43 o                         
   2  -3 -13         14.75         15.62         0.95 o                         
  -3  -2 -13          0.26          0.11         1.20 o                         
  -2  -2 -13         42.48         45.46         2.12 o                         
  -1  -2 -13         25.63         24.30         1.62 o                         
   0  -2 -13         78.81         78.66         3.74 o                         
   1  -2 -13        133.01        144.95         4.42 o                         
   2  -2 -13          3.44          4.62         0.68 o                         
  -3  -1 -13         17.35         18.34         2.77 o                         
  -2  -1 -13         28.90         28.57         1.57 o                         
  -1  -1 -13         18.02         16.32         1.29 o                         
   0  -1 -13         92.62         95.01         3.26 o                         
   1  -1 -13         92.34        108.69         5.47 o                         
   2  -1 -13         64.04         63.69         3.92 o                         
  -3   0 -13         12.45          8.25         1.26 o                         
  -2   0 -13         51.14         49.49         4.22 o                         
  -1   0 -13          8.14          8.46         1.41 o                         
   0   0 -13         11.89         13.33         1.28 o                         
   1   0 -13          6.90          6.62         2.36 o                         
   2   0 -13        164.90        131.81         7.36 o                         
  -2   1 -13          4.66          5.74         1.26 o                         
  -1   1 -13         24.12         25.91         4.10 o                         
   0   1 -13         18.74         14.09         3.38 o                         
   1   1 -13        115.92        120.23         6.49 o                         
  -2   2 -13         12.64         12.38         1.29 o                         
  -1   2 -13         24.20         21.86         4.90 o                         
   0   2 -13        156.25        178.24         8.40 o                         
   1   2 -13         33.02         35.73         2.69 o                         
  -1  -8 -12         27.08         20.75         1.70 o                         
  -3  -7 -12        101.25        108.93         5.62 o                         
  -2  -7 -12         89.73         96.74         2.56 o                         
  -1  -7 -12         62.41         63.32         2.15 o                         
   0  -7 -12         30.15         32.45         1.36 o                         
  -3  -6 -12         50.68         54.10         2.14 o                         
  -2  -6 -12         48.06         50.54         1.76 o                         
  -1  -6 -12         74.53         77.07         2.09 o                         
   0  -6 -12        150.29        156.22         4.59 o                         
   1  -6 -12         16.39         19.99         1.04 o                         
  -4  -5 -12          9.79          9.78         2.69 o                         
  -3  -5 -12         14.10         14.90         1.21 o                         
  -2  -5 -12         38.84         35.99         2.77 o                         
  -1  -5 -12        132.81        131.20         3.70 o                         
   0  -5 -12        183.77        196.63         5.62 o                         
   1  -5 -12         46.76         54.83         2.08 o                         
   2  -5 -12         78.53         73.43         3.09 o                         
  -4  -4 -12         37.10         35.13         2.66 o                         
  -3  -4 -12         27.59         28.30         1.86 o                         
  -2  -4 -12        171.32        184.24         4.64 o                         
  -1  -4 -12         45.16         44.69         1.90 o                         
   0  -4 -12          1.77          2.94         0.68 o                         
   1  -4 -12          7.77          8.44         0.76 o                         
   2  -4 -12          2.51          1.93         0.56 o                         
  -3  -3 -12          2.93          1.25         0.77 o                         
  -2  -3 -12          4.16          4.04         0.92 o                         
  -1  -3 -12        100.73        104.72         2.77 o                         
   0  -3 -12         12.64         14.15         1.04 o                         
   1  -3 -12         54.85         61.45         2.13 o                         
   2  -3 -12         57.81         61.09         1.91 o                         
  -4  -2 -12          1.37          1.23         1.05 o                         
  -3  -2 -12         35.57         33.81         1.77 o                         
  -2  -2 -12          8.68          8.83         1.09 o                         
  -1  -2 -12        167.61        166.26         4.33 o                         
   0  -2 -12        118.48        120.27         2.80 o                         
   1  -2 -12        102.52         99.75         2.70 o                         
   2  -2 -12         16.70         18.58         1.03 o                         
  -4  -1 -12         80.73         92.49         4.40 o                         
  -3  -1 -12         53.59         66.04         3.33 o                         
  -2  -1 -12         23.71         22.77         1.70 o                         
  -1  -1 -12         10.43         12.24         1.27 o                         
   0  -1 -12         59.46         62.29         2.10 o                         
   1  -1 -12        137.02        133.89         3.04 o                         
   2  -1 -12         14.81         11.96         1.68 o                         
   3  -1 -12          8.29         11.33         1.24 o                         
  -3   0 -12         17.86         12.59         2.33 o                         
  -2   0 -12          6.40          6.31         1.16 o                         
  -1   0 -12        106.15        105.19         3.59 o                         
   0   0 -12        193.47        185.56         6.93 o                         
   1   0 -12         15.38         11.16         1.21 o                         
   2   0 -12          0.02          0.53         0.65 o                         
   3   0 -12         92.94        131.78         7.39 o                         
  -3   1 -12         18.89         20.99         1.70 o                         
  -2   1 -12         36.33         36.31         2.66 o                         
  -1   1 -12         48.97         53.35         3.13 o                         
   0   1 -12         11.10         11.07         1.35 o                         
   1   1 -12         63.41         56.69         2.73 o                         
   2   1 -12          6.54          7.51         1.39 o                         
  -3   2 -12         26.00         28.02         2.18 o                         
  -2   2 -12         18.58         19.52         1.56 o                         
  -1   2 -12         12.72         13.89         1.57 o                         
   0   2 -12         37.70         36.63         2.96 o                         
   1   2 -12        144.07        151.87         7.78 o                         
   2   2 -12         13.87         13.97         3.29 o                         
  -2   3 -12          4.56          4.55         0.80 o                         
  -1   3 -12          3.73          3.00         1.05 o                         
   1   3 -12        156.25        165.32         7.57 o                         
   2   3 -12         12.71         13.43         1.70 o                         
  -1   4 -12         42.69         30.62         2.39 o                         
   1   4 -12         31.28         32.89         3.77 o                         
  -3  -8 -11         30.33         26.70         1.38 o                         
  -2  -8 -11         60.10         57.70         2.89 o                         
  -1  -8 -11          6.36          7.70         1.58 o                         
  -3  -7 -11        126.00        130.68         7.69 o                         
  -2  -7 -11         13.49         10.29         0.84 o                         
  -1  -7 -11         25.67         28.54         1.25 o                         
   0  -7 -11         13.30         14.12         0.97 o                         
   1  -7 -11          8.77         11.97         1.19 o                         
  -4  -6 -11          6.54          6.71         1.57 o                         
  -3  -6 -11         11.47         12.58         1.36 o                         
  -2  -6 -11         53.61         51.94         2.97 o                         
  -1  -6 -11         86.73         91.40         3.21 o                         
   0  -6 -11         77.57         83.06         2.55 o                         
   1  -6 -11          1.05          0.57         0.52 o                         
   2  -6 -11         23.08         28.44         2.09 o                         
  -4  -5 -11         13.39         13.55         1.94 o                         
  -3  -5 -11          5.66          4.07         0.76 o                         
  -2  -5 -11          2.09          2.63         0.61 o                         
  -1  -5 -11         75.81         78.75         2.18 o                         
   0  -5 -11        319.34        326.00         7.03 o                         
   1  -5 -11        105.78        103.67         2.92 o                         
   2  -5 -11         27.92         28.35         1.12 o                         
  -4  -4 -11         75.62         76.20         3.93 o                         
  -3  -4 -11         33.97         37.23         2.38 o                         
  -2  -4 -11         88.10         84.26         2.26 o                         
  -1  -4 -11        118.05        121.98         2.96 o                         
   0  -4 -11        522.49        549.95        12.54 o                         
   1  -4 -11          8.47         10.50         1.08 o                         
   2  -4 -11         43.62         45.67         1.52 o                         
   3  -4 -11         23.08         28.84         1.16 o                         
  -4  -3 -11         44.23         35.44         2.72 o                         
  -3  -3 -11         38.85         40.41         2.31 o                         
  -2  -3 -11        122.24        125.68         7.33 o                         
  -1  -3 -11         64.14         66.24         2.20 o                         
   0  -3 -11         24.25         24.67         1.21 o                         
   1  -3 -11        497.93        505.32        10.10 o                         
   2  -3 -11        144.63        138.42         3.74 o                         
   3  -3 -11          9.85         13.57         0.87 o                         
  -4  -2 -11         10.80         10.46         3.95 o                         
  -3  -2 -11          2.93          2.29         0.93 o                         
  -2  -2 -11         52.48         55.34         3.07 o                         
  -1  -2 -11        162.29        158.48         3.57 o                         
   0  -2 -11         57.60         55.50         2.18 o                         
   1  -2 -11         98.01        100.86         3.30 o                         
   2  -2 -11         56.44         57.15         1.76 o                         
   3  -2 -11          4.73          4.36         0.89 o                         
  -4  -1 -11          9.57          8.94         1.13 o                         
  -3  -1 -11         23.71         24.78         2.31 o                         
  -2  -1 -11         46.15         49.40         3.10 o                         
  -1  -1 -11        237.04        240.93         6.29 o                         
   0  -1 -11         20.06         20.39         1.11 o                         
   1  -1 -11         18.13         21.70         1.39 o                         
   2  -1 -11         37.78         36.82         2.36 o                         
   3  -1 -11          2.38          3.55         0.68 o                         
  -4   0 -11        182.13        183.66         8.40 o                         
  -3   0 -11         30.81         28.17         2.42 o                         
  -2   0 -11         10.27          9.40         1.12 o                         
  -1   0 -11        277.04        278.41         7.80 o                         
   0   0 -11        105.11        105.28         4.35 o                         
   1   0 -11        160.73        168.88         4.62 o                         
   2   0 -11         72.52         63.69         2.15 o                         
   3   0 -11         94.70        103.52         3.04 o                         
  -3   1 -11        102.64        100.03         3.40 o                         
  -2   1 -11         15.56         17.89         1.60 o                         
  -1   1 -11        179.94        174.40         6.07 o                         
   0   1 -11          7.52          9.39         2.36 o                         
   1   1 -11         10.78          7.37         1.12 o                         
   2   1 -11         47.16         46.69         2.21 o                         
   3   1 -11         27.09         35.22         5.36 o                         
  -3   2 -11          2.04          2.46         0.52 o                         
  -2   2 -11         18.42         17.50         1.80 o                         
  -1   2 -11         99.60         98.84         5.11 o                         
   0   2 -11         60.00         56.67         4.29 o                         
   1   2 -11         47.27         49.03         2.64 o                         
   2   2 -11        123.09        128.63         4.16 o                         
   3   2 -11          1.74          0.78         0.62 o                         
  -3   3 -11         13.58         14.80         1.91 o                         
  -2   3 -11          7.01          7.62         1.06 o                         
  -1   3 -11         16.89         15.46         1.40 o                         
   0   3 -11          3.72          4.40         1.18 o                         
   1   3 -11        249.86        273.36        12.77 o                         
   2   3 -11        103.62        103.97         5.20 o                         
   3   3 -11         26.09         24.27         4.95 o                         
  -2   4 -11         11.93         13.01         1.67 o                         
  -1   4 -11          5.25          3.75         0.86 o                         
   0   4 -11         30.20         32.33         1.96 o                         
   2   4 -11         50.47         54.84         3.32 o                         
  -1   5 -11          2.24          1.68         0.64 o                         
   0   5 -11         73.73         76.20         2.82 o                         
  -2  -9 -10          6.00          7.37         0.69 o                         
  -1  -9 -10         26.87         28.55         1.50 o                         
  -3  -8 -10        156.41        165.36         6.29 o                         
  -2  -8 -10         64.30         65.28         1.88 o                         
  -1  -8 -10         76.54         75.31         2.35 o                         
   0  -8 -10          5.99          5.73         0.70 o                         
   1  -8 -10         44.93         53.03         2.41 o                         
  -4  -7 -10          3.06          3.44         1.29 o                         
  -3  -7 -10         46.26         52.54         1.72 o                         
  -2  -7 -10         61.29         58.25         1.88 o                         
  -1  -7 -10          8.14          7.97         0.88 o                         
   0  -7 -10         35.80         36.81         1.77 o                         
   1  -7 -10          8.72          6.44         0.81 o                         
  -4  -6 -10         53.47         52.60         2.17 o                         
  -3  -6 -10         46.22         40.52         1.50 o                         
  -2  -6 -10         75.52         80.57         2.24 o                         
  -1  -6 -10         71.03         70.78         2.07 o                         
   0  -6 -10        112.69        113.75         3.10 o                         
   1  -6 -10         87.51         82.88         2.59 o                         
   2  -6 -10          4.03          3.85         0.69 o                         
  -4  -5 -10         11.42         12.54         1.38 o                         
  -3  -5 -10        100.01        100.76         2.66 o                         
  -2  -5 -10          2.87          2.76         0.56 o                         
  -1  -5 -10        298.46        307.43         6.08 o                         
   0  -5 -10         48.54         48.98         1.70 o                         
   1  -5 -10         21.78         22.71         1.33 o                         
   2  -5 -10         48.90         52.75         1.75 o                         
   3  -5 -10         37.95         26.16         3.53 o                         
  -5  -4 -10         10.35          9.21         1.38 o                         
  -4  -4 -10         11.44         10.22         1.00 o                         
  -3  -4 -10         23.56         22.72         1.29 o                         
  -2  -4 -10         69.95         65.78         1.93 o                         
  -1  -4 -10        103.74        100.94         2.18 o                         
   0  -4 -10          8.29          8.31         0.76 o                         
   1  -4 -10        238.11        241.38         7.38 o                         
   2  -4 -10         72.70         70.91         2.45 o                         
   3  -4 -10         28.43         32.69         1.57 o                         
  -5  -3 -10          0.75          0.92         0.67 o                         
  -4  -3 -10         27.06         29.67         1.92 o                         
  -3  -3 -10          9.05         12.62         1.29 o                         
  -2  -3 -10         28.29         29.03         1.31 o                         
  -1  -3 -10        253.27        247.86         4.31 o                         
   0  -3 -10        396.53        406.17         7.35 o                         
   1  -3 -10         60.36         58.73         1.92 o                         
   2  -3 -10         63.98         64.99         2.06 o                         
   3  -3 -10         57.20         54.16         1.91 o                         
  -5  -2 -10          9.50          9.14         2.02 o                         
  -4  -2 -10         63.15         66.48         3.30 o                         
  -3  -2 -10         21.01         20.46         2.00 o                         
  -2  -2 -10         68.48         68.43         2.27 o                         
  -1  -2 -10          7.88          9.04         0.69 o                         
   0  -2 -10         36.56         35.84         1.38 o                         
   1  -2 -10         14.57         16.17         1.29 o                         
   2  -2 -10        222.02        216.79         4.66 o                         
   3  -2 -10          6.83          4.93         0.66 o                         
  -4  -1 -10         20.94         18.91         1.78 o                         
  -3  -1 -10          8.99          8.34         1.16 o                         
  -2  -1 -10         89.10         88.56         3.21 o                         
  -1  -1 -10          5.81          4.55         0.70 o                         
   0  -1 -10         67.95         67.43         1.68 o                         
   1  -1 -10        166.06        167.49         3.19 o                         
   2  -1 -10        129.64        133.57         3.16 o                         
   3  -1 -10         77.33         74.43         2.19 o                         
   4  -1 -10         24.27         23.99         1.77 o                         
  -4   0 -10         61.45         57.89         4.25 o                         
  -3   0 -10         47.49         47.37         2.02 o                         
  -2   0 -10          2.24          1.76         0.75 o                         
  -1   0 -10          9.06         11.54         1.14 o                         
   0   0 -10        257.61        263.01         5.00 o                         
   1   0 -10        269.04        269.02         4.69 o                         
   2   0 -10          3.14          4.09         0.95 o                         
   3   0 -10         25.28         24.40         1.83 o                         
   4   0 -10        106.21         83.49         3.18 o                         
  -4   1 -10         97.11         86.78         3.33 o                         
  -3   1 -10         14.97         14.05         1.72 o                         
  -2   1 -10         64.50         69.40         3.08 o                         
  -1   1 -10         20.47         20.68         1.47 o                         
   0   1 -10         47.10         47.79         2.17 o                         
   1   1 -10        139.70        142.08         3.88 o                         
   2   1 -10        207.70        209.37         4.89 o                         
   3   1 -10         55.50         49.17         1.79 o                         
   4   1 -10         10.68          8.96         1.31 o                         
  -4   2 -10         17.54         16.22         1.17 o                         
  -3   2 -10         60.37         57.13         3.38 o                         
  -2   2 -10        102.23        100.46         4.20 o                         
  -1   2 -10        148.65        155.14         5.28 o                         
   0   2 -10         79.19         77.85         2.95 o                         
   1   2 -10         91.38         96.75         4.11 o                         
   2   2 -10        138.66        134.62         3.99 o                         
   3   2 -10          4.13          4.00         0.89 o                         
  -3   3 -10         37.40         42.72         2.45 o                         
  -2   3 -10          5.82          7.38         0.92 o                         
  -1   3 -10         12.07         12.13         1.17 o                         
   0   3 -10         76.35         78.02         4.48 o                         
   1   3 -10          3.94          3.09         1.04 o                         
   2   3 -10         76.33         77.98         2.73 o                         
   3   3 -10         48.63         48.56         2.12 o                         
  -3   4 -10          1.86          1.15         0.52 o                         
  -2   4 -10         49.57         50.84         2.72 o                         
  -1   4 -10        187.37        205.36         6.06 o                         
   0   4 -10         66.92         64.71         5.86 o                         
   1   4 -10          5.50          4.81         1.64 o                         
   2   4 -10          1.97          2.06         1.53 o                         
   3   4 -10          0.40          0.60         0.90 o                         
  -2   5 -10         54.99         49.31         4.02 o                         
  -1   5 -10         19.41         16.89         1.39 o                         
   0   5 -10         98.32         93.44         5.44 o                         
   1   5 -10        242.71        273.66         8.75 o                         
   2   5 -10         21.20         27.09         2.45 o                         
   0   6 -10         14.55         10.36         2.16 o                         
   1   6 -10        101.33         97.42         5.53 o                         
  -3  -9  -9         13.98         13.71         0.93 o                         
  -2  -9  -9          5.26          4.76         0.68 o                         
  -1  -9  -9         56.75         62.65         2.65 o                         
   0  -9  -9          5.44          4.55         0.66 o                         
  -4  -8  -9         82.83         74.70         3.56 o                         
  -3  -8  -9         22.52         19.07         1.83 o                         
  -2  -8  -9        132.68        145.79         3.79 o                         
  -1  -8  -9         38.74         39.27         1.56 o                         
   0  -8  -9         36.15         38.75         1.71 o                         
   1  -8  -9          7.37          5.64         0.83 o                         
  -4  -7  -9         29.18         31.71         1.69 o                         
  -3  -7  -9         55.97         61.50         1.95 o                         
  -2  -7  -9        117.55        122.76         2.97 o                         
  -1  -7  -9        123.10        121.23         2.91 o                         
   0  -7  -9        111.58        105.05         2.96 o                         
   1  -7  -9          6.80          4.68         1.39 o                         
   2  -7  -9         14.22         14.34         1.14 o                         
  -5  -6  -9         34.82         27.60         1.76 o                         
  -4  -6  -9          8.40          9.42         1.07 o                         
  -3  -6  -9         20.90         25.68         1.12 o                         
  -2  -6  -9         32.67         32.95         1.34 o                         
  -1  -6  -9         97.67        106.95         2.63 o                         
   0  -6  -9         48.61         44.20         1.56 o                         
   1  -6  -9        270.80        276.51         6.10 o                         
   2  -6  -9         36.25         33.82         1.41 o                         
  -5  -5  -9         19.98         19.44         4.14 o                         
  -4  -5  -9         35.72         31.92         1.92 o                         
  -3  -5  -9         48.25         48.79         3.16 o                         
  -2  -5  -9          0.05          0.44         0.61 o                         
  -1  -5  -9        155.58        154.44         3.14 o                         
   0  -5  -9        324.77        316.70         5.92 o                         
   1  -5  -9        185.75        186.06         4.45 o                         
   2  -5  -9         41.29         41.20         1.95 o                         
   3  -5  -9         34.06         38.06         2.01 o                         
  -5  -4  -9         20.55         23.02         2.12 o                         
  -4  -4  -9         31.59         33.86         1.79 o                         
  -3  -4  -9        311.12        318.16         7.82 o                         
  -2  -4  -9        186.64        198.29         4.52 o                         
  -1  -4  -9          4.57          3.26         0.55 o                         
   0  -4  -9          7.77          8.57         0.73 o                         
   1  -4  -9        172.62        180.48         4.60 o                         
   2  -4  -9          1.40          2.51         0.66 o                         
   3  -4  -9         67.64         71.76         3.41 o                         
  -5  -3  -9         60.59         68.33         3.89 o                         
  -4  -3  -9          3.57          3.27         1.01 o                         
  -3  -3  -9        283.19        275.19         9.93 o                         
  -2  -3  -9          6.19          6.07         0.62 o                         
  -1  -3  -9        280.95        288.01         5.22 o                         
   0  -3  -9        236.16        236.34         5.04 o                         
   1  -3  -9        133.58        127.20         3.51 o                         
   2  -3  -9        322.37        316.89         6.32 o                         
   3  -3  -9         18.64         16.56         0.98 o                         
   4  -3  -9         20.93         18.48         3.68 o                         
  -5  -2  -9          8.43          7.63         1.41 o                         
  -4  -2  -9         26.36         26.05         2.13 o                         
  -3  -2  -9         94.96         96.72         3.38 o                         
  -2  -2  -9         28.41         28.18         1.47 o                         
  -1  -2  -9         43.46         44.16         1.37 o                         
   0  -2  -9         60.45         64.60         1.70 o                         
   1  -2  -9         69.28         69.33         1.87 o                         
   2  -2  -9         98.93         98.53         2.53 o                         
   3  -2  -9         31.31         37.06         1.89 o                         
   4  -2  -9          2.34          1.89         0.47 o                         
  -5  -1  -9         21.00         17.25         2.12 o                         
  -4  -1  -9         88.59         92.10         4.15 o                         
  -3  -1  -9         67.41         62.35         2.84 o                         
  -2  -1  -9         48.44         50.01         4.14 o                         
  -1  -1  -9         14.90         15.32         0.96 o                         
   0  -1  -9        286.05        284.69         4.96 o                         
   1  -1  -9         72.12         71.29         1.70 o                         
   2  -1  -9        222.95        220.57         4.51 o                         
   3  -1  -9         59.33         60.74         1.85 o                         
   4  -1  -9          5.17          6.48         0.84 o                         
  -5   0  -9          0.02          0.54         1.23 o                         
  -4   0  -9         80.44         84.61         3.30 o                         
  -3   0  -9       1164.82       1269.97        47.45 o                         
  -2   0  -9         19.01         19.78         1.33 o                         
  -1   0  -9         22.62         23.62         1.36 o                         
   0   0  -9         39.87         35.48         1.13 o                         
   1   0  -9          0.72          0.92         0.50 o                         
   2   0  -9        204.01        203.06         3.86 o                         
   3   0  -9        162.21        161.61         4.04 o                         
   4   0  -9         28.88         28.53         1.35 o                         
  -4   1  -9         46.01         42.73         2.99 o                         
  -3   1  -9         37.73         43.62         1.85 o                         
  -2   1  -9        139.43        137.71         3.79 o                         
  -1   1  -9         26.01         27.58         1.98 o                         
   0   1  -9        402.05        420.96        14.26 o                         
   1   1  -9          7.36          7.93         0.89 o                         
   2   1  -9        143.79        137.82         2.91 o                         
   3   1  -9         46.36         45.25         1.90 o                         
   4   1  -9          9.32          7.64         0.79 o                         
  -4   2  -9         29.22         25.17         1.51 o                         
  -3   2  -9         90.26         89.92         3.22 o                         
  -2   2  -9          0.61          1.06         0.66 o                         
  -1   2  -9         47.24         43.70         1.94 o                         
   0   2  -9        205.43        211.47         4.73 o                         
   1   2  -9         58.00         58.06         2.19 o                         
   2   2  -9        154.86        155.54         4.28 o                         
   3   2  -9         34.51         36.22         2.17 o                         
   4   2  -9         13.11         10.51         0.99 o                         
  -4   3  -9         12.10         14.90         1.31 o                         
  -3   3  -9         12.82         10.77         1.00 o                         
  -2   3  -9         48.03         44.68         1.89 o                         
  -1   3  -9         49.62         46.38         2.12 o                         
   0   3  -9         62.13         60.64         2.50 o                         
   1   3  -9         38.10         39.41         3.60 o                         
   2   3  -9        567.40        574.43        15.18 o                         
   3   3  -9        151.64        140.91         6.04 o                         
   4   3  -9         12.10         14.37         2.30 o                         
  -3   4  -9         30.92         27.68         1.65 o                         
  -2   4  -9         41.57         40.06         2.13 o                         
  -1   4  -9         35.86         33.52         1.61 o                         
   0   4  -9        140.19        148.43         4.40 o                         
   1   4  -9        355.39        348.64        29.42 o                         
   2   4  -9         12.71         14.40         1.48 o                         
   3   4  -9         48.79         48.45         2.03 o                         
  -2   5  -9         29.26         26.02         1.46 o                         
  -1   5  -9         46.78         48.60         3.71 o                         
   0   5  -9         80.33         74.53         2.68 o                         
   1   5  -9         86.24         85.10         6.71 o                         
   2   5  -9         49.39         54.61         2.90 o                         
   3   5  -9          5.02          3.08         1.35 o                         
  -1   6  -9          1.01          0.33         0.75 o                         
   0   6  -9         40.09         40.56         2.33 o                         
   1   6  -9         47.44         48.37         2.05 o                         
   2   6  -9          4.07          3.38         1.02 o                         
   0   7  -9         26.55         24.50         1.54 o                         
  -2 -10  -8          3.72          2.43         0.84 o                         
  -1 -10  -8         48.77         44.20         2.45 o                         
  -3  -9  -8          7.64          8.90         0.72 o                         
  -2  -9  -8         26.68         30.22         1.35 o                         
  -1  -9  -8         11.99         12.42         2.00 o                         
   0  -9  -8         24.64         32.08         3.74 o                         
  -4  -8  -8         37.50         40.01         1.67 o                         
  -3  -8  -8         30.47         29.63         1.37 o                         
  -2  -8  -8        165.35        173.37         5.52 o                         
  -1  -8  -8          9.92         10.59         1.05 o                         
   0  -8  -8         60.18         67.31         2.47 o                         
   1  -8  -8         54.32         62.15         2.25 o                         
  -5  -7  -8        139.45        130.81         7.09 o                         
  -4  -7  -8        135.04        137.89         3.71 o                         
  -3  -7  -8         27.72         28.92         1.35 o                         
  -2  -7  -8        382.31        385.51         8.44 o                         
  -1  -7  -8         36.78         31.34         1.33 o                         
   0  -7  -8          2.47          2.92         0.60 o                         
   1  -7  -8          2.94          3.43         0.80 o                         
   2  -7  -8         16.06         14.92         1.74 o                         
  -5  -6  -8        105.58        104.42         5.26 o                         
  -4  -6  -8         68.30         67.82         2.20 o                         
  -3  -6  -8        158.63        153.35         4.94 o                         
  -2  -6  -8         80.57         79.38         2.19 o                         
  -1  -6  -8        172.17        168.69         3.40 o                         
   0  -6  -8        150.13        148.90         3.91 o                         
   1  -6  -8        105.40        100.09         3.67 o                         
   2  -6  -8         72.59         69.86         3.03 o                         
   3  -6  -8         66.59         70.06         3.83 o                         
  -5  -5  -8          2.11          2.19         1.18 o                         
  -4  -5  -8         51.15         50.30         2.38 o                         
  -3  -5  -8         13.99         14.74         0.92 o                         
  -2  -5  -8        132.59        130.13         2.67 o                         
  -1  -5  -8         74.93         80.07         2.52 o                         
   0  -5  -8        258.00        256.89         5.40 o                         
   1  -5  -8        207.69        196.60         8.26 o                         
   2  -5  -8         10.29          9.26         0.97 o                         
   3  -5  -8         18.41         22.49         1.34 o                         
  -5  -4  -8         43.67         43.96         3.71 o                         
  -4  -4  -8         86.06         88.37         3.24 o                         
  -3  -4  -8         10.85         10.97         1.16 o                         
  -2  -4  -8         22.32         26.47         1.16 o                         
  -1  -4  -8        183.85        194.03         3.62 o                         
   0  -4  -8         63.94         64.98         1.72 o                         
   1  -4  -8        117.92        115.92         3.78 o                         
   2  -4  -8          0.62         -0.27         0.71 o                         
   3  -4  -8        170.55        172.53         5.07 o                         
   4  -4  -8         12.43         13.38         1.16 o                         
  -5  -3  -8         84.08         87.79         4.93 o                         
  -4  -3  -8         87.22         89.50         3.17 o                         
  -3  -3  -8         13.07         11.84         0.94 o                         
  -2  -3  -8         19.53         20.38         0.95 o                         
  -1  -3  -8        163.34        156.17         3.42 o                         
   0  -3  -8        559.54        549.55        10.01 o                         
   1  -3  -8         41.77         41.84         1.32 o                         
   2  -3  -8        313.28        298.27         6.87 o                         
   3  -3  -8         58.41         58.01         2.14 o                         
   4  -3  -8         62.74         70.09         2.68 o                         
  -5  -2  -8          3.73          2.18         1.20 o                         
  -4  -2  -8        115.70        125.35         5.14 o                         
  -3  -2  -8         43.26         41.72         2.14 o                         
  -2  -2  -8         28.42         26.11         0.94 o                         
  -1  -2  -8        217.12        203.83         3.69 o                         
   0  -2  -8         58.31         57.07         1.54 o                         
   1  -2  -8         49.93         49.66         1.48 o                         
   2  -2  -8        141.26        142.16         3.23 o                         
   3  -2  -8          8.21          7.88         0.81 o                         
   4  -2  -8         40.65         39.28         2.07 o                         
  -5  -1  -8         20.97         23.83         2.24 o                         
  -4  -1  -8         53.36         56.06         2.74 o                         
  -3  -1  -8         10.95         12.52         1.13 o                         
  -2  -1  -8         80.50         79.66         2.43 o                         
  -1  -1  -8        232.85        229.80         3.87 o                         
   0  -1  -8        215.27        209.51         3.72 o                         
   1  -1  -8         68.76         69.28         1.68 o                         
   2  -1  -8        129.29        135.69         3.00 o                         
   3  -1  -8          7.01          7.66         0.82 o                         
   4  -1  -8         19.65         24.94         1.19 o                         
  -5   0  -8          7.75          8.30         1.05 o                         
  -4   0  -8          2.05          1.29         0.83 o                         
  -3   0  -8        130.79        131.98         4.11 o                         
  -2   0  -8        190.98        199.39         4.75 o                         
  -1   0  -8          1.79          1.91         0.55 o                         
   0   0  -8        197.84        202.98         3.43 o                         
   1   0  -8          3.29          3.75         0.52 o                         
   2   0  -8         92.32         87.71         2.30 o                         
   3   0  -8        192.79        186.39         3.85 o                         
   4   0  -8         29.67         32.10         1.36 o                         
  -5   1  -8         19.95         19.05         2.24 o                         
  -4   1  -8         90.72         97.03         3.63 o                         
  -3   1  -8        385.87        395.80         9.50 o                         
  -2   1  -8         42.82         45.35         1.77 o                         
  -1   1  -8         49.89         49.58         1.59 o                         
   0   1  -8        153.72        147.28         2.92 o                         
   1   1  -8         69.59         72.80         1.65 o                         
   2   1  -8        118.90        123.89         2.56 o                         
   3   1  -8         17.59         17.84         1.57 o                         
   4   1  -8         50.26         54.22         1.93 o                         
  -4   2  -8         46.12         44.52         3.36 o                         
  -3   2  -8         48.39         47.45         1.86 o                         
  -2   2  -8         75.43         76.76         2.40 o                         
  -1   2  -8        174.88        174.23         4.20 o                         
   0   2  -8          0.80          1.53         0.64 o                         
   1   2  -8         22.54         21.41         1.47 o                         
   2   2  -8         37.13         36.52         1.52 o                         
   3   2  -8        102.94         95.68         2.51 o                         
   4   2  -8          9.24          8.03         1.10 o                         
  -4   3  -8          1.73          2.43         0.73 o                         
  -3   3  -8        101.04        107.69         3.15 o                         
  -2   3  -8          5.15          4.19         0.95 o                         
  -1   3  -8          8.08          9.78         0.94 o                         
   0   3  -8        126.06        122.49         4.51 o                         
   1   3  -8        311.02        315.20         7.01 o                         
   2   3  -8        155.64        164.24         5.51 o                         
   3   3  -8        124.28        127.31         3.94 o                         
   4   3  -8         83.23         81.68         6.68 o                         
  -3   4  -8          9.72          8.40         0.90 o                         
  -2   4  -8         11.55          9.88         0.91 o                         
  -1   4  -8         62.56         60.62         2.23 o                         
   0   4  -8        200.81        196.25         5.41 o                         
   1   4  -8          3.74          4.17         1.79 o                         
   2   4  -8        198.74        199.97         8.32 o                         
   3   4  -8        104.16        103.49         3.30 o                         
   4   4  -8         31.37         34.45         1.56 o                         
  -3   5  -8         40.13         28.96         3.01 o                         
  -2   5  -8         58.25         63.66         2.29 o                         
  -1   5  -8          5.70          5.21         0.74 o                         
   0   5  -8        145.35        142.12         3.76 o                         
   1   5  -8        237.84        223.17        10.94 o                         
   2   5  -8         86.12         81.00         7.21 o                         
   3   5  -8         43.15         40.40         4.18 o                         
  -2   6  -8         15.35         17.48         1.17 o                         
  -1   6  -8          9.46          7.98         1.02 o                         
   0   6  -8         89.18         88.38         2.33 o                         
   1   6  -8        110.25        113.74         4.19 o                         
   2   6  -8        220.74        214.58        21.03 o                         
   3   6  -8          3.51          4.16         1.08 o                         
  -1   7  -8         23.94         17.82         1.35 o                         
   0   7  -8         34.27         36.82         1.81 o                         
   1   7  -8        133.98        114.62         5.89 o                         
   2   7  -8         42.27         34.00         2.75 o                         
  -3 -10  -7         50.87         33.64         2.18 o                         
  -2 -10  -7          6.88          7.40         1.09 o                         
  -1 -10  -7         37.49         36.72         1.74 o                         
  -4  -9  -7          1.73          1.93         0.50 o                         
  -3  -9  -7          6.92          7.66         0.77 o                         
  -2  -9  -7         28.59         30.99         1.31 o                         
  -1  -9  -7          0.30          1.17         0.59 o                         
   0  -9  -7          1.00          1.08         0.88 o                         
  -4  -8  -7          0.90          1.20         0.55 o                         
  -3  -8  -7         17.19         18.91         1.14 o                         
  -2  -8  -7        193.33        196.01         4.41 o                         
  -1  -8  -7        539.56        535.53        10.86 o                         
   0  -8  -7         11.90         13.03         1.52 o                         
   1  -8  -7         24.31         22.42         2.17 o                         
  -5  -7  -7         38.54         37.55         1.97 o                         
  -4  -7  -7         91.69         96.36         3.02 o                         
  -3  -7  -7         62.70         60.84         1.91 o                         
  -2  -7  -7        108.66        120.91         5.56 o                         
  -1  -7  -7         51.06         51.30         1.61 o                         
   0  -7  -7         47.92         42.59         2.39 o                         
   1  -7  -7        211.42        210.31         7.17 o                         
   2  -7  -7         20.62         22.87         1.85 o                         
  -5  -6  -7         10.51         12.97         1.32 o                         
  -4  -6  -7        205.65        218.20         4.81 o                         
  -3  -6  -7          5.36          5.78         0.66 o                         
  -2  -6  -7         45.81         47.03         1.54 o                         
  -1  -6  -7          1.65          1.94         0.82 o                         
   0  -6  -7        220.99        222.70         4.50 o                         
   1  -6  -7         49.33         45.71         2.30 o                         
   2  -6  -7        178.05        181.45        18.48 o                         
   3  -6  -7         19.82         18.88         5.76 o                         
  -5  -5  -7          2.94          3.17         0.97 o                         
  -4  -5  -7        121.81        125.52         3.95 o                         
  -3  -5  -7         21.43         21.32         0.97 o                         
  -2  -5  -7          2.89          2.82         0.54 o                         
  -1  -5  -7         45.87         50.46         1.41 o                         
   0  -5  -7         30.91         31.80         1.18 o                         
   1  -5  -7        195.03        182.34         4.50 o                         
   2  -5  -7         54.22         53.24         2.09 o                         
   3  -5  -7          6.82          8.52         1.24 o                         
  -5  -4  -7          0.58          0.69         0.89 o                         
  -4  -4  -7        115.94        122.47         4.93 o                         
  -3  -4  -7         41.16         40.71         1.41 o                         
  -2  -4  -7        515.77        536.55         8.66 o                         
  -1  -4  -7        275.85        290.90         4.97 o                         
   0  -4  -7          0.96          1.30         0.43 o                         
   1  -4  -7        257.07        248.06         6.78 o                         
   2  -4  -7        120.22        113.42         2.86 o                         
   3  -4  -7        103.53        109.14         3.04 o                         
   4  -4  -7         61.30         75.00         3.35 o                         
  -5  -3  -7          6.65          4.93         1.61 o                         
  -4  -3  -7        178.07        170.71         6.35 o                         
  -3  -3  -7         36.00         33.68         1.35 o                         
  -2  -3  -7        208.69        216.39         3.82 o                         
  -1  -3  -7         46.70         44.98         1.43 o                         
   0  -3  -7        269.48        281.94         6.14 o                         
   1  -3  -7        331.14        345.58        12.22 o                         
   2  -3  -7         67.38         66.45         2.30 o                         
   3  -3  -7         35.25         33.85         1.63 o                         
   4  -3  -7         11.06         12.47         0.88 o                         
  -5  -2  -7        137.07        143.08         7.39 o                         
  -4  -2  -7         41.70         40.89         2.04 o                         
  -3  -2  -7        123.29        126.51         4.28 o                         
  -2  -2  -7        172.96        174.20         3.30 o                         
  -1  -2  -7        174.67        171.61         4.24 o                         
   0  -2  -7        170.67        167.65         3.93 o                         
   1  -2  -7         18.75         20.47         0.91 o                         
   2  -2  -7         49.66         49.96         1.89 o                         
   3  -2  -7        396.71        406.20        12.68 o                         
   4  -2  -7         40.79         45.18         1.73 o                         
  -5  -1  -7          4.55          3.72         0.97 o                         
  -4  -1  -7         76.54         75.84         4.04 o                         
  -3  -1  -7        342.26        336.49         9.10 o                         
  -2  -1  -7         35.75         44.38         1.76 o                         
  -1  -1  -7        475.03        471.72        10.14 o                         
   0  -1  -7        159.51        155.35         3.70 o                         
   1  -1  -7        118.42        117.29         2.52 o                         
   2  -1  -7         19.81         18.88         1.02 o                         
   3  -1  -7        173.16        165.01         3.56 o                         
   4  -1  -7         86.35         95.04         2.47 o                         
   5  -1  -7         15.05         13.64         0.97 o                         
  -5   0  -7          9.78          9.12         1.86 o                         
  -4   0  -7          2.14          1.29         0.88 o                         
  -3   0  -7        129.47        137.05         3.76 o                         
  -2   0  -7       1092.62       1104.42        27.75 o                         
  -1   0  -7         89.27         86.10         2.27 o                         
   0   0  -7         44.71         45.77         1.61 o                         
   1   0  -7        622.86        653.10        13.05 o                         
   2   0  -7         13.23         12.90         0.80 o                         
   3   0  -7        257.31        254.75         5.51 o                         
   4   0  -7          3.09          4.60         0.81 o                         
   5   0  -7          4.67          4.31         0.55 o                         
  -5   1  -7          9.88          8.49         1.45 o                         
  -4   1  -7         33.54         35.79         1.74 o                         
  -3   1  -7        485.11        498.80        10.73 o                         
  -2   1  -7        162.02        173.77         4.43 o                         
  -1   1  -7         99.83        108.05         4.12 o                         
   0   1  -7        278.99        271.99         5.94 o                         
   1   1  -7        333.77        332.91         5.96 o                         
   2   1  -7         19.96         20.74         0.97 o                         
   3   1  -7        364.45        353.27         6.64 o                         
   4   1  -7        146.71        154.37         3.80 o                         
   5   1  -7         21.87         21.23         1.29 o                         
  -5   2  -7         29.36         31.64         2.54 o                         
  -4   2  -7         10.51          9.73         1.18 o                         
  -3   2  -7        253.10        258.92         5.66 o                         
  -2   2  -7        143.48        148.47         4.03 o                         
  -1   2  -7         81.65         79.17         2.30 o                         
   0   2  -7        126.93        128.64         3.09 o                         
   1   2  -7         40.48         42.66         1.46 o                         
   2   2  -7         66.92         69.28         1.92 o                         
   3   2  -7        164.01        164.93         3.46 o                         
   4   2  -7         41.70         40.52         1.73 o                         
   5   2  -7         12.31         13.44         1.34 o                         
  -4   3  -7         33.63         31.59         3.09 o                         
  -3   3  -7         31.82         34.88         1.54 o                         
  -2   3  -7        229.15        230.20         5.64 o                         
  -1   3  -7         21.99         23.47         1.51 o                         
   0   3  -7        389.28        392.46         9.38 o                         
   1   3  -7        131.97        125.35         3.05 o                         
   2   3  -7         88.46         87.11         3.67 o                         
   3   3  -7        239.46        233.31         5.86 o                         
   4   3  -7         52.07         49.99         2.20 o                         
   5   3  -7         46.23         42.25         4.07 o                         
  -4   4  -7          8.16          4.03         0.90 o                         
  -3   4  -7         80.10         82.44         3.07 o                         
  -2   4  -7        125.88        134.45         3.45 o                         
  -1   4  -7        177.86        176.29         4.13 o                         
   0   4  -7         23.58         20.18         1.65 o                         
   1   4  -7         20.12         19.74         1.34 o                         
   2   4  -7        215.67        223.25         5.41 o                         
   3   4  -7          6.14          6.08         0.99 o                         
   4   4  -7         17.52         22.66         2.01 o                         
  -3   5  -7          2.02          0.98         0.69 o                         
  -2   5  -7         27.97         27.47         1.73 o                         
  -1   5  -7         55.08         52.44         3.59 o                         
   0   5  -7        151.39        149.33         3.98 o                         
   1   5  -7        280.33        273.61         6.96 o                         
   2   5  -7        230.26        229.79         7.08 o                         
   3   5  -7        111.05        105.15         3.65 o                         
   4   5  -7         34.21         38.96         3.07 o                         
  -2   6  -7         15.98         18.37         1.54 o                         
  -1   6  -7         28.44         30.20         1.88 o                         
   0   6  -7         33.47         32.44         1.28 o                         
   1   6  -7        135.38        136.42         3.78 o                         
   2   6  -7        143.42        152.50         8.85 o                         
   3   6  -7          3.03          4.15         1.18 o                         
   4   6  -7         12.14          5.02         2.06 o                         
  -2   7  -7          6.04          4.02         0.61 o                         
  -1   7  -7        101.52         99.14         6.25 o                         
   0   7  -7         12.93         11.28         1.18 o                         
   1   7  -7          6.01          7.23         0.66 o                         
   2   7  -7         25.99         27.06         2.21 o                         
   3   7  -7          5.94          5.44         1.26 o                         
   0   8  -7         58.49         57.09         3.11 o                         
   1   8  -7         38.22         32.41         1.57 o                         
  -3 -10  -6         25.89         25.38         1.99 o                         
  -2 -10  -6          0.58          1.16         0.54 o                         
  -1 -10  -6         23.82         24.60         2.08 o                         
  -4  -9  -6         56.27         61.35         5.39 o                         
  -3  -9  -6          3.26          3.11         0.56 o                         
  -2  -9  -6         24.62         27.30         1.28 o                         
  -1  -9  -6         55.20         55.47         2.24 o                         
   0  -9  -6         70.47         71.33         2.98 o                         
  -4  -8  -6        143.96        144.94         4.41 o                         
  -3  -8  -6        148.32        155.19         5.77 o                         
  -2  -8  -6         31.72         33.65         1.39 o                         
  -1  -8  -6          1.12          2.50         0.61 o                         
   0  -8  -6        133.22        129.65         4.93 o                         
   1  -8  -6         40.32         42.46         3.05 o                         
  -5  -7  -6          4.42          4.61         0.82 o                         
  -4  -7  -6         75.90         76.14         2.19 o                         
  -3  -7  -6         84.79         87.87         2.36 o                         
  -2  -7  -6        130.94        127.90         3.23 o                         
  -1  -7  -6        202.65        190.88         3.84 o                         
   0  -7  -6         90.47         84.91         2.82 o                         
   1  -7  -6         98.18         85.78         3.09 o                         
   2  -7  -6         17.34         12.11         2.00 o                         
  -5  -6  -6        125.98        139.03        12.56 o                         
  -4  -6  -6         66.98         58.92         1.89 o                         
  -3  -6  -6         46.62         49.43         1.58 o                         
  -2  -6  -6         85.19         82.99         2.29 o                         
  -1  -6  -6        132.59        136.21         2.73 o                         
   0  -6  -6         75.31         69.19         2.10 o                         
   1  -6  -6        199.87        193.53         5.69 o                         
   2  -6  -6        398.79        399.51        10.74 o                         
   3  -6  -6          9.39          8.16         1.04 o                         
  -5  -5  -6         10.06         10.29         1.50 o                         
  -4  -5  -6         54.54         57.52         2.02 o                         
  -3  -5  -6        204.20        210.53         3.88 o                         
  -2  -5  -6         68.37         73.93         1.86 o                         
  -1  -5  -6         75.69         78.26         2.10 o                         
   0  -5  -6        110.44        109.96         2.90 o                         
   1  -5  -6        188.51        191.75         5.71 o                         
   2  -5  -6        144.41        135.29         4.68 o                         
   3  -5  -6          6.39          6.62         1.17 o                         
   4  -5  -6          5.67          5.04         0.96 o                         
  -5  -4  -6         44.11         41.38         2.99 o                         
  -4  -4  -6         77.95         84.55         3.18 o                         
  -3  -4  -6         40.72         42.07         1.35 o                         
  -2  -4  -6         95.71         94.91         2.05 o                         
  -1  -4  -6        275.45        284.85         5.62 o                         
   0  -4  -6        398.89        420.62         8.71 o                         
   1  -4  -6        102.42         98.63         3.35 o                         
   2  -4  -6         22.38         23.19         1.43 o                         
   3  -4  -6        115.64        115.26         3.18 o                         
   4  -4  -6         36.93         34.02         2.02 o                         
  -4  -3  -6         62.72         67.85         2.67 o                         
  -3  -3  -6        116.42        107.41         2.19 o                         
  -2  -3  -6         89.61         96.58         1.99 o                         
  -1  -3  -6        126.02        135.58         3.33 o                         
   0  -3  -6         16.12         16.67         0.93 o                         
   1  -3  -6         95.21         96.82         2.57 o                         
   2  -3  -6         73.37         78.03         2.25 o                         
   3  -3  -6         96.20         90.81         2.34 o                         
   4  -3  -6         36.05         37.69         1.53 o                         
  -5  -2  -6         96.04         96.37         5.62 o                         
  -4  -2  -6        115.29        112.48         3.09 o                         
  -3  -2  -6        158.24        158.51         4.20 o                         
  -2  -2  -6         49.99         47.76         1.41 o                         
  -1  -2  -6         65.53         60.85         1.82 o                         
   0  -2  -6        463.58        452.46        10.41 o                         
   1  -2  -6        242.21        241.05         5.38 o                         
   2  -2  -6        402.30        410.59         8.00 o                         
   3  -2  -6        240.05        234.42         4.74 o                         
   4  -2  -6         18.50         19.35         1.80 o                         
   5  -2  -6          7.39          4.59         1.27 o                         
  -5  -1  -6         33.23         31.35         1.85 o                         
  -4  -1  -6          2.86          3.31         0.80 o                         
  -3  -1  -6        137.96        142.90         3.97 o                         
  -2  -1  -6        142.98        129.95         3.55 o                         
  -1  -1  -6        219.69        218.67         6.55 o                         
   0  -1  -6        344.51        339.77         7.13 o                         
   1  -1  -6         84.98         86.09         2.35 o                         
   2  -1  -6        357.51        352.69         6.49 o                         
   3  -1  -6        437.21        439.29         8.67 o                         
   4  -1  -6         53.65         47.84         1.63 o                         
   5  -1  -6          7.27          7.30         1.51 o                         
  -5   0  -6         12.18         11.62         1.21 o                         
  -4   0  -6         38.71         39.91         1.84 o                         
  -3   0  -6         22.10         20.63         1.30 o                         
  -2   0  -6       2734.93       2830.55       115.66 o                         
  -1   0  -6        485.66        475.03        19.97 o                         
   0   0  -6         85.67         98.44         3.05 o                         
   1   0  -6          2.41          2.96         0.64 o                         
   2   0  -6         74.72         74.52         1.88 o                         
   3   0  -6        347.47        364.62         6.39 o                         
   4   0  -6        303.56        307.21         5.87 o                         
   5   0  -6         55.83         66.40         2.85 o                         
  -5   1  -6         16.98         12.08         1.43 o                         
  -4   1  -6         13.08         11.66         1.33 o                         
  -3   1  -6        207.68        212.75         6.56 o                         
  -2   1  -6         70.83         73.19         2.41 o                         
  -1   1  -6        131.44        144.05         6.07 o                         
   0   1  -6        368.49        356.77         7.58 o                         
   1   1  -6        113.35        121.30         2.79 o                         
   2   1  -6        204.16        205.05         3.66 o                         
   3   1  -6        248.23        247.52         4.39 o                         
   4   1  -6         23.29         20.09         1.16 o                         
   5   1  -6         11.53         13.35         1.20 o                         
  -5   2  -6          9.15          9.90         1.68 o                         
  -4   2  -6         15.15         17.33         1.39 o                         
  -3   2  -6          9.00          9.75         0.98 o                         
  -2   2  -6         80.96         78.63         2.22 o                         
  -1   2  -6         48.69         49.19         2.07 o                         
   0   2  -6        237.85        223.87         5.25 o                         
   1   2  -6        181.51        182.60         3.54 o                         
   2   2  -6        115.20        116.02         2.50 o                         
   3   2  -6        231.37        238.32         4.57 o                         
   4   2  -6         17.67         19.63         1.06 o                         
   5   2  -6         31.00         29.56         2.48 o                         
  -4   3  -6         77.41         77.49         2.79 o                         
  -3   3  -6         70.60         65.95         2.11 o                         
  -2   3  -6         64.77         61.99         2.64 o                         
  -1   3  -6         10.55          9.61         0.92 o                         
   0   3  -6        146.68        145.35         4.18 o                         
   1   3  -6        403.49        405.09         7.26 o                         
   2   3  -6         21.45         21.42         1.36 o                         
   3   3  -6        419.19        423.68         9.05 o                         
   4   3  -6         48.51         52.03         1.90 o                         
   5   3  -6         69.10         79.74         3.34 o                         
  -4   4  -6         30.42         29.75         1.60 o                         
  -3   4  -6         72.78         75.80         2.58 o                         
  -2   4  -6         36.12         40.62         1.72 o                         
  -1   4  -6         30.43         29.08         1.88 o                         
   0   4  -6        256.41        263.74         6.07 o                         
   1   4  -6         63.58         63.47         1.73 o                         
   2   4  -6        157.33        158.08         4.04 o                         
   3   4  -6         14.19         12.36         1.96 o                         
   4   4  -6        169.30        170.16         4.82 o                         
   5   4  -6          1.47          2.37         0.64 o                         
  -3   5  -6         53.77         55.06         2.13 o                         
  -2   5  -6         40.26         40.87         1.92 o                         
  -1   5  -6        278.45        288.33         6.56 o                         
   0   5  -6         62.65         67.33         2.45 o                         
   1   5  -6        296.37        299.63         6.81 o                         
   2   5  -6         76.05         76.41         2.69 o                         
   3   5  -6         14.58         15.32         1.35 o                         
   4   5  -6         46.82         49.82         2.14 o                         
  -3   6  -6         41.53         43.57         2.02 o                         
  -2   6  -6         55.11         62.73         2.36 o                         
  -1   6  -6          0.30          0.76         0.78 o                         
   0   6  -6          3.28          4.04         0.97 o                         
   1   6  -6         66.84         63.26         2.20 o                         
   2   6  -6         51.29         51.72         1.96 o                         
   3   6  -6         80.19         77.79         4.56 o                         
   4   6  -6         24.82         22.51         2.94 o                         
  -2   7  -6         21.93         19.26         1.21 o                         
  -1   7  -6         94.37        100.77         3.03 o                         
   0   7  -6         37.39         35.19         1.61 o                         
   1   7  -6         30.14         29.17         1.38 o                         
   2   7  -6         78.89         87.36         4.02 o                         
   3   7  -6          5.02          3.58         3.48 o                         
  -1   8  -6        183.34        153.72         7.86 o                         
   0   8  -6        144.62        139.11         4.16 o                         
   1   8  -6         23.94         22.49         1.54 o                         
   2   8  -6         13.49         14.91         1.91 o                         
   3   8  -6         69.24         72.32         2.61 o                         
  -3 -10  -5         11.08         11.76         0.83 o                         
  -2 -10  -5          8.86         12.52         0.90 o                         
  -1 -10  -5          3.75          2.23         0.78 o                         
  -4  -9  -5          7.44          8.62         1.07 o                         
  -3  -9  -5          9.70         11.29         0.87 o                         
  -2  -9  -5          0.25          0.59         0.50 o                         
  -1  -9  -5         28.49         24.09         1.36 o                         
   0  -9  -5          3.25          6.15         1.01 o                         
  -5  -8  -5         39.33         34.30         2.51 o                         
  -4  -8  -5         88.45         86.99         2.44 o                         
  -3  -8  -5        150.07        150.29         3.46 o                         
  -2  -8  -5         97.58         98.46         3.20 o                         
  -1  -8  -5         91.57         96.19         2.73 o                         
   0  -8  -5        301.17        286.13         7.12 o                         
  -5  -7  -5         46.64         44.67         2.99 o                         
  -4  -7  -5        126.03        135.17         3.80 o                         
  -3  -7  -5        304.92        299.93        10.71 o                         
  -2  -7  -5         70.33         71.81         1.95 o                         
  -1  -7  -5        340.21        322.66         7.13 o                         
   0  -7  -5        220.29        220.45         5.07 o                         
   1  -7  -5        136.38        134.94         8.43 o                         
  -5  -6  -5         22.25         21.53         2.12 o                         
  -4  -6  -5         48.46         45.83         1.78 o                         
  -3  -6  -5        198.08        191.00         3.88 o                         
  -2  -6  -5         23.82         22.21         1.02 o                         
  -1  -6  -5        200.98        202.19         5.26 o                         
   0  -6  -5         95.32         92.00         2.57 o                         
   1  -6  -5         65.62         59.37         2.65 o                         
   2  -6  -5         43.28         42.54         2.83 o                         
   3  -6  -5          2.37         -0.04         1.00 o                         
  -5  -5  -5         14.56         15.01         1.57 o                         
  -4  -5  -5         78.46         71.78         2.14 o                         
  -3  -5  -5         31.52         31.18         1.15 o                         
  -2  -5  -5        141.11        151.61         3.68 o                         
  -1  -5  -5        126.55        126.73         3.20 o                         
   0  -5  -5         93.83         93.31         2.48 o                         
   1  -5  -5         17.95         17.83         1.11 o                         
   2  -5  -5        606.05        583.01        14.50 o                         
   3  -5  -5         45.59         43.51         2.48 o                         
   4  -5  -5         27.75         34.92         4.22 o                         
  -5  -4  -5         95.61         93.12         6.46 o                         
  -4  -4  -5         35.56         36.06         1.50 o                         
  -3  -4  -5        123.73        122.59         2.44 o                         
  -2  -4  -5        199.34        214.84         3.98 o                         
  -1  -4  -5        339.36        372.34         7.02 o                         
   0  -4  -5         26.28         23.45         1.23 o                         
   1  -4  -5        104.56        110.20         2.82 o                         
   2  -4  -5        627.60        613.55        14.14 o                         
   3  -4  -5          0.13          1.38         1.06 o                         
   4  -4  -5         17.72         17.00         1.45 o                         
  -5  -3  -5         21.22         19.47         2.65 o                         
  -4  -3  -5         50.14         51.40         2.35 o                         
  -3  -3  -5         43.36         42.58         1.16 o                         
  -2  -3  -5        353.80        365.68         7.44 o                         
  -1  -3  -5        719.92        757.18        16.59 o                         
   0  -3  -5          7.45          8.82         0.83 o                         
   1  -3  -5         47.52         44.36         1.64 o                         
   2  -3  -5        121.62        120.66         4.46 o                         
   3  -3  -5        195.87        197.46         4.12 o                         
   4  -3  -5          7.94         10.65         1.69 o                         
  -6  -2  -5          5.89          5.86         0.87 o                         
  -5  -2  -5         41.03         41.56         4.25 o                         
  -4  -2  -5        348.56        337.07         7.51 o                         
  -3  -2  -5        187.59        188.33         3.95 o                         
  -2  -2  -5        192.27        200.84         4.94 o                         
  -1  -2  -5        377.13        359.89        12.39 o                         
   0  -2  -5         36.65         33.50         1.39 o                         
   1  -2  -5        343.28        333.92         7.97 o                         
   2  -2  -5        234.31        248.46         6.43 o                         
   3  -2  -5        343.66        344.33         7.09 o                         
   4  -2  -5        252.67        259.54         5.85 o                         
   5  -2  -5          8.55         10.07         0.79 o                         
  -6  -1  -5         41.95         28.56         2.99 o                         
  -5  -1  -5         83.15         80.47         6.52 o                         
  -4  -1  -5         40.75         41.94         2.08 o                         
  -3  -1  -5         43.49         42.03         1.50 o                         
  -2  -1  -5       1060.59       1025.53        28.85 o                         
  -1  -1  -5         30.03         29.98         1.52 o                         
   0  -1  -5        218.21        215.59         5.30 o                         
   1  -1  -5        847.93        848.69        18.82 o                         
   2  -1  -5         11.05         11.33         1.27 o                         
   3  -1  -5          6.00          5.23         0.70 o                         
   4  -1  -5         37.09         37.81         1.83 o                         
   5  -1  -5          2.37          2.29         0.61 o                         
  -5   0  -5          3.90          3.51         0.78 o                         
  -4   0  -5         62.29         65.27         2.45 o                         
  -3   0  -5        216.63        235.37         5.67 o                         
  -2   0  -5        246.95        240.56        11.54 o                         
  -1   0  -5         41.90         34.18         2.37 o                         
   0   0  -5        797.93        767.80        16.87 o                         
   1   0  -5          3.30          4.63         0.86 o                         
   2   0  -5         29.00         25.63         1.24 o                         
   3   0  -5        223.37        240.43         4.65 o                         
   4   0  -5         42.35         46.49         1.65 o                         
   5   0  -5         23.61         26.41         1.17 o                         
  -5   1  -5          1.63          1.15         0.93 o                         
  -4   1  -5          1.66          2.09         0.85 o                         
  -3   1  -5         43.56         45.71         1.87 o                         
  -2   1  -5       1742.77       1741.79        65.10 o                         
  -1   1  -5        428.74        483.23        32.98 o                         
   0   1  -5        167.82        166.34         3.80 o                         
   1   1  -5        552.14        545.79        14.75 o                         
   2   1  -5         40.67         46.17         1.32 o                         
   3   1  -5         15.32         16.89         0.90 o                         
   4   1  -5         19.65         23.28         1.21 o                         
   5   1  -5         12.59         14.35         1.30 o                         
  -5   2  -5         29.38         26.78         1.98 o                         
  -4   2  -5        257.67        254.47         5.13 o                         
  -3   2  -5        127.29        132.64         3.42 o                         
  -2   2  -5        203.02        208.79         5.03 o                         
  -1   2  -5        340.88        345.84        16.03 o                         
   0   2  -5        123.48        130.27         8.97 o                         
   1   2  -5        352.12        333.44         6.55 o                         
   2   2  -5         89.62         94.53         1.96 o                         
   3   2  -5        145.42        145.39         2.87 o                         
   4   2  -5        302.91        303.33         6.91 o                         
   5   2  -5         18.42         20.11         2.01 o                         
  -5   3  -5          7.84          4.56         1.20 o                         
  -4   3  -5         16.57         14.94         1.30 o                         
  -3   3  -5         71.52         71.52         2.25 o                         
  -2   3  -5        138.90        134.57         3.75 o                         
  -1   3  -5        305.86        316.04         6.36 o                         
   0   3  -5         46.77         45.18         1.80 o                         
   1   3  -5        210.62        213.62         4.56 o                         
   2   3  -5        298.01        315.62         8.08 o                         
   3   3  -5         88.65         89.37         2.40 o                         
   4   3  -5         41.99         39.18         1.56 o                         
   5   3  -5         18.06         17.26         1.51 o                         
  -4   4  -5         13.48         12.10         1.47 o                         
  -3   4  -5         75.38         73.89         2.65 o                         
  -2   4  -5         74.29         72.66         3.00 o                         
  -1   4  -5        396.75        405.75         8.05 o                         
   0   4  -5        213.91        230.42         5.20 o                         
   1   4  -5         16.59         17.20         1.15 o                         
   2   4  -5        238.26        240.08         5.09 o                         
   3   4  -5        110.97        107.40         3.52 o                         
   4   4  -5         30.51         36.04         1.95 o                         
   5   4  -5         38.21         42.75         2.21 o                         
  -4   5  -5          6.13          4.18         0.91 o                         
  -3   5  -5         76.86         86.20         3.31 o                         
  -2   5  -5         52.35         58.19         2.34 o                         
  -1   5  -5          1.58          0.54         0.72 o                         
   0   5  -5         72.42         77.45         4.55 o                         
   1   5  -5        195.31        186.44         6.08 o                         
   2   5  -5        188.25        175.64         4.09 o                         
   3   5  -5         26.34         28.19         1.81 o                         
   4   5  -5         31.96         31.04         1.82 o                         
   5   5  -5         57.95         61.73         2.76 o                         
  -3   6  -5          5.61          5.66         0.80 o                         
  -2   6  -5          9.89         10.94         1.10 o                         
  -1   6  -5          7.07          8.09         1.14 o                         
   0   6  -5          7.04          8.43         0.90 o                         
   1   6  -5         97.13         94.83         2.62 o                         
   2   6  -5         57.78         59.85         2.23 o                         
   3   6  -5        291.88        285.10         8.81 o                         
   4   6  -5         35.96         34.09         2.35 o                         
  -2   7  -5          8.23          6.67         1.29 o                         
  -1   7  -5         29.32         31.84         1.81 o                         
   0   7  -5         38.43         38.57         1.75 o                         
   1   7  -5         79.49         80.87         2.49 o                         
   2   7  -5        208.65        200.10         5.97 o                         
   3   7  -5         10.77          7.51         1.26 o                         
   4   7  -5         18.05         22.90         2.51 o                         
  -1   8  -5         20.61         20.19         1.47 o                         
   0   8  -5         53.70         56.04         2.00 o                         
   1   8  -5         37.68         37.28         1.56 o                         
   2   8  -5          9.39          9.27         1.71 o                         
   3   8  -5         34.02         33.34         2.36 o                         
   0   9  -5         35.07         30.86         3.08 o                         
   1   9  -5         92.43         84.34         2.68 o                         
   2   9  -5         18.25         20.00         2.03 o                         
  -3 -10  -4          5.30          5.72         0.58 o                         
  -2 -10  -4         66.59         75.41         2.30 o                         
  -1 -10  -4          4.96          3.75         1.01 o                         
  -4  -9  -4         26.10         22.84         1.06 o                         
  -3  -9  -4         66.96         67.57         2.13 o                         
  -2  -9  -4          5.79          6.52         1.11 o                         
  -1  -9  -4         35.36         35.92         1.96 o                         
   0  -9  -4         20.58         22.08         1.75 o                         
  -5  -8  -4         36.10         41.47         2.63 o                         
  -4  -8  -4          3.68          2.85         0.63 o                         
  -3  -8  -4         36.53         35.21         1.43 o                         
  -2  -8  -4        168.84        167.22         4.08 o                         
  -1  -8  -4         64.57         59.66         2.72 o                         
   0  -8  -4         93.74         84.33         2.63 o                         
  -5  -7  -4          4.96          6.89         1.18 o                         
  -4  -7  -4         76.00         69.59         2.12 o                         
  -3  -7  -4         72.83         71.97         1.98 o                         
  -2  -7  -4         50.87         50.11         1.93 o                         
  -1  -7  -4        153.58        150.59         3.77 o                         
   0  -7  -4         24.91         21.36         1.25 o                         
   1  -7  -4          6.07          3.73         2.67 o                         
  -5  -6  -4         33.23         39.61         2.27 o                         
  -4  -6  -4        104.50        102.76         2.34 o                         
  -3  -6  -4        111.88        109.95         2.38 o                         
  -2  -6  -4         64.97         68.91         1.93 o                         
  -1  -6  -4        208.97        216.29         6.51 o                         
   0  -6  -4         48.36         42.86         1.67 o                         
   1  -6  -4         66.19         58.83         2.24 o                         
   2  -6  -4         45.56         53.86         2.60 o                         
   3  -6  -4        241.59        236.64        11.54 o                         
  -5  -5  -4         98.31        102.21         4.22 o                         
  -4  -5  -4        145.61        142.49         2.92 o                         
  -3  -5  -4        162.02        159.75         2.70 o                         
  -2  -5  -4        206.30        215.46         4.40 o                         
  -1  -5  -4        671.55        718.04        14.22 o                         
   0  -5  -4          4.64          5.02         0.54 o                         
   1  -5  -4         27.76         26.95         1.64 o                         
   2  -5  -4         49.44         51.84         2.43 o                         
   3  -5  -4        162.70        154.62         5.11 o                         
   4  -5  -4         35.49         36.08         2.21 o                         
  -5  -4  -4         56.15         59.48         3.29 o                         
  -4  -4  -4        110.01        105.96         2.47 o                         
  -3  -4  -4        348.42        363.60         5.31 o                         
  -2  -4  -4        121.17        116.40         2.76 o                         
  -1  -4  -4        276.53        289.03         6.11 o                         
   0  -4  -4        222.21        230.35         6.68 o                         
   1  -4  -4        350.92        348.45         8.31 o                         
   2  -4  -4         41.30         41.13         1.73 o                         
   3  -4  -4        229.30        217.53         6.00 o                         
   4  -4  -4        152.87        158.40         6.01 o                         
  -6  -3  -4         32.00         38.75         2.66 o                         
  -5  -3  -4        153.89        154.59         8.28 o                         
  -4  -3  -4         84.83         82.17         2.39 o                         
  -3  -3  -4         91.65         87.39         1.62 o                         
  -2  -3  -4        143.07        142.80         2.96 o                         
  -1  -3  -4        821.22        845.53        25.96 o                         
   0  -3  -4        430.78        414.19         9.47 o                         
   1  -3  -4         10.88         15.18         0.86 o                         
   2  -3  -4        217.86        223.50         5.18 o                         
   3  -3  -4        346.98        328.15         7.50 o                         
   4  -3  -4         54.03         53.59         1.89 o                         
   5  -3  -4          8.52          8.17         0.94 o                         
  -5  -2  -4         23.35         21.09         1.80 o                         
  -4  -2  -4        122.47        125.99         7.35 o                         
  -3  -2  -4         77.66         76.88         1.86 o                         
  -2  -2  -4        667.42        636.42        18.69 o                         
  -1  -2  -4         75.56         71.10         2.15 o                         
   0  -2  -4        624.69        578.48        13.31 o                         
   1  -2  -4        787.90        803.28        20.88 o                         
   2  -2  -4        111.05        119.40         3.09 o                         
   3  -2  -4        114.92        108.22         2.49 o                         
   4  -2  -4        142.19        142.13         3.42 o                         
   5  -2  -4        100.79        102.16         3.34 o                         
  -5  -1  -4         39.39         39.73         3.07 o                         
  -4  -1  -4          6.09          7.03         1.16 o                         
  -3  -1  -4         52.42         49.90         1.68 o                         
  -2  -1  -4        248.95        237.05         8.07 o                         
  -1  -1  -4       1472.11       1370.51        58.55 o                         
   0  -1  -4        117.15        118.55         3.04 o                         
   1  -1  -4        116.06        114.71         3.73 o                         
   2  -1  -4        587.76        594.28        14.03 o                         
   3  -1  -4         86.58         85.18         2.28 o                         
   4  -1  -4        537.40        532.72        11.13 o                         
   5  -1  -4         30.79         30.09         1.33 o                         
  -5   0  -4        106.21        107.31         4.45 o                         
  -4   0  -4          6.21          6.54         1.11 o                         
  -3   0  -4        144.35        139.93         3.40 o                         
   0   0  -4       1491.49       1323.30        55.80 o                         
   1   0  -4       1293.83       1277.96        55.62 o                         
   2   0  -4        325.51        343.48         6.67 o                         
   3   0  -4        129.45        132.43         2.66 o                         
   4   0  -4        169.00        178.80         3.83 o                         
   5   0  -4          0.05          0.28         0.53 o                         
  -5   1  -4         66.75         64.66         2.59 o                         
  -4   1  -4         53.04         59.10         2.43 o                         
  -3   1  -4          8.30          8.63         1.13 o                         
  -2   1  -4        727.39        740.66        31.97 o                         
  -1   1  -4       1248.15       1212.84        51.07 o                         
   0   1  -4        290.46        280.28        11.08 o                         
   1   1  -4         77.91         79.26         2.10 o                         
   2   1  -4        427.67        436.61         7.73 o                         
   3   1  -4        298.97        307.31         5.25 o                         
   4   1  -4        784.25        780.83        13.83 o                         
   5   1  -4         46.29         48.69         1.82 o                         
  -5   2  -4         51.72         51.17         2.81 o                         
  -4   2  -4         51.92         51.80         2.62 o                         
  -3   2  -4        129.54        134.40         4.11 o                         
  -2   2  -4        339.86        339.64         8.41 o                         
  -1   2  -4         38.63         42.79         3.14 o                         
   0   2  -4        250.46        273.57        12.08 o                         
   1   2  -4        516.55        536.59        13.95 o                         
   2   2  -4        153.54        160.82         3.63 o                         
   3   2  -4        323.05        321.80         5.35 o                         
   4   2  -4         84.88         89.08         2.24 o                         
   5   2  -4         22.91         21.61         1.16 o                         
  -5   3  -4         18.68         10.05         1.72 o                         
  -4   3  -4         30.47         29.35         1.74 o                         
  -3   3  -4        146.35        153.16         3.66 o                         
  -2   3  -4         17.98         18.38         1.47 o                         
  -1   3  -4        234.54        240.38        12.17 o                         
   0   3  -4         85.41         85.22         4.52 o                         
   1   3  -4         12.38         15.52         1.61 o                         
   2   3  -4         95.36         97.67         2.94 o                         
   3   3  -4        137.30        142.22         3.27 o                         
   4   3  -4         75.35         73.29         2.34 o                         
   5   3  -4         84.90         81.73         2.60 o                         
  -4   4  -4         73.25         71.68         4.31 o                         
  -3   4  -4        147.20        154.83         4.08 o                         
  -2   4  -4         25.91         26.48         1.56 o                         
  -1   4  -4          1.45          1.24         0.57 o                         
   0   4  -4        182.06        172.24         4.21 o                         
   1   4  -4        426.39        436.95        15.67 o                         
   2   4  -4        147.59        162.13         4.10 o                         
   3   4  -4         52.26         49.87         1.91 o                         
   4   4  -4        126.18        121.06         4.49 o                         
   5   4  -4         57.02         53.88         2.27 o                         
  -4   5  -4          5.81          6.02         1.06 o                         
  -3   5  -4         13.42         14.02         1.16 o                         
  -2   5  -4        140.50        148.67         3.83 o                         
  -1   5  -4          2.57          1.39         0.71 o                         
   0   5  -4        155.29        160.01         4.09 o                         
   1   5  -4         62.82         64.35         1.94 o                         
   2   5  -4        202.77        204.04         4.43 o                         
   3   5  -4        313.21        306.50         6.92 o                         
   4   5  -4         13.01         14.31         1.32 o                         
   5   5  -4          2.61          3.27         1.07 o                         
  -3   6  -4         75.36         83.87         3.54 o                         
  -2   6  -4        215.99        224.63         5.28 o                         
  -1   6  -4        114.07        114.62         3.19 o                         
   0   6  -4        141.56        140.50         3.54 o                         
   1   6  -4        158.14        149.28         4.00 o                         
   2   6  -4        210.72        212.03         4.42 o                         
   3   6  -4        217.58        209.76         9.04 o                         
   4   6  -4         46.44         38.76         4.35 o                         
   5   6  -4         59.84         69.82         4.10 o                         
  -3   7  -4         38.46         31.06         2.64 o                         
  -2   7  -4        134.16        137.59         4.63 o                         
  -1   7  -4         15.15         11.80         1.28 o                         
   0   7  -4        398.33        419.40        14.87 o                         
   1   7  -4         19.67         17.34         1.11 o                         
   2   7  -4         19.07         20.93         1.40 o                         
   3   7  -4         18.37         18.39         1.83 o                         
   4   7  -4         21.38         23.23         4.02 o                         
  -2   8  -4         33.10         25.01         2.85 o                         
  -1   8  -4         25.04         23.03         1.79 o                         
   0   8  -4        166.15        179.49         4.39 o                         
   1   8  -4          5.60          6.27         0.83 o                         
   2   8  -4         77.61         84.00         3.25 o                         
   3   8  -4          8.01          6.88         1.53 o                         
   4   8  -4         67.06         71.41         3.89 o                         
   0   9  -4         27.53         26.37         1.32 o                         
   1   9  -4          4.78          3.07         0.65 o                         
   2   9  -4         23.73         23.68         1.74 o                         
   3   9  -4         12.06         11.06         1.56 o                         
  -3 -10  -3         45.38         44.51         2.01 o                         
  -2 -10  -3         23.98         23.07         1.21 o                         
  -1 -10  -3         23.14         24.39         1.79 o                         
  -4  -9  -3         10.66         11.44         0.85 o                         
  -3  -9  -3         59.46         58.85         2.07 o                         
  -2  -9  -3        128.45        144.65         7.07 o                         
  -1  -9  -3         88.11         95.60         3.97 o                         
   0  -9  -3        120.89        109.38         6.13 o                         
  -5  -8  -3         15.51         16.44         1.58 o                         
  -4  -8  -3         54.36         52.99         1.75 o                         
  -3  -8  -3        377.20        364.88         7.82 o                         
  -2  -8  -3        564.60        563.40        13.02 o                         
  -1  -8  -3        401.57        394.98         9.41 o                         
   0  -8  -3        189.26        177.17         5.40 o                         
  -5  -7  -3         44.15         46.86         2.56 o                         
  -4  -7  -3         14.16         11.93         0.83 o                         
  -3  -7  -3         91.90        100.56         2.74 o                         
  -2  -7  -3        155.30        150.46         3.48 o                         
  -1  -7  -3         62.98         62.02         2.22 o                         
   0  -7  -3         82.52         76.65         2.93 o                         
   1  -7  -3        115.03        106.56         4.89 o                         
  -5  -6  -3          1.04          1.19         1.02 o                         
  -4  -6  -3         64.46         61.25         1.59 o                         
  -3  -6  -3         96.78         94.34         2.13 o                         
  -2  -6  -3         28.62         25.88         1.15 o                         
  -1  -6  -3         95.72         98.27         3.12 o                         
   0  -6  -3        465.49        477.12        15.03 o                         
   1  -6  -3         43.47         40.68         2.43 o                         
   3  -6  -3        166.80        138.65         9.09 o                         
  -6  -5  -3         73.32         74.04         3.98 o                         
  -5  -5  -3         70.31         70.59         3.21 o                         
  -4  -5  -3        274.48        275.85         4.78 o                         
  -3  -5  -3        288.62        299.59         4.83 o                         
  -2  -5  -3        180.61        180.05         3.75 o                         
  -1  -5  -3        103.86        100.07         3.57 o                         
   0  -5  -3        223.96        224.03         6.48 o                         
   1  -5  -3         43.76         37.98         2.09 o                         
   2  -5  -3         69.70         64.36         4.10 o                         
   3  -5  -3        409.79        406.34        14.20 o                         
   4  -5  -3         67.70         59.93         4.89 o                         
  -6  -4  -3         18.44         21.68         2.21 o                         
  -5  -4  -3         68.08         68.51         4.28 o                         
  -4  -4  -3         18.67         18.49         0.99 o                         
  -3  -4  -3        202.65        210.68         3.48 o                         
  -2  -4  -3        133.32        146.91         3.33 o                         
  -1  -4  -3        128.98        144.04         5.19 o                         
   0  -4  -3        459.73        470.99        12.35 o                         
   1  -4  -3         80.80         87.66         2.60 o                         
   2  -4  -3        152.03        142.73         4.85 o                         
   3  -4  -3         91.49         94.20         3.39 o                         
   4  -4  -3        101.65        100.92         4.09 o                         
  -5  -3  -3          4.17          3.14         1.33 o                         
  -4  -3  -3        338.88        327.05         6.60 o                         
  -3  -3  -3        110.45        105.50         1.91 o                         
  -2  -3  -3         46.57         43.61         1.37 o                         
   0  -3  -3        510.28        465.92        12.17 o                         
   1  -3  -3        398.06        402.26         8.27 o                         
   2  -3  -3          9.24          9.24         0.87 o                         
   3  -3  -3        212.63        205.41         5.09 o                         
   4  -3  -3         69.98         71.31         2.79 o                         
   5  -3  -3          4.02          3.92         0.75 o                         
  -5  -2  -3         89.37         95.19         4.36 o                         
  -4  -2  -3         43.60         44.42         1.48 o                         
  -3  -2  -3        144.30        132.87         2.53 o                         
  -2  -2  -3         87.83         80.14         2.02 o                         
  -1  -2  -3        436.36        435.73         9.71 o                         
   0  -2  -3       1257.25       1080.88        45.48 o                         
   1  -2  -3        112.09        103.07         2.86 o                         
   2  -2  -3        167.34        158.95         4.44 o                         
   3  -2  -3        200.06        208.15         4.73 o                         
   4  -2  -3        249.86        247.40         5.26 o                         
   5  -2  -3         25.34         28.76         1.69 o                         
  -6  -1  -3          2.64          1.62         0.51 o                         
  -5  -1  -3        110.94        115.72         5.76 o                         
  -4  -1  -3        100.66        107.23         3.73 o                         
  -3  -1  -3        162.29        158.62         3.30 o                         
  -2  -1  -3         39.44         39.20         1.35 o                         
  -1  -1  -3        601.80        560.26        10.99 o                         
   0  -1  -3         59.51         48.47         2.70 o                         
   1  -1  -3        210.09        196.96         4.25 o                         
   2  -1  -3        672.84        664.00        17.96 o                         
   3  -1  -3        228.43        225.55         5.71 o                         
   4  -1  -3          7.05          8.67         0.80 o                         
   5  -1  -3        180.77        172.10         9.13 o                         
  -6   0  -3         78.45         74.58         8.39 o                         
  -5   0  -3         20.30         21.24         1.84 o                         
  -4   0  -3         15.35         14.79         1.45 o                         
  -3   0  -3         90.42         91.79         4.11 o                         
  -2   0  -3       1140.50       1113.36        27.23 o                         
   0   0  -3          7.09          4.44         0.58 o                         
   2   0  -3        536.97        600.95        12.12 o                         
   3   0  -3         24.05         27.55         1.28 o                         
   4   0  -3          3.80          3.87         0.67 o                         
   5   0  -3         23.03         22.79         1.19 o                         
  -5   1  -3         53.91         57.27         2.49 o                         
  -4   1  -3         25.89         29.96         2.03 o                         
  -3   1  -3         41.10         41.94         1.86 o                         
  -2   1  -3         22.98         27.22         3.77 o                         
  -1   1  -3        949.74        902.58        37.89 o                         
   0   1  -3        225.55        207.13         4.88 o                         
   1   1  -3        436.95        408.35         8.40 o                         
   2   1  -3        851.01        850.31        15.24 o                         
   3   1  -3        176.20        180.32         3.55 o                         
   4   1  -3         60.49         62.39         1.82 o                         
   5   1  -3        196.52        194.49         4.56 o                         
  -5   2  -3         53.55         57.79         3.77 o                         
  -4   2  -3        190.58        196.20         5.05 o                         
  -3   2  -3        216.48        219.86         5.39 o                         
  -2   2  -3         34.95         30.02         1.91 o                         
  -1   2  -3        139.31        138.14         6.94 o                         
   0   2  -3        518.14        513.61        39.77 o                         
   1   2  -3         73.29         70.35         2.57 o                         
   2   2  -3        234.19        229.73         4.88 o                         
   3   2  -3        341.06        362.16         5.59 o                         
   4   2  -3        347.98        353.26         5.97 o                         
   5   2  -3         42.49         41.49         1.88 o                         
  -5   3  -3         57.17         50.37         2.11 o                         
  -4   3  -3         76.34         79.00         3.26 o                         
  -3   3  -3         12.98         14.71         1.31 o                         
  -2   3  -3         56.04         52.07         2.14 o                         
   0   3  -3        931.91        887.54        38.84 o                         
   1   3  -3         13.21         14.23         1.29 o                         
   2   3  -3         15.17         13.93         0.89 o                         
   3   3  -3        196.53        190.64         3.46 o                         
   4   3  -3        316.97        312.75         5.66 o                         
   5   3  -3          5.84          7.72         0.87 o                         
  -4   4  -3        111.84        119.51         3.74 o                         
  -3   4  -3         81.85         82.41         2.48 o                         
  -2   4  -3         84.71         87.57         2.38 o                         
  -1   4  -3        128.82        134.77         5.01 o                         
   0   4  -3        400.11        365.10        18.33 o                         
   1   4  -3         10.66         12.51         1.74 o                         
   2   4  -3         68.90         76.36         2.14 o                         
   3   4  -3        592.10        590.55        11.01 o                         
   4   4  -3         29.24         29.33         1.76 o                         
   5   4  -3          2.01          0.80         0.80 o                         
  -4   5  -3          1.82          0.84         0.88 o                         
  -3   5  -3          3.28          2.80         0.84 o                         
  -2   5  -3         55.30         57.08         2.00 o                         
  -1   5  -3          7.26         10.56         0.90 o                         
   0   5  -3        267.88        282.72         6.33 o                         
   1   5  -3        118.03        125.73         2.69 o                         
   2   5  -3         31.64         32.91         1.38 o                         
   3   5  -3        378.74        363.34         8.77 o                         
   4   5  -3         59.26         55.72         2.42 o                         
   5   5  -3         31.55         35.57         2.42 o                         
  -3   6  -3        114.05        124.93         3.61 o                         
  -2   6  -3         51.19         60.36         3.00 o                         
  -1   6  -3          4.71          4.59         0.82 o                         
   0   6  -3         14.32         19.38         1.22 o                         
   1   6  -3         50.03         41.48         2.64 o                         
   2   6  -3        156.12        155.85         3.83 o                         
   3   6  -3         11.38         15.32         1.41 o                         
   4   6  -3        204.07        216.09         9.15 o                         
   5   6  -3         14.60         18.20         1.59 o                         
  -3   7  -3          4.64          4.10         0.80 o                         
  -2   7  -3         18.21         21.56         1.44 o                         
  -1   7  -3         31.70         29.40         1.60 o                         
   0   7  -3        123.77        131.95         3.77 o                         
   1   7  -3         77.86         76.54         2.47 o                         
   2   7  -3         35.63         33.26         1.48 o                         
   3   7  -3        182.58        178.24         5.24 o                         
   4   7  -3         19.08         22.17         2.04 o                         
  -2   8  -3         50.07         52.76         1.98 o                         
  -1   8  -3         18.15         17.93         1.22 o                         
   0   8  -3        207.29        207.90         5.05 o                         
   1   8  -3        630.22        634.19        14.41 o                         
   2   8  -3         42.89         43.92         1.70 o                         
   3   8  -3         29.96         30.27         2.01 o                         
   4   8  -3         44.01         46.05         3.11 o                         
  -1   9  -3         47.49         46.69         4.56 o                         
   0   9  -3         61.20         64.29         2.48 o                         
   1   9  -3         15.91         17.04         1.37 o                         
   2   9  -3         48.04         53.24         2.61 o                         
   3   9  -3          2.15          2.78         1.20 o                         
  -3 -10  -2         32.17         34.42         1.41 o                         
  -2 -10  -2          0.03          0.30         0.58 o                         
  -1 -10  -2         91.35         95.59         5.29 o                         
  -4  -9  -2          6.72          6.73         0.66 o                         
  -3  -9  -2         15.17         14.27         1.13 o                         
  -2  -9  -2         41.02         41.33         2.23 o                         
  -1  -9  -2          0.83          0.30         0.93 o                         
   0  -9  -2        140.93        135.09         7.18 o                         
  -5  -8  -2         47.04         45.90         2.96 o                         
  -4  -8  -2        136.38        141.46         3.32 o                         
  -3  -8  -2         12.61         10.73         0.92 o                         
  -2  -8  -2         17.12         16.63         1.22 o                         
  -1  -8  -2        431.98        434.25         9.23 o                         
   0  -8  -2          1.81          2.33         0.92 o                         
  -5  -7  -2         24.00         17.46         2.66 o                         
  -4  -7  -2         16.36         15.24         0.90 o                         
  -3  -7  -2        109.08        104.20         2.44 o                         
  -2  -7  -2        463.25        459.97         8.69 o                         
  -1  -7  -2          1.97          2.15         0.68 o                         
   0  -7  -2        425.61        422.80        11.30 o                         
  -5  -6  -2        267.49        271.24         6.41 o                         
  -4  -6  -2        153.39        154.81         2.89 o                         
  -3  -6  -2         51.50         50.59         1.42 o                         
  -2  -6  -2         88.40         93.09         2.01 o                         
  -1  -6  -2        535.44        514.30        11.54 o                         
   0  -6  -2        244.14        245.36         6.86 o                         
   1  -6  -2         70.43         71.66         2.69 o                         
  -5  -5  -2        149.47        148.37         4.03 o                         
  -4  -5  -2        140.79        134.72         2.69 o                         
  -3  -5  -2        254.97        247.91         4.29 o                         
  -2  -5  -2        265.81        272.70         5.27 o                         
  -1  -5  -2         19.42         19.22         1.12 o                         
   0  -5  -2        818.43        853.30        14.80 o                         
   1  -5  -2        241.14        235.59         5.80 o                         
   2  -5  -2         58.77         55.48         2.79 o                         
   3  -5  -2         46.35         46.78         2.53 o                         
   4  -5  -2         54.92         53.47         2.69 o                         
  -6  -4  -2          9.68         13.94         1.94 o                         
  -5  -4  -2         21.12         24.27         1.43 o                         
  -4  -4  -2          0.52          0.09         0.45 o                         
  -3  -4  -2         59.07         59.41         1.46 o                         
  -2  -4  -2        524.76        539.73        10.49 o                         
  -1  -4  -2        560.62        618.40        12.09 o                         
   0  -4  -2        117.18        139.68         4.15 o                         
   1  -4  -2        121.13        111.87         3.00 o                         
   2  -4  -2         16.11         13.33         0.92 o                         
   3  -4  -2        215.36        207.23         5.85 o                         
   4  -4  -2         38.13         39.88         2.38 o                         
   5  -4  -2         54.83         48.89         3.26 o                         
  -6  -3  -2         42.70         49.70         3.26 o                         
  -5  -3  -2        118.19        122.01         4.16 o                         
  -4  -3  -2         96.00         96.45         2.50 o                         
  -3  -3  -2        452.43        449.68         6.16 o                         
  -2  -3  -2        392.36        427.66        25.99 o                         
  -1  -3  -2        126.14        123.74         3.66 o                         
   0  -3  -2        430.92        433.19        17.97 o                         
   1  -3  -2        381.09        403.24        10.62 o                         
   2  -3  -2         33.75         36.31         1.62 o                         
   3  -3  -2          8.93          7.21         0.97 o                         
   4  -3  -2        407.69        409.18        10.69 o                         
   5  -3  -2          7.63          7.39         1.39 o                         
  -5  -2  -2         41.84         41.18         2.72 o                         
  -4  -2  -2         44.50         43.85         1.46 o                         
  -3  -2  -2         14.25         16.61         1.01 o                         
  -2  -2  -2        379.65        372.51         8.29 o                         
  -1  -2  -2         21.99         23.03         0.83 o                         
   0  -2  -2        159.27        143.86         4.09 o                         
   1  -2  -2        412.56        401.01         8.93 o                         
   2  -2  -2        538.16        541.41        13.95 o                         
   3  -2  -2         14.61         16.89         1.38 o                         
   4  -2  -2         23.45         24.25         1.36 o                         
   5  -2  -2        138.24        135.45         5.13 o                         
  -6  -1  -2        186.79        197.77        29.93 o                         
  -5  -1  -2          0.00          0.26         0.76 o                         
  -4  -1  -2        300.17        302.40         5.72 o                         
  -3  -1  -2         43.93         44.04         1.43 o                         
  -2  -1  -2         51.99         47.88         1.50 o                         
   1  -1  -2        539.39        532.83        13.38 o                         
   2  -1  -2        254.41        262.37         9.64 o                         
   3  -1  -2        335.46        338.68         7.52 o                         
   4  -1  -2        121.03        121.08         3.04 o                         
   5  -1  -2         36.76         38.78         1.68 o                         
  -6   0  -2         18.70         15.34         1.70 o                         
  -5   0  -2         22.87         24.41         1.65 o                         
  -4   0  -2        179.11        184.62         5.29 o                         
  -3   0  -2        240.57        240.43         5.17 o                         
  -2   0  -2        147.91        151.54         4.05 o                         
   0   0  -2         18.10         19.08         1.29 o                         
   1   0  -2        433.55        417.16        11.78 o                         
   2   0  -2        673.89        691.36        15.45 o                         
   3   0  -2          4.15          4.91         0.77 o                         
   4   0  -2         27.06         28.53         1.33 o                         
   5   0  -2        178.35        177.91         5.67 o                         
  -5   1  -2         11.76         10.02         0.89 o                         
  -4   1  -2        155.38        160.40         4.00 o                         
  -3   1  -2        177.27        174.73         4.60 o                         
  -2   1  -2        111.08        101.10         3.62 o                         
   1   1  -2        188.19        172.28         4.68 o                         
   2   1  -2        148.20        151.64         4.31 o                         
   3   1  -2        328.39        338.42         6.32 o                         
   4   1  -2        166.02        167.17         3.61 o                         
   5   1  -2        170.01        166.66         3.86 o                         
  -5   2  -2          2.50          2.57         0.87 o                         
  -4   2  -2         34.81         37.04         1.72 o                         
  -3   2  -2         13.14         15.54         1.20 o                         
  -2   2  -2        169.64        162.88         5.64 o                         
  -1   2  -2        690.23        656.53        19.56 o                         
   0   2  -2         75.69         66.98         3.35 o                         
   1   2  -2        446.47        422.61        11.15 o                         
   2   2  -2        532.34        552.32        14.55 o                         
   3   2  -2         61.63         64.63         1.67 o                         
   4   2  -2         41.52         43.76         1.86 o                         
   5   2  -2        147.77        149.23         7.10 o                         
   6   2  -2         25.19         22.60         2.05 o                         
  -5   3  -2         19.16         19.43         1.34 o                         
  -4   3  -2         78.22         81.83         3.19 o                         
  -3   3  -2        153.69        151.40         3.77 o                         
  -2   3  -2        107.13        107.04         3.07 o                         
  -1   3  -2        466.67        484.41        19.49 o                         
   1   3  -2        474.91        477.11        21.74 o                         
   2   3  -2         26.58         32.11         1.42 o                         
   3   3  -2        183.38        185.50         3.22 o                         
   4   3  -2        326.56        307.43         6.62 o                         
   5   3  -2         46.13         41.78         2.18 o                         
   6   3  -2         26.68         27.48         2.42 o                         
  -5   4  -2         44.40         30.90         3.15 o                         
  -4   4  -2         76.78         88.63         3.16 o                         
  -3   4  -2         61.22         61.73         2.24 o                         
  -2   4  -2         98.49        102.88         2.39 o                         
  -1   4  -2         92.79         89.62         3.43 o                         
   0   4  -2        143.49        129.95         7.48 o                         
   1   4  -2        249.73        277.46        13.16 o                         
   2   4  -2        426.85        458.42        13.19 o                         
   3   4  -2         28.66         30.92         1.32 o                         
   4   4  -2        162.26        157.29         4.04 o                         
   5   4  -2        100.87         97.26         2.86 o                         
  -4   5  -2         19.29         19.92         1.81 o                         
  -3   5  -2         52.49         53.65         2.27 o                         
  -2   5  -2         33.37         41.03         1.70 o                         
  -1   5  -2        414.96        433.43         7.86 o                         
   0   5  -2        249.44        283.02         6.68 o                         
   1   5  -2         17.56         15.73         1.07 o                         
   2   5  -2         75.14         68.30         1.83 o                         
   3   5  -2        104.89        109.85         3.19 o                         
   4   5  -2         11.41         11.11         1.26 o                         
   5   5  -2         14.74         13.95         1.26 o                         
  -4   6  -2          7.04          8.28         1.12 o                         
  -3   6  -2         26.62         25.28         1.55 o                         
  -2   6  -2         42.06         39.23         1.68 o                         
  -1   6  -2         99.54        106.05         2.76 o                         
   0   6  -2         17.71         18.58         1.14 o                         
   1   6  -2         72.91         69.13         1.97 o                         
   2   6  -2         70.12         65.62         1.96 o                         
   3   6  -2         98.81         94.68         2.99 o                         
   4   6  -2        268.48        265.22         7.07 o                         
   5   6  -2         13.05         12.40         1.18 o                         
  -3   7  -2          0.95          0.98         0.70 o                         
  -2   7  -2        138.72        147.86         3.73 o                         
  -1   7  -2        153.01        151.64         3.73 o                         
   0   7  -2         80.41         83.51         2.64 o                         
   1   7  -2        138.39        134.43         3.28 o                         
   2   7  -2         86.04         81.80         2.29 o                         
   3   7  -2         64.14         58.71         2.63 o                         
   4   7  -2         16.10         14.09         1.73 o                         
   5   7  -2        103.42         78.16         6.10 o                         
  -2   8  -2        214.89        213.45         8.27 o                         
  -1   8  -2        122.88        129.01         3.59 o                         
   0   8  -2         27.15         31.52         1.71 o                         
   1   8  -2          4.01          4.36         0.93 o                         
   2   8  -2         81.11         77.94         2.40 o                         
   3   8  -2         16.12         17.63         1.58 o                         
   4   8  -2         85.06         98.74         6.31 o                         
  -1   9  -2          0.95          0.76         0.56 o                         
   0   9  -2         15.66         16.19         1.42 o                         
   1   9  -2        107.57        113.36         3.38 o                         
   2   9  -2         16.18         14.93         1.14 o                         
   3   9  -2         48.82         47.53         1.82 o                         
   1  10  -2          1.36          0.51         0.46 o                         
   2  10  -2         49.86         47.01         2.66 o                         
  -3 -10  -1         11.15          9.55         0.80 o                         
  -2 -10  -1          4.54          4.49         0.80 o                         
  -1 -10  -1          1.58          0.95         1.67 o                         
  -4  -9  -1         31.68         36.86         1.92 o                         
  -3  -9  -1          5.22          7.85         0.81 o                         
  -2  -9  -1         72.21         67.64         2.57 o                         
  -1  -9  -1         18.39         20.88         2.87 o                         
   0  -9  -1         84.78         91.68         3.87 o                         
  -5  -8  -1         10.05          8.82         1.47 o                         
  -4  -8  -1         97.06         96.79         2.58 o                         
  -3  -8  -1        117.54        122.12         3.31 o                         
  -2  -8  -1        106.23        104.97         2.86 o                         
  -1  -8  -1        250.57        252.09         6.62 o                         
   0  -8  -1        529.80        516.97        14.99 o                         
  -5  -7  -1          6.23          4.92         1.26 o                         
  -4  -7  -1        129.15        135.83         3.25 o                         
  -3  -7  -1        148.58        141.95         2.90 o                         
  -2  -7  -1        111.84        102.15         2.26 o                         
  -1  -7  -1         67.81         67.62         2.34 o                         
   0  -7  -1        102.60         97.01         3.41 o                         
  -5  -6  -1         82.09         83.75         2.60 o                         
  -4  -6  -1        116.43        114.27         2.33 o                         
  -3  -6  -1        142.88        145.18         2.90 o                         
  -2  -6  -1        381.74        398.29         6.93 o                         
  -1  -6  -1        119.32        115.34         3.08 o                         
   0  -6  -1         20.24         17.47         1.00 o                         
   1  -6  -1        124.01        122.47         5.17 o                         
  -6  -5  -1         11.51         13.85         1.56 o                         
  -5  -5  -1         24.56         26.19         1.48 o                         
  -4  -5  -1         27.55         28.94         1.14 o                         
  -3  -5  -1        120.28        114.18         2.32 o                         
  -2  -5  -1        408.34        422.74         7.83 o                         
  -1  -5  -1          8.94          9.44         0.71 o                         
   0  -5  -1        120.80        128.62         3.13 o                         
   1  -5  -1        373.20        391.21         8.03 o                         
   2  -5  -1        318.36        310.03        11.27 o                         
   3  -5  -1          6.90          7.47         1.39 o                         
   4  -5  -1          5.18          3.40         1.96 o                         
  -6  -4  -1         51.47         56.51         3.47 o                         
  -5  -4  -1        185.42        183.65         4.77 o                         
  -4  -4  -1          4.44          2.95         0.74 o                         
  -3  -4  -1         55.47         54.75         1.32 o                         
  -2  -4  -1        242.32        264.62         5.57 o                         
  -1  -4  -1        147.60        161.20         4.98 o                         
   0  -4  -1        126.69        128.83         3.01 o                         
   1  -4  -1        171.49        182.67         7.07 o                         
   2  -4  -1         20.14         18.80         1.40 o                         
   3  -4  -1          8.15          7.41         1.11 o                         
   4  -4  -1          9.66          9.30         1.91 o                         
   5  -4  -1         83.62         78.19         4.55 o                         
  -6  -3  -1          1.76          1.08         0.81 o                         
  -5  -3  -1         38.77         40.50         2.00 o                         
  -4  -3  -1        149.20        153.58         3.78 o                         
  -3  -3  -1        380.71        379.73         5.83 o                         
  -2  -3  -1        472.49        476.18        12.42 o                         
  -1  -3  -1        727.62        689.13        21.20 o                         
   0  -3  -1        867.84        807.22        17.35 o                         
   1  -3  -1        535.59        550.97        25.27 o                         
   2  -3  -1        209.36        209.71         7.53 o                         
   3  -3  -1        144.20        148.88         3.90 o                         
   4  -3  -1         37.19         36.84         2.18 o                         
   5  -3  -1         29.44         28.56         1.65 o                         
  -6  -2  -1         27.58         29.00         2.21 o                         
  -5  -2  -1          6.67          7.05         0.96 o                         
  -4  -2  -1         46.46         47.56         1.66 o                         
  -3  -2  -1        498.44        507.90        14.90 o                         
  -2  -2  -1        594.44        577.89        12.47 o                         
   2  -2  -1        409.92        408.73        10.88 o                         
   3  -2  -1         29.02         27.14         1.24 o                         
   4  -2  -1        134.67        131.34         3.54 o                         
   5  -2  -1         73.57         77.80         3.33 o                         
  -6  -1  -1         82.01         67.21         3.10 o                         
  -5  -1  -1         16.63         15.10         1.66 o                         
  -4  -1  -1         56.38         58.51         1.84 o                         
  -3  -1  -1        256.46        256.98         7.04 o                         
  -2  -1  -1         81.44         82.37         2.63 o                         
   1  -1  -1        437.67        408.97        11.05 o                         
   2  -1  -1          8.07          8.41         0.72 o                         
   3  -1  -1         59.97         56.58         1.77 o                         
   4  -1  -1         90.66         87.68         2.32 o                         
   5  -1  -1         52.22         53.88         2.07 o                         
  -5   0  -1        134.82        131.37         4.52 o                         
  -4   0  -1         25.40         23.88         1.30 o                         
  -3   0  -1         35.67         35.19         1.33 o                         
  -2   0  -1        790.83        750.44        23.57 o                         
   0   0  -1          9.18         10.30         0.74 o                         
   1   0  -1         54.21         50.95         2.31 o                         
   2   0  -1        146.74        136.59         3.56 o                         
   3   0  -1        566.44        610.98        11.56 o                         
   4   0  -1         56.27         58.92         1.84 o                         
   5   0  -1         23.98         25.58         1.58 o                         
   6   0  -1         31.25         27.52         2.81 o                         
  -5   1  -1         45.66         49.58         1.80 o                         
  -4   1  -1          6.99          7.69         0.98 o                         
  -3   1  -1        295.47        297.44         8.12 o                         
  -2   1  -1         58.92         61.36         3.41 o                         
  -1   1  -1        746.01        707.98        30.32 o                         
   0   1  -1        960.48        799.15        33.10 o                         
   1   1  -1        430.73        396.88        25.22 o                         
   2   1  -1         10.71          9.44         0.83 o                         
   3   1  -1        375.32        382.94         8.06 o                         
   4   1  -1        171.22        174.96         3.72 o                         
   5   1  -1        144.10        147.96         4.66 o                         
   6   1  -1         54.97         52.83         3.26 o                         
  -5   2  -1        208.63        222.16         8.14 o                         
  -4   2  -1         84.09         86.02         2.65 o                         
  -3   2  -1        144.59        147.10         3.58 o                         
  -2   2  -1         95.82         92.35         3.61 o                         
  -1   2  -1        318.91        309.96        14.11 o                         
   0   2  -1        163.49        151.58         5.55 o                         
   2   2  -1        328.69        330.82         6.46 o                         
   3   2  -1        149.06        152.20         3.03 o                         
   4   2  -1         15.87         16.43         0.98 o                         
   5   2  -1        101.74        110.36         3.30 o                         
   6   2  -1          4.97          5.38         0.85 o                         
  -5   3  -1         78.57         76.31         3.17 o                         
  -4   3  -1          8.95          9.73         1.66 o                         
  -3   3  -1        244.55        243.18         6.54 o                         
  -2   3  -1        129.99        128.27         3.44 o                         
  -1   3  -1        179.28        168.50         6.04 o                         
   0   3  -1       1506.73       1317.71        56.18 o                         
   1   3  -1        469.72        474.51        20.87 o                         
   2   3  -1        507.67        514.05        20.05 o                         
   3   3  -1         19.04         19.36         0.90 o                         
   4   3  -1        182.66        175.61         3.53 o                         
   5   3  -1         48.25         46.79         1.93 o                         
   6   3  -1         11.75          9.33         1.15 o                         
  -5   4  -1          7.12          5.40         1.13 o                         
  -4   4  -1         88.58         91.57         2.95 o                         
  -3   4  -1         41.98         45.71         1.77 o                         
  -2   4  -1        204.75        217.15         3.82 o                         
  -1   4  -1        147.75        158.36         6.04 o                         
   0   4  -1        127.58        131.50        12.39 o                         
   2   4  -1         98.25        106.38         6.50 o                         
   3   4  -1        131.00        138.78         2.92 o                         
   4   4  -1        172.11        173.34         4.00 o                         
   5   4  -1         72.35         71.32         2.48 o                         
   6   4  -1          4.36          6.97         1.29 o                         
  -4   5  -1         90.05         90.40         4.15 o                         
  -3   5  -1        222.28        241.79         6.13 o                         
  -2   5  -1        171.57        171.51         3.49 o                         
  -1   5  -1         81.29         83.91         1.98 o                         
   0   5  -1        156.99        153.24         3.94 o                         
   1   5  -1        161.90        147.91         4.95 o                         
   2   5  -1         54.75         59.29         2.16 o                         
   3   5  -1         46.10         42.63         1.85 o                         
   4   5  -1        604.16        598.12        14.07 o                         
   5   5  -1          7.80          8.42         1.55 o                         
  -4   6  -1          3.66          3.45         0.74 o                         
  -3   6  -1         39.05         37.05         1.64 o                         
  -2   6  -1         47.56         42.69         1.45 o                         
  -1   6  -1        188.02        182.52         4.65 o                         
   0   6  -1         45.06         44.07         1.60 o                         
   1   6  -1        405.18        396.73         7.50 o                         
   2   6  -1        100.27         95.59         2.45 o                         
   3   6  -1         88.73         86.66         2.79 o                         
   4   6  -1        140.35        136.80         4.32 o                         
   5   6  -1         11.80         13.36         1.44 o                         
  -3   7  -1         51.15         45.48         2.31 o                         
  -2   7  -1         25.78         33.01         1.64 o                         
  -1   7  -1        136.22        141.64         3.31 o                         
   0   7  -1         86.44         91.17         2.54 o                         
   1   7  -1        347.79        349.23         7.58 o                         
   2   7  -1        215.39        216.18         4.50 o                         
   3   7  -1        157.11        158.34         4.25 o                         
   4   7  -1         25.52         22.96         2.25 o                         
   5   7  -1         32.63         36.01         2.40 o                         
  -2   8  -1         44.43         52.70         2.41 o                         
  -1   8  -1         50.10         51.15         2.07 o                         
   0   8  -1         69.92         71.80         2.38 o                         
   1   8  -1        140.63        140.82         3.92 o                         
   2   8  -1        378.09        366.71        11.77 o                         
   3   8  -1          8.01          8.42         1.06 o                         
   4   8  -1         19.91         16.53         1.51 o                         
  -1   9  -1          9.54         10.18         0.95 o                         
   0   9  -1          1.54          1.52         0.77 o                         
   1   9  -1          1.06          2.00         0.73 o                         
   2   9  -1          0.76          1.26         0.61 o                         
   3   9  -1          3.39          4.23         0.94 o                         
   4   9  -1         15.37         14.49         1.13 o                         
   0  10  -1         34.31         35.95         2.41 o                         
   1  10  -1         10.24          7.99         0.84 o                         
   2  10  -1         21.34         20.83         1.12 o                         
  -3 -10   0         18.62         19.83         1.41 o                         
  -2 -10   0         32.53         37.55         3.76 o                         
  -1 -10   0          1.37          1.96         0.52 o                         
  -4  -9   0         11.21         12.79         1.08 o                         
  -3  -9   0         26.05         31.21         2.32 o                         
  -2  -9   0         44.65         46.78         2.59 o                         
  -1  -9   0         33.66         34.94         1.83 o                         
   0  -9   0         17.65         21.53         2.47 o                         
  -4  -8   0          4.31          2.89         0.64 o                         
  -3  -8   0        234.14        231.34         5.13 o                         
  -2  -8   0        117.45        118.61         3.52 o                         
  -1  -8   0         94.17         88.57         3.50 o                         
   0  -8   0         83.64         80.49         3.01 o                         
  -5  -7   0         18.69         17.73         1.51 o                         
  -4  -7   0         46.47         44.10         1.78 o                         
  -3  -7   0          2.62          3.34         0.60 o                         
  -2  -7   0         18.13         14.11         0.88 o                         
  -1  -7   0        178.68        176.85         4.44 o                         
   0  -7   0         84.41         82.51         3.41 o                         
   1  -7   0         71.01         82.26         4.01 o                         
  -5  -6   0        121.47        119.87         3.90 o                         
  -4  -6   0         70.53         81.88         3.07 o                         
  -3  -6   0         84.22         83.33         2.04 o                         
  -2  -6   0         59.23         57.36         1.51 o                         
  -1  -6   0        213.21        233.59         5.02 o                         
   0  -6   0        160.86        159.80         4.17 o                         
   1  -6   0         19.39         22.61         1.51 o                         
  -5  -5   0        235.37        241.25         5.92 o                         
  -4  -5   0         43.76         41.99         1.42 o                         
  -3  -5   0         30.00         29.53         1.12 o                         
  -2  -5   0         30.85         30.32         1.03 o                         
  -1  -5   0       1029.43       1069.30        18.41 o                         
   0  -5   0        102.34        101.84         3.08 o                         
   1  -5   0        165.27        159.59         3.40 o                         
   2  -5   0        430.60        435.61        23.94 o                         
   3  -5   0        221.35        219.41         9.48 o                         
   4  -5   0         69.31         68.18         3.21 o                         
  -6  -4   0         24.57         26.19         2.12 o                         
  -5  -4   0         71.30         72.66         2.49 o                         
  -4  -4   0        285.64        279.61         5.66 o                         
  -3  -4   0         37.01         33.33         1.11 o                         
  -2  -4   0         59.47         54.31         1.49 o                         
  -1  -4   0        151.32        172.59         4.63 o                         
   0  -4   0        383.98        387.19        10.85 o                         
   1  -4   0        463.44        482.06        12.69 o                         
   2  -4   0         84.77         85.29         3.16 o                         
   3  -4   0         49.94         46.71         2.65 o                         
   4  -4   0          3.92          4.70         1.79 o                         
   5  -4   0         29.31         23.86         3.32 o                         
  -6  -3   0         15.57         14.50         1.85 o                         
  -5  -3   0        328.01        341.24         9.43 o                         
  -4  -3   0          7.87          7.73         0.86 o                         
  -3  -3   0         16.49         16.32         0.78 o                         
  -2  -3   0        512.70        519.87        13.38 o                         
  -1  -3   0        432.21        413.97         9.23 o                         
   0  -3   0        128.68        108.39         5.02 o                         
   1  -3   0        452.20        463.45        14.57 o                         
   2  -3   0        643.42        715.49        24.59 o                         
   3  -3   0          8.18          7.25         0.86 o                         
   4  -3   0        100.81         97.79         3.59 o                         
   5  -3   0         20.46         26.00         2.74 o                         
  -6  -2   0         22.49         22.07         1.46 o                         
  -5  -2   0         48.80         47.33         2.11 o                         
  -4  -2   0         69.20         72.11         1.96 o                         
  -3  -2   0        214.41        211.56         4.03 o                         
  -2  -2   0        395.17        396.57        10.80 o                         
  -1  -2   0        121.08        118.44         2.95 o                         
   0  -2   0        926.68        756.78        31.88 o                         
   1  -2   0        116.48        112.71         3.88 o                         
   2  -2   0         37.94         45.81         1.58 o                         
   3  -2   0        298.65        303.44         8.71 o                         
   4  -2   0          2.85          3.78         0.84 o                         
   5  -2   0         30.05         29.87         1.71 o                         
  -6  -1   0         97.31         81.93         5.98 o                         
  -5  -1   0        130.76        141.01         7.04 o                         
  -4  -1   0        119.17        118.25         2.71 o                         
  -3  -1   0        148.44        150.67         4.57 o                         
  -2  -1   0        176.11        171.54         4.09 o                         
   0  -1   0         57.41         54.75         2.60 o                         
   2  -1   0         24.49         23.67         1.08 o                         
   3  -1   0        435.69        428.04         9.06 o                         
   4  -1   0        106.15        108.31         3.41 o                         
   5  -1   0         90.64         95.63         3.49 o                         
  -6   0   0         37.69         30.41         3.20 o                         
  -5   0   0          2.81          2.78         0.83 o                         
  -4   0   0          8.00          7.81         0.86 o                         
  -3   0   0         78.80         79.52         2.20 o                         
  -2   0   0        209.03        223.46         5.98 o                         
  -1   0   0         11.13          9.83         0.37 o                         
   1   0   0         11.14         10.22         0.70 o                         
   2   0   0        208.24        227.11         5.47 o                         
   3   0   0         79.52         78.06         2.15 o                         
   4   0   0          8.05          8.89         0.83 o                         
   5   0   0          2.87          2.34         0.73 o                         
   6   0   0         37.76         37.95         1.86 o                         
  -5   1   0         89.73         91.69         2.95 o                         
  -4   1   0        107.17        108.43         3.09 o                         
  -3   1   0        438.07        434.97         7.66 o                         
  -2   1   0         24.59         21.87         1.37 o                         
   0   1   0         57.51         55.03         1.92 o                         
   2   1   0        176.92        172.65         4.37 o                         
   3   1   0        150.12        151.41         3.48 o                         
   4   1   0        120.67        123.24         3.12 o                         
   5   1   0        130.59        146.20         3.81 o                         
   6   1   0         95.05         99.36         5.79 o                         
  -5   2   0         29.72         29.41         1.58 o                         
  -4   2   0          2.92          3.61         0.74 o                         
  -3   2   0        300.65        317.26         6.32 o                         
  -2   2   0         38.56         47.65         2.30 o                         
  -1   2   0        117.12        108.30         3.96 o                         
   1   2   0        122.16        119.00         3.80 o                         
   2   2   0        395.54        401.71         9.24 o                         
   3   2   0        215.81        218.02         3.97 o                         
   4   2   0         68.30         69.61         1.90 o                         
   5   2   0         48.54         45.14         1.71 o                         
   6   2   0         22.40         20.67         1.25 o                         
  -5   3   0         20.57         24.81         1.83 o                         
  -4   3   0        100.96         90.50         4.00 o                         
  -3   3   0          8.39          7.39         0.82 o                         
  -2   3   0        644.96        649.35        15.49 o                         
  -1   3   0        454.65        461.44        14.73 o                         
   0   3   0        127.88        107.75         7.08 o                         
   1   3   0        432.39        411.36        14.31 o                         
   2   3   0        513.98        528.57        13.88 o                         
   3   3   0         16.56         16.64         0.93 o                         
   4   3   0          7.83          7.13         0.80 o                         
   5   3   0        329.13        329.71         6.20 o                         
   6   3   0         15.44         13.93         1.51 o                         
  -5   4   0         30.13         21.76         1.79 o                         
  -4   4   0          3.82          5.81         1.05 o                         
  -3   4   0         49.55         46.22         1.83 o                         
  -2   4   0         84.02         84.08         1.86 o                         
  -1   4   0        463.32        503.01        15.98 o                         
   0   4   0        385.17        405.57        13.00 o                         
   1   4   0        150.64        175.82         9.75 o                         
   2   4   0         59.44         53.96         2.78 o                         
   3   4   0         37.46         34.18         1.20 o                         
   4   4   0        283.69        280.18         6.20 o                         
   5   4   0         71.47         71.88         2.53 o                         
   6   4   0         24.42         24.85         2.18 o                         
  -4   5   0         70.09         71.41         2.50 o                         
  -3   5   0        220.50        231.99         5.30 o                         
  -2   5   0        431.25        436.28         6.80 o                         
  -1   5   0        162.97        160.70         2.88 o                         
   0   5   0        102.33        103.09         4.69 o                         
   1   5   0       1029.16        993.21        27.23 o                         
   2   5   0         31.57         32.52         2.31 o                         
   3   5   0         30.40         30.74         1.63 o                         
   4   5   0         43.53         41.57         2.15 o                         
   5   5   0        236.42        229.71         6.31 o                         
  -3   6   0         55.47         59.99         2.04 o                         
  -2   6   0        134.47        132.22         2.78 o                         
  -1   6   0         19.84         22.07         1.32 o                         
   0   6   0        159.52        160.96         3.31 o                         
   1   6   0        212.92        227.05         4.56 o                         
   2   6   0         59.04         55.90         1.81 o                         
   3   6   0         84.88         86.02         3.94 o                         
   4   6   0         70.28         73.86         5.22 o                         
   5   6   0        121.92        120.23         8.09 o                         
  -3   7   0         45.61         37.97         2.04 o                         
  -2   7   0         90.30         82.46         1.96 o                         
  -1   7   0         70.64         73.56         1.90 o                         
   0   7   0         84.43         86.24         2.30 o                         
   1   7   0        177.34        184.37         4.12 o                         
   2   7   0         18.13         15.10         1.09 o                         
   3   7   0          2.61          2.54         0.77 o                         
   4   7   0         46.87         42.76         2.73 o                         
   5   7   0         18.85         16.48         2.42 o                         
  -2   8   0          8.67          8.48         0.88 o                         
  -1   8   0        174.15        174.30         4.02 o                         
   0   8   0         82.87         76.87         5.02 o                         
   1   8   0         94.19         94.75         2.74 o                         
   2   8   0        116.56        106.37         3.89 o                         
   3   8   0        234.39        227.68         5.79 o                         
   4   8   0          4.50          2.66         1.11 o                         
  -2   9   0         70.00         41.33         6.40 o                         
  -1   9   0         84.57         93.40         3.96 o                         
   0   9   0         18.03         17.81         1.79 o                         
   1   9   0         33.67         36.02         1.64 o                         
   2   9   0         44.93         47.17         1.93 o                         
   3   9   0         25.92         27.01         1.48 o                         
   4   9   0         10.99         12.95         1.61 o                         
   0  10   0         17.13         17.99         1.18 o                         
   1  10   0          1.36          0.43         0.61 o                         
   2  10   0         32.21         33.45         1.55 o                         
   3  10   0         18.20         15.73         1.94 o                         
  -2 -10   1         20.60         23.46         1.81 o                         
  -1 -10   1         10.11         10.38         1.35 o                         
  -4  -9   1         15.67         16.22         1.15 o                         
  -3  -9   1          3.09          4.60         0.72 o                         
  -2  -9   1          0.75          2.10         0.69 o                         
  -1  -9   1          1.01          1.06         1.08 o                         
   0  -9   1          1.56          2.05         0.90 o                         
  -4  -8   1         20.21         16.89         1.42 o                         
  -3  -8   1          8.27          6.94         0.87 o                         
  -2  -8   1        375.83        368.32         6.63 o                         
  -1  -8   1        142.17        136.92         5.71 o                         
   0  -8   1         71.01         70.31         2.70 o                         
  -5  -7   1         32.10         33.38         2.21 o                         
  -4  -7   1         26.13         26.07         2.38 o                         
  -3  -7   1        156.89        164.41         3.44 o                         
  -2  -7   1        216.05        221.51         4.09 o                         
  -1  -7   1        347.22        341.06         6.31 o                         
   0  -7   1         86.05         85.21         2.50 o                         
   1  -7   1        136.61        137.16         4.97 o                         
  -5  -6   1         11.72         14.24         2.12 o                         
  -4  -6   1        140.67        135.53         2.88 o                         
  -3  -6   1         90.03         90.76         2.26 o                         
  -2  -6   1         99.91         93.93         2.14 o                         
  -1  -6   1        404.39        410.79         9.05 o                         
   0  -6   1         46.09         43.95         1.74 o                         
   1  -6   1        189.21        190.82         6.29 o                         
  -5  -5   1          7.83          8.19         0.87 o                         
  -4  -5   1        603.04        589.56        10.92 o                         
  -3  -5   1         45.55         42.30         1.36 o                         
  -2  -5   1         55.21         63.23         1.94 o                         
  -1  -5   1        161.00        150.53         3.46 o                         
   0  -5   1        155.39        157.43         4.44 o                         
   1  -5   1         81.72         83.92         2.53 o                         
   2  -5   1        170.99        163.07         5.72 o                         
   3  -5   1        222.51        229.74        10.85 o                         
   4  -5   1         89.85         85.95         3.71 o                         
  -6  -4   1          3.97          3.77         1.08 o                         
  -5  -4   1         72.28         73.31         3.80 o                         
  -4  -4   1        172.19        176.60         3.89 o                         
  -3  -4   1        131.28        143.16         2.62 o                         
  -2  -4   1         97.81        109.45         2.48 o                         
  -1  -4   1        364.01        385.93         8.44 o                         
   0  -4   1        127.16        135.43         3.98 o                         
   1  -4   1        147.85        154.58         3.45 o                         
   2  -4   1        202.16        204.95         5.22 o                         
   3  -4   1         42.95         44.28         2.70 o                         
   4  -4   1         89.15         86.15         3.81 o                         
   5  -4   1          7.11          7.31         2.14 o                         
  -6  -3   1         11.66         11.21         1.41 o                         
  -5  -3   1         48.13         44.29         2.17 o                         
  -4  -3   1        181.20        177.44         5.77 o                         
  -3  -3   1         19.37         20.08         0.87 o                         
  -2  -3   1        508.65        528.40         9.47 o                         
  -1  -3   1        471.55        466.11        13.73 o                         
   0  -3   1       1509.50       1313.37        32.03 o                         
   1  -3   1        177.75        168.34         3.83 o                         
   2  -3   1        129.71        124.23         3.11 o                         
   3  -3   1        242.25        237.16         7.37 o                         
   4  -3   1          9.04          9.52         1.14 o                         
   5  -3   1         78.27         84.82         3.03 o                         
  -6  -2   1          4.90          8.76         1.85 o                         
  -5  -2   1        101.12        105.95         3.05 o                         
  -4  -2   1         16.12         17.53         1.20 o                         
  -3  -2   1        149.45        154.45         3.11 o                         
  -2  -2   1        328.24        341.26         9.58 o                         
   0  -2   1        162.25        147.31         3.86 o                         
   1  -2   1        320.16        299.55         7.03 o                         
   2  -2   1         97.16         91.26         2.58 o                         
   3  -2   1        144.66        140.14         4.60 o                         
   4  -2   1         83.45         78.78         4.02 o                         
   5  -2   1        209.39        211.35         6.34 o                         
  -6  -1   1         55.13         53.19         4.31 o                         
  -5  -1   1        146.69        153.00         3.62 o                         
  -4  -1   1        171.09        173.54         3.54 o                         
  -3  -1   1        376.85        374.34         7.83 o                         
  -2  -1   1         10.08          8.24         0.66 o                         
  -1  -1   1        430.78        395.50        10.13 o                         
   0  -1   1        959.74        767.36        33.34 o                         
   1  -1   1        748.27        704.00        21.12 o                         
   2  -1   1         59.62         62.14         1.82 o                         
   3  -1   1        296.43        287.24         6.42 o                         
   4  -1   1          6.75          7.55         0.97 o                         
   5  -1   1         45.44         50.51         2.52 o                         
  -5   0   1         24.15         25.07         1.72 o                         
  -4   0   1         56.98         59.03         1.80 o                         
  -3   0   1        565.86        617.61        11.21 o                         
  -2   0   1        146.90        120.93        11.08 o                         
  -1   0   1         54.38         50.49         1.33 o                         
   0   0   1          9.05          8.84         0.54 o                         
   2   0   1        790.65        763.34        20.25 o                         
   3   0   1         35.58         33.66         1.38 o                         
   4   0   1         25.73         25.10         1.48 o                         
   5   0   1        134.46        133.49         3.65 o                         
  -5   1   1         51.89         52.96         2.69 o                         
  -4   1   1         90.79         89.85         2.68 o                         
  -3   1   1         59.46         58.78         1.57 o                         
  -2   1   1          8.21          8.82         0.95 o                         
  -1   1   1        438.02        423.40        12.94 o                         
   2   1   1         81.49         82.92         2.45 o                         
   3   1   1        255.57        252.33         5.26 o                         
   4   1   1         55.77         59.69         3.15 o                         
   5   1   1         16.84         18.70         1.34 o                         
   6   1   1         80.89         78.94         4.37 o                         
  -5   2   1         73.95         79.30         2.93 o                         
  -4   2   1        134.39        133.53         3.21 o                         
  -3   2   1         29.06         31.88         1.44 o                         
  -2   2   1        410.32        420.83        13.22 o                         
   1   2   1       1395.97       1169.03        50.23 o                         
   2   2   1        593.83        560.85        12.76 o                         
   3   2   1        499.80        502.40         9.62 o                         
   4   2   1         47.29         47.96         1.69 o                         
   5   2   1          6.65          6.21         1.16 o                         
   6   2   1         27.46         27.17         1.62 o                         
  -5   3   1         29.07         28.79         1.74 o                         
  -4   3   1         37.31         40.06         2.08 o                         
  -3   3   1        143.78        152.23         3.33 o                         
  -2   3   1        209.60        218.09         6.87 o                         
  -1   3   1        537.41        579.39        30.87 o                         
   0   3   1        868.78        827.80        35.58 o                         
   1   3   1        729.38        695.77        15.14 o                         
   2   3   1        475.69        481.27        15.24 o                         
   3   3   1        381.63        382.85         6.47 o                         
   4   3   1        147.83        151.72         3.17 o                         
   5   3   1         38.67         39.84         1.53 o                         
   6   3   1          1.76          2.36         1.14 o                         
  -5   4   1         83.10         77.92         3.84 o                         
  -4   4   1          9.42          8.04         1.04 o                         
  -3   4   1          7.94          8.42         0.86 o                         
  -2   4   1         20.45         21.33         0.95 o                         
  -1   4   1        172.01        190.63         6.98 o                         
   0   4   1        126.25        140.48         5.20 o                         
   1   4   1        147.03        158.84         8.85 o                         
   2   4   1        242.47        254.11         6.80 o                         
   3   4   1         55.64         55.30         1.69 o                         
   4   4   1          4.40          4.44         0.71 o                         
   5   4   1        182.38        174.29         4.93 o                         
   6   4   1         51.49         48.94         2.86 o                         
  -4   5   1          5.01          4.61         1.01 o                         
  -3   5   1          6.71          5.98         0.77 o                         
  -2   5   1        319.00        322.33         5.21 o                         
  -1   5   1        374.63        392.79         6.37 o                         
   0   5   1        119.72        129.78         5.37 o                         
   1   5   1          8.72         10.07         1.39 o                         
   2   5   1        409.55        411.15        14.12 o                         
   3   5   1        120.62        113.19         4.06 o                         
   4   5   1         27.68         28.21         2.03 o                         
   5   5   1         24.64         26.75         1.80 o                         
   6   5   1         11.56         16.32         2.21 o                         
  -4   6   1        129.05        108.24         5.03 o                         
  -3   6   1         45.09         39.61         1.72 o                         
  -2   6   1         14.53         15.22         0.89 o                         
  -1   6   1        123.45        128.95         2.58 o                         
   0   6   1         20.03         18.60         1.04 o                         
   1   6   1        119.32        116.93         3.28 o                         
   2   6   1        382.84        386.33         7.19 o                         
   3   6   1        142.08        144.29         3.55 o                         
   4   6   1        114.85        113.49         3.89 o                         
   5   6   1         81.68         73.41         3.48 o                         
  -3   7   1        146.23        132.39         3.82 o                         
  -2   7   1         45.24         42.14         1.41 o                         
  -1   7   1         74.45         77.28         2.26 o                         
   0   7   1        103.10        100.02         2.48 o                         
   1   7   1         67.29         65.91         2.02 o                         
   2   7   1        112.14        105.63         2.72 o                         
   3   7   1        147.76        140.25         3.90 o                         
   4   7   1        129.37        133.19         4.29 o                         
   5   7   1          6.13          6.49         1.64 o                         
  -3   8   1          3.35          2.30         1.45 o                         
  -2   8   1          6.76          4.64         0.67 o                         
  -1   8   1        312.45        317.28         6.59 o                         
   0   8   1        531.60        549.73        12.37 o                         
   1   8   1        251.37        261.24         5.57 o                         
   2   8   1        105.89         97.52         2.66 o                         
   3   8   1        118.62        120.15         3.57 o                         
   4   8   1         97.19        103.03         4.49 o                         
   5   8   1         10.04         10.80         1.82 o                         
  -2   9   1         62.46         49.28         4.02 o                         
  -1   9   1         28.35         31.43         1.48 o                         
   0   9   1         85.22         91.05         2.79 o                         
   1   9   1         18.50         21.51         1.33 o                         
   2   9   1         71.93         65.33         2.20 o                         
   3   9   1          4.89          7.50         0.92 o                         
   4   9   1         32.42         34.14         1.99 o                         
   0  10   1         11.19         11.08         0.98 o                         
   1  10   1          1.49          1.21         0.62 o                         
   2  10   1          4.77          3.79         0.66 o                         
   3  10   1         11.40          7.77         1.01 o                         
  -2 -10   2         49.96         50.55         2.16 o                         
  -1 -10   2          1.34         -0.34         0.50 o                         
  -3  -9   2         49.92         56.37         1.97 o                         
  -2  -9   2         16.25         12.21         1.59 o                         
  -1  -9   2        106.55        112.72         3.61 o                         
   0  -9   2         15.75         19.71         1.74 o                         
  -4  -8   2         85.27        103.01         3.56 o                         
  -3  -8   2         16.03         18.25         1.12 o                         
  -2  -8   2         81.14         82.66         2.16 o                         
  -1  -8   2          3.84          4.42         0.74 o                         
   0  -8   2         27.18         30.56         1.96 o                         
   1  -8   2        124.77        132.26         6.55 o                         
  -5  -7   2        103.19         74.19         4.34 o                         
  -4  -7   2         15.83         16.03         0.89 o                         
  -3  -7   2         63.61         58.60         1.76 o                         
  -2  -7   2         86.59         84.90         2.15 o                         
  -1  -7   2        138.39        130.69         2.79 o                         
   0  -7   2         79.49         80.62         2.45 o                         
   1  -7   2        151.50        145.78         5.46 o                         
  -5  -6   2         13.36         11.66         1.40 o                         
  -4  -6   2        267.83        269.30         5.50 o                         
  -3  -6   2         98.48         96.97         2.14 o                         
  -2  -6   2         70.18         65.42         1.76 o                         
  -1  -6   2         73.64         67.79         1.82 o                         
   0  -6   2         18.06         17.13         1.82 o                         
   1  -6   2         99.30        101.50         3.44 o                         
   3  -6   2         26.31         23.77         2.72 o                         
  -5  -5   2         14.83         15.14         1.11 o                         
  -4  -5   2         11.11          9.71         1.40 o                         
  -3  -5   2        105.84        105.12         2.11 o                         
  -2  -5   2         74.28         72.27         1.75 o                         
  -1  -5   2         16.72         14.77         0.91 o                         
   0  -5   2        247.34        278.68         8.17 o                         
   1  -5   2        414.57        432.56        10.04 o                         
   2  -5   2         34.08         37.22         2.11 o                         
   3  -5   2         52.84         50.92         3.06 o                         
   4  -5   2         19.35         19.73         2.54 o                         
  -5  -4   2        101.81        107.01         3.80 o                         
  -4  -4   2        159.72        150.12         3.90 o                         
  -3  -4   2         28.82         31.01         1.02 o                         
  -2  -4   2        426.36        444.38         7.25 o                         
  -1  -4   2        247.63        268.32         5.67 o                         
   0  -4   2        143.67        152.97         3.66 o                         
   1  -4   2         93.73         95.35         2.87 o                         
   2  -4   2         98.75        100.45         3.45 o                         
   3  -4   2         60.79         57.46         4.55 o                         
   4  -4   2         76.37         83.14         4.11 o                         
   5  -4   2         44.46         37.86         4.07 o                         
  -5  -3   2         46.28         44.66         2.47 o                         
  -4  -3   2        326.55        314.80         7.61 o                         
  -3  -3   2        182.79        186.77         3.03 o                         
  -2  -3   2         26.90         32.37         1.23 o                         
  -1  -3   2        476.56        488.48        10.75 o                         
   0  -3   2       1055.92        982.98        36.67 o                         
   1  -3   2        467.85        436.89        17.67 o                         
   2  -3   2        108.13        106.85         3.21 o                         
   3  -3   2        154.07        151.92         5.82 o                         
   4  -3   2         78.69         75.57         2.85 o                         
   5  -3   2         18.95         17.51         2.63 o                         
  -5  -2   2        148.29        147.23         5.22 o                         
  -4  -2   2         41.23         42.13         1.63 o                         
  -3  -2   2         61.15         65.86         1.98 o                         
  -2  -2   2        527.15        543.15        17.58 o                         
  -1  -2   2        446.03        437.38         8.60 o                         
   0  -2   2         75.85         63.86         2.41 o                         
   1  -2   2        689.93        639.72        32.72 o                         
   2  -2   2        169.20        171.35         4.23 o                         
   3  -2   2         13.35         13.83         1.57 o                         
   4  -2   2         34.40         33.84         1.70 o                         
   5  -2   2          2.33          1.88         0.92 o                         
  -6  -1   2         16.94          6.37         1.91 o                         
  -5  -1   2        168.79        167.53         4.21 o                         
  -4  -1   2        166.19        163.43         3.53 o                         
  -3  -1   2        326.68        344.47        11.62 o                         
  -2  -1   2        146.95        152.83         4.28 o                         
  -1  -1   2        185.91        178.56         3.70 o                         
   2  -1   2        111.60        103.93         2.78 o                         
   3  -1   2        178.11        173.24         5.51 o                         
   4  -1   2        155.06        153.05         4.04 o                         
   5  -1   2         11.80         11.65         1.11 o                         
  -5   0   2        177.74        182.96         5.00 o                         
  -4   0   2         27.29         28.72         1.37 o                         
  -3   0   2          4.17          5.39         0.65 o                         
  -2   0   2        672.63        707.20        21.43 o                         
  -1   0   2        433.31        429.61        10.69 o                         
   0   0   2         18.19         20.24         0.90 o                         
   2   0   2        147.14        155.82         4.38 o                         
   3   0   2        240.93        235.20         5.40 o                         
   4   0   2        178.90        185.95         4.52 o                         
   5   0   2         22.70         27.16         2.27 o                         
   6   0   2         18.44         18.38         1.61 o                         
  -5   1   2         36.53         36.12         2.06 o                         
  -4   1   2        120.47        123.49         2.80 o                         
  -3   1   2        336.72        334.16         6.06 o                         
  -2   1   2        257.53        273.05         7.22 o                         
  -1   1   2        542.39        537.36        16.59 o                         
   2   1   2         52.41         48.41         1.68 o                         
   3   1   2         43.69         43.66         1.53 o                         
   4   1   2        301.09        296.56         7.94 o                         
   5   1   2          0.01         -0.05         0.78 o                         
   6   1   2        187.14        189.37         6.51 o                         
  -5   2   2        138.27        133.12         4.54 o                         
  -4   2   2         23.80         24.75         1.28 o                         
  -3   2   2         14.56         18.46         1.09 o                         
  -2   2   2        540.88        534.67        20.00 o                         
  -1   2   2        411.90        427.09        12.93 o                         
   0   2   2        160.40        165.56         7.51 o                         
   1   2   2         22.44         22.16         1.00 o                         
   2   2   2        378.51        364.72         8.58 o                         
   3   2   2         14.62         17.38         0.89 o                         
   4   2   2         45.27         44.88         1.52 o                         
   5   2   2         42.68         44.19         1.89 o                         
   6   2   2         88.78         88.91         3.81 o                         
  -5   3   2          7.37          5.86         1.02 o                         
  -4   3   2        408.54        422.96        13.80 o                         
  -3   3   2          8.86          7.71         0.95 o                         
  -2   3   2         33.88         36.78         1.49 o                         
  -1   3   2        381.14        407.53        18.00 o                         
   0   3   2        430.56        458.28        13.99 o                         
   1   3   2        125.28        115.38         3.66 o                         
   2   3   2        394.24        406.50         7.85 o                         
   3   3   2        455.52        453.08         7.94 o                         
   4   3   2         96.38         95.85         2.34 o                         
   5   3   2        117.71        114.05         3.74 o                         
   6   3   2         42.73         49.80         7.60 o                         
  -5   4   2         54.67         41.03         2.47 o                         
  -4   4   2         37.84         39.47         2.11 o                         
  -3   4   2        215.23        225.00         5.13 o                         
  -2   4   2         16.42         14.63         0.81 o                         
  -1   4   2        120.88        121.87         4.80 o                         
   0   4   2        116.73        143.22         5.45 o                         
   1   4   2        562.98        602.70        27.90 o                         
   2   4   2        524.30        516.71        11.05 o                         
   3   4   2         59.23         59.54         1.94 o                         
   4   4   2          0.47          0.11         0.59 o                         
   5   4   2         20.64         22.53         1.75 o                         
   6   4   2          9.15          9.63         1.60 o                         
  -4   5   2         54.91         62.02         3.58 o                         
  -3   5   2         46.83         46.46         1.65 o                         
  -2   5   2         58.86         57.49         1.66 o                         
  -1   5   2        242.82        241.83         3.79 o                         
   0   5   2        818.21        860.33        26.99 o                         
   1   5   2         19.34         21.74         2.52 o                         
   2   5   2        264.30        264.85         5.95 o                         
   3   5   2        256.09        248.10         4.95 o                         
   4   5   2        140.53        132.20         4.27 o                         
   5   5   2        149.86        144.88         8.95 o                         
   6   5   2         57.02         51.76         4.55 o                         
  -4   6   2          6.56          4.26         1.05 o                         
  -3   6   2        165.38        173.82         4.16 o                         
  -2   6   2        132.49        132.54         2.55 o                         
  -1   6   2         69.92         72.05         1.70 o                         
   0   6   2        244.87        249.03         4.27 o                         
   1   6   2        533.38        506.37         9.59 o                         
   2   6   2         89.24         93.54         2.28 o                         
   3   6   2         50.86         48.56         2.08 o                         
   4   6   2        154.20        149.61         4.12 o                         
   5   6   2        266.53        256.25        11.77 o                         
  -3   7   2         29.74         27.72         2.47 o                         
  -2   7   2          3.82          4.13         0.64 o                         
  -1   7   2         79.50         77.60         1.85 o                         
   0   7   2        423.34        424.97         7.42 o                         
   1   7   2          1.95          1.64         0.61 o                         
   2   7   2        461.05        446.98         8.14 o                         
   3   7   2        108.69        106.94         2.89 o                         
   4   7   2         15.86         11.75         1.50 o                         
   5   7   2         24.38         18.57         3.32 o                         
  -3   8   2         15.19          9.52         1.20 o                         
  -2   8   2         77.49         77.83         2.59 o                         
  -1   8   2          1.50          1.48         0.56 o                         
   0   8   2          1.69          1.31         0.68 o                         
   1   8   2        437.04        444.29         8.81 o                         
   2   8   2         17.11         16.59         1.15 o                         
   3   8   2         12.24          8.04         1.06 o                         
   4   8   2        135.82        133.03        10.12 o                         
   5   8   2         46.96         50.59         3.41 o                         
  -2   9   2          5.03          0.93         1.35 o                         
  -1   9   2         19.50         15.52         1.74 o                         
   0   9   2        141.14        149.64         3.82 o                         
   1   9   2          0.83          0.45         0.67 o                         
   2   9   2         41.24         43.48         1.85 o                         
   3   9   2         14.89         13.71         1.13 o                         
   4   9   2          6.48          5.71         1.29 o                         
   0  10   2          5.46          5.81         0.77 o                         
   1  10   2         91.28        102.29         2.83 o                         
   2  10   2          0.02         -0.07         0.49 o                         
   3  10   2         32.63         37.03         3.04 o                         
  -3  -9   3          2.09          2.20         0.63 o                         
  -2  -9   3         48.91         54.13         1.96 o                         
  -1  -9   3         15.97         17.67         1.29 o                         
   0  -9   3         60.71         62.33         2.80 o                         
  -4  -8   3         43.47         38.19         2.57 o                         
  -3  -8   3         29.25         30.21         1.58 o                         
  -2  -8   3         43.26         45.75         1.82 o                         
  -1  -8   3        631.58        637.36        14.17 o                         
   0  -8   3        207.90        194.74         9.09 o                         
   1  -8   3         18.20         15.07         1.91 o                         
  -4  -7   3         18.86         21.02         1.27 o                         
  -3  -7   3        183.80        188.30         4.15 o                         
  -2  -7   3         35.56         37.90         1.47 o                         
  -1  -7   3         78.24         78.38         1.99 o                         
   0  -7   3        123.58        130.87         3.51 o                         
   1  -7   3         30.94         25.22         1.83 o                         
   2  -7   3         18.64         19.64         2.21 o                         
  -5  -6   3         14.69         17.68         1.70 o                         
  -4  -6   3        205.58        206.34         6.04 o                         
  -3  -6   3         11.17         14.03         0.85 o                         
  -2  -6   3        157.12        156.91         3.04 o                         
  -1  -6   3         50.82         45.54         1.43 o                         
   0  -6   3         14.72         18.79         1.29 o                         
   1  -6   3          4.56          5.43         0.87 o                         
   2  -6   3         51.48         52.00         2.80 o                         
   3  -6   3        113.00        116.41         6.28 o                         
  -5  -5   3         32.15         39.11         1.92 o                         
  -4  -5   3         59.48         56.22         2.35 o                         
  -3  -5   3        378.62        368.47         5.96 o                         
  -2  -5   3         31.98         35.32         1.14 o                         
  -1  -5   3        118.23        127.35         2.54 o                         
   0  -5   3        266.10        284.19         6.79 o                         
   1  -5   3          7.12          8.22         0.79 o                         
   2  -5   3         54.75         52.92         2.72 o                         
   3  -5   3          3.23          0.61         1.82 o                         
   4  -5   3          1.96          2.52         1.20 o                         
  -5  -4   3          1.89          1.70         0.76 o                         
  -4  -4   3         29.26         32.06         2.09 o                         
  -3  -4   3        590.03        581.51        10.04 o                         
  -2  -4   3         69.10         75.88         1.64 o                         
  -1  -4   3         10.67         10.25         0.70 o                         
   0  -4   3        403.22        417.82         8.21 o                         
   1  -4   3        129.13        134.99         4.01 o                         
   2  -4   3         84.10         79.61         2.95 o                         
   3  -4   3         81.06         78.48         4.92 o                         
   4  -4   3        111.61        108.18         4.17 o                         
  -5  -3   3          5.62          8.23         1.14 o                         
  -4  -3   3        317.16        319.13         7.73 o                         
  -3  -3   3        197.22        194.99         3.57 o                         
  -2  -3   3         14.77         12.51         0.72 o                         
  -1  -3   3         13.21         14.72         0.95 o                         
   0  -3   3        933.89        912.43        23.23 o                         
   1  -3   3        575.37        604.89        15.23 o                         
   2  -3   3         56.53         54.88         1.70 o                         
   3  -3   3         12.88         13.01         1.31 o                         
   4  -3   3         75.97         75.20         2.75 o                         
   5  -3   3         57.58         52.96         3.17 o                         
  -5  -2   3         42.16         41.09         1.94 o                         
  -4  -2   3        347.73        353.90         6.45 o                         
  -3  -2   3        341.53        355.07         7.57 o                         
  -2  -2   3        234.82        227.85         4.49 o                         
  -1  -2   3         72.60         70.01         1.99 o                         
   0  -2   3        517.19        482.06        10.66 o                         
   1  -2   3        140.37        136.58         3.85 o                         
   2  -2   3         34.59         31.38         1.18 o                         
   3  -2   3        214.83        213.38         5.83 o                         
   4  -2   3        191.37        184.05         5.35 o                         
   5  -2   3         53.21         61.50         3.50 o                         
  -5  -1   3        196.67        192.35         5.22 o                         
  -4  -1   3         61.78         61.18         2.00 o                         
  -3  -1   3        176.99        171.39         3.74 o                         
  -2  -1   3        847.84        817.10        23.25 o                         
  -1  -1   3        439.12        432.38         7.64 o                         
   0  -1   3        226.60        215.77         5.54 o                         
   1  -1   3        949.07        867.89        37.50 o                         
   2  -1   3         22.48         23.09         1.42 o                         
   3  -1   3         41.16         41.52         1.86 o                         
   4  -1   3         26.56         29.48         1.57 o                         
   5  -1   3         54.84         63.50         2.35 o                         
  -5   0   3         23.60         21.54         1.44 o                         
  -4   0   3          3.79          4.25         0.75 o                         
  -3   0   3         23.98         27.39         1.07 o                         
  -2   0   3        536.04        624.76        26.58 o                         
  -1   0   3       1756.66       1547.63        47.77 o                         
   0   0   3          6.89          4.97         0.49 o                         
   2   0   3       1141.65       1121.84        27.97 o                         
   3   0   3         90.43         89.09         2.97 o                         
   4   0   3         15.92         14.78         1.23 o                         
   5   0   3         20.20         21.87         1.45 o                         
   6   0   3         78.46         87.43         2.90 o                         
  -5   1   3        179.32        162.93         7.11 o                         
  -4   1   3          7.13          9.62         0.81 o                         
  -3   1   3        227.33        222.01         4.33 o                         
  -2   1   3        673.27        719.75        15.34 o                         
  -1   1   3        209.97        206.67         5.32 o                         
   0   1   3         59.20         49.89         1.37 o                         
   1   1   3        602.88        548.51        12.03 o                         
   2   1   3         39.51         38.29         1.38 o                         
   3   1   3        161.20        157.44         3.93 o                         
   4   1   3        100.49        108.09         3.09 o                         
   5   1   3        108.57        115.36         4.25 o                         
   6   1   3          2.59          0.92         0.70 o                         
  -5   2   3         25.47         24.44         2.09 o                         
  -4   2   3        249.63        244.91         5.64 o                         
  -3   2   3        198.62        205.20         3.79 o                         
  -2   2   3        166.17        164.71         5.86 o                         
  -1   2   3        112.65        111.34         3.30 o                         
   1   2   3        434.46        426.27        11.05 o                         
   2   2   3         87.73         79.19         2.13 o                         
   3   2   3        144.07        129.87         2.71 o                         
   4   2   3         43.47         45.05         1.64 o                         
   5   2   3         90.20         95.60         4.94 o                         
   6   2   3         70.48         65.88         3.13 o                         
  -5   3   3          4.23          4.71         0.93 o                         
  -4   3   3         69.55         72.80         2.36 o                         
  -3   3   3        213.35        216.27         4.98 o                         
  -2   3   3          9.44         11.54         0.94 o                         
  -1   3   3        396.91        432.14        13.41 o                         
   0   3   3        508.28        493.41        15.09 o                         
   1   3   3       1286.59       1216.31        74.80 o                         
   2   3   3         47.22         42.70         1.44 o                         
   3   3   3        110.21        105.35         2.51 o                         
   4   3   3        341.90        336.51         6.21 o                         
   5   3   3          4.30          2.69         0.86 o                         
   6   3   3        121.69        138.64         6.94 o                         
  -4   4   3        101.58        103.77         3.49 o                         
  -3   4   3         91.08         99.54         2.72 o                         
  -2   4   3        152.06        152.75         3.23 o                         
  -1   4   3         81.37         99.01         4.22 o                         
   0   4   3        456.55        495.41        15.56 o                         
   1   4   3        129.09        135.53         5.30 o                         
   2   4   3        133.35        139.56         3.81 o                         
   3   4   3        203.15        204.36         3.52 o                         
   4   4   3         18.36         16.82         1.32 o                         
   5   4   3         68.65         66.02         2.67 o                         
   6   4   3         18.00         19.32         1.88 o                         
  -4   5   3         67.74         66.99         2.66 o                         
  -3   5   3        409.66        451.85        18.23 o                         
  -2   5   3         70.35         68.94         1.67 o                         
  -1   5   3         43.53         43.92         1.40 o                         
   0   5   3        223.93        217.56         5.11 o                         
   1   5   3        104.46         94.79         6.85 o                         
   2   5   3        179.09        182.22         4.57 o                         
   3   5   3        290.54        296.58         5.76 o                         
   4   5   3        274.35        266.57         7.25 o                         
   5   5   3         70.16         70.88         4.32 o                         
   6   5   3         73.51         66.83         4.58 o                         
  -4   6   3         37.65         24.31         4.49 o                         
  -3   6   3        167.04        173.62         4.09 o                         
  -2   6   3        130.24        129.75         2.71 o                         
  -1   6   3         43.14         43.49         1.50 o                         
   0   6   3        466.42        470.25         7.43 o                         
   1   6   3         95.32         92.49         2.47 o                         
   2   6   3         28.14         24.68         1.29 o                         
   3   6   3         96.39         95.93         2.89 o                         
   4   6   3         63.69         61.35         3.09 o                         
   5   6   3          0.94         -0.84         1.20 o                         
  -3   7   3          4.95          3.49         0.73 o                         
  -2   7   3        143.23        152.46         3.58 o                         
  -1   7   3        114.36        115.45         2.68 o                         
   0   7   3         83.10         78.65         2.31 o                         
   1   7   3         62.51         59.32         2.06 o                         
   2   7   3        156.04        154.91         3.65 o                         
   3   7   3         91.07         93.22         3.13 o                         
   4   7   3         14.44         13.79         2.48 o                         
  -1   8   3         66.42         66.02         2.06 o                         
   0   8   3        189.12        192.58         4.09 o                         
   1   8   3        403.93        420.35         7.66 o                         
   2   8   3        567.38        571.98        11.64 o                         
   3   8   3        378.72        363.99         8.69 o                         
   4   8   3         53.90         51.46         2.93 o                         
   5   8   3         15.62         14.56         2.00 o                         
  -2   9   3         22.49         12.42         3.12 o                         
  -1   9   3          2.44          2.17         0.62 o                         
   0   9   3        121.95        125.15         3.41 o                         
   1   9   3         88.63         98.90         2.93 o                         
   2   9   3        129.19        138.82         3.67 o                         
   3   9   3         59.71         60.84         2.14 o                         
   4   9   3         10.77          9.93         1.76 o                         
   0  10   3         23.32         25.56         1.34 o                         
   1  10   3         23.51         24.57         1.63 o                         
   2  10   3         24.42         25.39         1.25 o                         
   3  10   3         44.95         47.09         2.57 o                         
  -3  -9   4         11.74         11.82         0.98 o                         
  -2  -9   4         23.87         23.59         1.68 o                         
  -1  -9   4          4.79          3.45         1.87 o                         
   0  -9   4         27.73         31.80         1.74 o                         
  -4  -8   4         67.33         71.50         2.88 o                         
  -3  -8   4          7.89          9.06         0.75 o                         
  -2  -8   4         77.90         83.04         2.22 o                         
  -1  -8   4          5.26          4.18         0.82 o                         
   0  -8   4        165.71        169.31         9.60 o                         
   1  -8   4         24.82         21.59         1.76 o                         
  -4  -7   4         21.26         24.78         1.45 o                         
  -3  -7   4         17.84         19.16         1.05 o                         
  -2  -7   4         19.65         22.05         1.22 o                         
  -1  -7   4         19.93         17.98         1.05 o                         
   0  -7   4        396.78        399.65         9.69 o                         
   1  -7   4         14.77         14.30         3.20 o                         
   2  -7   4        132.92        127.63         4.93 o                         
  -5  -6   4         59.27         65.20         2.18 o                         
  -4  -6   4         46.89         45.22         1.76 o                         
  -3  -6   4        216.49        203.76         4.57 o                         
  -2  -6   4        210.66        221.66         3.90 o                         
  -1  -6   4        159.74        163.07         3.38 o                         
   0  -6   4        143.12        145.18         4.14 o                         
   1  -6   4        114.37        105.75         3.48 o                         
   2  -6   4        216.55        238.87        25.03 o                         
   3  -6   4         75.42         77.03         3.58 o                         
  -5  -5   4          2.87          2.17         0.68 o                         
  -4  -5   4         12.79         14.15         1.05 o                         
  -3  -5   4        313.89        305.00         5.39 o                         
  -2  -5   4        203.99        208.64         4.17 o                         
  -1  -5   4         62.18         66.43         1.69 o                         
   0  -5   4        155.97        162.50         3.95 o                         
   1  -5   4          2.47          1.74         0.66 o                         
   2  -5   4        139.64        136.18         4.63 o                         
   3  -5   4         13.62         12.75         2.00 o                         
   4  -5   4          5.69          6.76         1.85 o                         
  -5  -4   4         57.64         56.94         2.33 o                         
  -4  -4   4        126.04        123.35         5.56 o                         
  -3  -4   4         53.27         52.36         1.47 o                         
  -2  -4   4        148.57        158.42         2.93 o                         
  -1  -4   4        424.08        469.36        10.71 o                         
   0  -4   4        181.52        181.10         4.51 o                         
   1  -4   4          1.61          1.03         0.48 o                         
   2  -4   4         25.80         24.87         1.36 o                         
   3  -4   4        147.06        156.24         6.58 o                         
   4  -4   4         72.61         71.23         4.01 o                         
  -5  -3   4         84.08         88.49         3.20 o                         
  -4  -3   4         75.75         72.56         2.61 o                         
  -3  -3   4        139.21        137.35         3.14 o                         
  -2  -3   4         95.27         96.28         2.39 o                         
  -1  -3   4         12.39         15.74         0.82 o                         
   0  -3   4         85.76         93.52         2.93 o                         
   1  -3   4        236.31        255.37         6.92 o                         
   2  -3   4         18.10         15.13         1.10 o                         
   3  -3   4        147.08        156.32         5.07 o                         
   4  -3   4         30.41         27.76         1.86 o                         
   5  -3   4         19.01         13.19         3.32 o                         
  -5  -2   4         22.49         20.49         4.44 o                         
  -4  -2   4         85.25         87.02         2.47 o                         
  -3  -2   4        321.05        322.44         6.26 o                         
  -2  -2   4        152.85        162.57         3.14 o                         
  -1  -2   4        512.24        525.19        13.54 o                         
   0  -2   4        250.38        241.47         6.70 o                         
   1  -2   4         39.02         43.02         2.42 o                         
   2  -2   4        339.98        331.40         8.03 o                         
   3  -2   4        129.31        126.07         3.01 o                         
   4  -2   4         51.79         55.73         2.79 o                         
   5  -2   4         52.16         56.30         3.00 o                         
  -5  -1   4         46.17         45.59         2.13 o                         
  -4  -1   4        783.44        784.27        14.44 o                         
  -3  -1   4        300.97        307.89         6.08 o                         
  -2  -1   4        424.01        424.34         8.66 o                         
  -1  -1   4         78.52         82.25         2.22 o                         
   0  -1   4        291.17        285.57         7.40 o                         
   1  -1   4       1248.29       1178.93        50.65 o                         
   2  -1   4        725.12        732.47        14.50 o                         
   3  -1   4          8.57          8.41         1.13 o                         
   4  -1   4         52.71         54.86         2.25 o                         
   5  -1   4         67.87         68.92         2.88 o                         
  -5   0   4          0.05         -0.31         0.66 o                         
  -4   0   4        168.53        177.98         3.78 o                         
  -3   0   4        129.48        130.43         2.57 o                         
  -2   0   4        325.74        333.74         6.89 o                         
  -1   0   4       1293.93       1332.45        39.98 o                         
   2   0   4         83.11         73.41         2.05 o                         
   3   0   4        144.94        138.62         3.31 o                         
   4   0   4          6.11          5.24         0.84 o                         
   5   0   4        106.32        114.54         6.44 o                         
  -5   1   4         30.74         26.66         1.60 o                         
  -4   1   4        537.55        528.79         8.38 o                         
  -3   1   4         85.60         83.51         1.89 o                         
  -2   1   4        591.63        632.86        19.32 o                         
  -1   1   4        115.40        116.95         3.13 o                         
   0   1   4        115.81        116.81         2.91 o                         
   1   1   4       1472.51       1402.06        58.58 o                         
   2   1   4        250.32        243.45         6.69 o                         
   3   1   4         52.87         53.88         1.73 o                         
   4   1   4          6.07          6.39         0.90 o                         
   5   1   4         39.12         43.32         1.89 o                         
   6   1   4         24.37         26.43         1.48 o                         
  -5   2   4        101.84         93.99         4.26 o                         
  -4   2   4        142.18        136.21         5.53 o                         
  -3   2   4        115.84        114.95         2.63 o                         
  -2   2   4        111.88        118.10         3.23 o                         
  -1   2   4        793.78        839.72        20.64 o                         
   0   2   4        625.39        646.92        15.32 o                         
   1   2   4         75.33         73.86         2.18 o                         
   2   2   4        665.21        631.43        20.02 o                         
   3   2   4         78.26         75.40         1.90 o                         
   4   2   4        121.54        126.55         3.31 o                         
   5   2   4         23.13         24.73         1.47 o                         
   6   2   4         18.67         19.58         1.21 o                         
  -5   3   4          8.57          6.38         0.94 o                         
  -4   3   4         53.95         49.88         1.96 o                         
  -3   3   4        346.59        333.33         5.92 o                         
  -2   3   4        217.82        228.17         4.86 o                         
  -1   3   4         10.75         16.02         1.82 o                         
   0   3   4        428.91        446.01        19.73 o                         
   1   3   4        821.89        818.40        19.24 o                         
   2   3   4        142.58        138.46         3.44 o                         
   3   3   4         89.95         83.05         1.97 o                         
   4   3   4         85.13         82.67         2.16 o                         
   5   3   4        153.03        158.66         5.94 o                         
   6   3   4         32.29         33.21         1.69 o                         
  -4   4   4        151.39        168.42         4.19 o                         
  -3   4   4        230.68        237.37         5.37 o                         
  -2   4   4         41.61         43.54         1.58 o                         
  -1   4   4        351.46        361.18         7.66 o                         
   0   4   4        224.36        251.96         8.51 o                         
   1   4   4        275.97        291.76         9.87 o                         
   2   4   4        119.92        107.60         3.21 o                         
   3   4   4        347.54        351.77         5.28 o                         
   4   4   4        109.43        105.25         3.00 o                         
   5   4   4         56.24         56.25         3.00 o                         
   6   4   4         60.00         62.17         3.89 o                         
  -4   5   4         34.60         35.79         5.41 o                         
  -3   5   4        163.16        165.66         3.78 o                         
  -2   5   4         49.15         53.76         1.65 o                         
  -1   5   4         28.38         28.60         1.28 o                         
   0   5   4          5.12          5.90         0.85 o                         
   1   5   4        673.49        719.14        16.19 o                         
   2   5   4        206.06        214.47         6.40 o                         
   3   5   4        159.99        152.88         3.54 o                         
   4   5   4        145.18        134.43         3.95 o                         
   5   5   4         97.93        103.01         4.65 o                         
   6   5   4         18.75         17.13         1.56 o                         
  -4   6   4          7.24          5.49         0.96 o                         
  -3   6   4        241.64        257.63         6.52 o                         
  -2   6   4         45.78         53.99         1.81 o                         
  -1   6   4         66.59         61.55         1.77 o                         
   0   6   4         48.12         42.75         1.41 o                         
   1   6   4        208.03        216.87         4.62 o                         
   2   6   4         64.20         67.52         2.19 o                         
   3   6   4        111.30        106.49         3.99 o                         
   4   6   4        104.40        103.61         7.18 o                         
   5   6   4         33.54         37.93         3.15 o                         
  -3   7   4         14.56         14.70         1.59 o                         
  -2   7   4         71.91         68.74         2.06 o                         
  -1   7   4          6.09          5.25         0.73 o                         
   0   7   4         24.89         20.52         1.16 o                         
   1   7   4        152.33        156.16         3.42 o                         
   2   7   4         50.98         49.97         1.82 o                         
   3   7   4         72.58         70.60         2.58 o                         
   4   7   4         75.94         77.44         5.74 o                         
   5   7   4          4.75          6.52         1.82 o                         
  -2   8   4         25.06         30.05         2.04 o                         
  -1   8   4        266.25        266.21         8.31 o                         
   0   8   4         92.94         84.20         4.12 o                         
   1   8   4         64.16         63.11         2.08 o                         
   2   8   4        169.94        169.40         4.50 o                         
   3   8   4         36.15         33.86         2.15 o                         
   4   8   4          3.72          4.58         1.97 o                         
   5   8   4         36.46         38.84         3.05 o                         
  -2   9   4         15.77         15.93         1.63 o                         
  -1   9   4         25.04         25.67         3.59 o                         
   0   9   4         20.27         20.56         1.59 o                         
   1   9   4         35.74         35.93         1.55 o                         
   2   9   4          5.79          4.99         0.88 o                         
   3   9   4         67.07         69.41         2.58 o                         
   4   9   4         25.89         24.70         2.24 o                         
   0  10   4         21.28         24.13         1.44 o                         
   1  10   4          4.95          5.27         0.75 o                         
   2  10   4         66.59         77.46         4.30 o                         
   3  10   4          5.05          5.64         0.85 o                         
  -2  -9   5         17.74         18.67         1.35 o                         
  -1  -9   5         93.19         94.70         4.93 o                         
   0  -9   5         34.98         33.50         1.64 o                         
  -3  -8   5         34.72         35.56         1.32 o                         
  -2  -8   5          9.00          8.76         0.76 o                         
  -1  -8   5         37.57         36.75         1.39 o                         
   0  -8   5         54.38         58.59         1.93 o                         
   1  -8   5         20.99         19.12         1.37 o                         
  -4  -7   5         17.87         20.01         1.30 o                         
  -3  -7   5         11.26          9.52         0.76 o                         
  -2  -7   5        209.52        210.80         4.20 o                         
  -1  -7   5         79.63         81.41         2.18 o                         
   0  -7   5         38.63         40.32         2.31 o                         
   1  -7   5         29.18         31.30         1.92 o                         
   2  -7   5          8.72          7.53         1.35 o                         
  -4  -6   5         36.37         38.71         1.69 o                         
  -3  -6   5        294.62        288.71         5.36 o                         
  -2  -6   5         57.06         60.97         2.11 o                         
  -1  -6   5         97.60         95.85         2.52 o                         
   0  -6   5          7.00          7.15         0.83 o                         
   1  -6   5          7.30          8.45         1.22 o                         
   2  -6   5          9.58         12.12         2.51 o                         
   3  -6   5          5.63          7.36         1.23 o                         
  -5  -5   5         58.94         71.29         3.95 o                         
  -4  -5   5         31.87         31.47         1.70 o                         
  -3  -5   5         26.16         29.48         1.30 o                         
  -2  -5   5        186.00        180.83         3.51 o                         
  -1  -5   5        194.35        192.47         4.23 o                         
   0  -5   5         73.38         74.35         2.18 o                         
   1  -5   5          1.47          1.12         0.74 o                         
   2  -5   5         52.32         53.20         3.37 o                         
   3  -5   5         75.86         80.46         3.19 o                         
   4  -5   5          6.21          4.58         1.61 o                         
  -5  -4   5         37.84         40.36         2.38 o                         
  -4  -4   5         29.81         31.10         1.58 o                         
  -3  -4   5        110.94        104.65         2.37 o                         
  -2  -4   5        237.57        238.96         4.09 o                         
  -1  -4   5         16.83         18.75         0.97 o                         
   0  -4   5        213.41        210.88         5.00 o                         
   1  -4   5        396.97        401.41         9.46 o                         
   2  -4   5         74.34         71.26         2.39 o                         
   3  -4   5         74.88         75.54         2.66 o                         
   4  -4   5         13.72         15.78         1.32 o                         
  -5  -3   5         17.49         19.32         1.93 o                         
  -4  -3   5         41.76         39.48         1.71 o                         
  -3  -3   5         88.72         87.31         2.31 o                         
  -2  -3   5        301.59        307.08         5.01 o                         
  -1  -3   5        210.71        215.74         4.79 o                         
   0  -3   5         46.78         48.08         1.77 o                         
   1  -3   5        306.84        312.71         6.72 o                         
   2  -3   5        140.11        135.77         3.33 o                         
   3  -3   5         71.01         74.16         2.53 o                         
   4  -3   5         16.68         13.93         1.38 o                         
   5  -3   5          7.73          7.99         2.32 o                         
  -5  -2   5         17.95         17.08         3.19 o                         
  -4  -2   5        303.51        300.06         7.62 o                         
  -3  -2   5        144.85        144.73         6.40 o                         
  -2  -2   5         89.58         91.14         1.97 o                         
  -1  -2   5        351.28        343.36         7.03 o                         
   0  -2   5        123.79        125.90         3.37 o                         
   1  -2   5        339.47        344.34         7.19 o                         
   2  -2   5        202.20        212.16         4.98 o                         
   3  -2   5        126.77        127.80         3.94 o                         
   4  -2   5        256.68        252.71         5.99 o                         
   5  -2   5         29.20         30.29         1.47 o                         
  -5  -1   5         13.08         14.93         1.11 o                         
  -4  -1   5         19.48         22.44         1.53 o                         
  -3  -1   5         15.84         16.67         1.07 o                         
  -2  -1   5         40.92         44.99         1.18 o                         
  -1  -1   5        550.15        574.46        17.66 o                         
   0  -1   5        166.88        174.45         8.19 o                         
   1  -1   5        428.42        463.18        10.62 o                         
   2  -1   5       1746.47       1715.73        36.88 o                         
   3  -1   5         42.57         44.14         1.58 o                         
   4  -1   5          1.66          0.83         0.89 o                         
   5  -1   5          1.43          1.21         0.68 o                         
  -5   0   5         23.73         24.30         3.18 o                         
  -4   0   5         43.26         45.23         1.73 o                         
  -3   0   5        222.83        230.09         4.06 o                         
  -2   0   5         28.99         26.78         1.18 o                         
  -1   0   5          3.51          4.85         0.55 o                         
   0   0   5        798.20        773.77        20.59 o                         
   1   0   5         42.52         35.70         2.15 o                         
   2   0   5        246.85        244.83         5.39 o                         
   3   0   5        216.61        228.84         4.58 o                         
   4   0   5         62.98         66.41         2.96 o                         
   5   0   5          4.02          3.66         0.84 o                         
  -5   1   5          2.38          1.60         0.87 o                         
  -4   1   5         36.99         33.48         1.79 o                         
  -3   1   5          5.64          5.36         0.79 o                         
  -2   1   5         10.86         14.72         0.85 o                         
  -1   1   5        851.34        859.75        15.25 o                         
   0   1   5        217.79        219.84         4.58 o                         
   1   1   5         29.74         30.44         1.31 o                         
   2   1   5       1058.55       1057.04        20.27 o                         
   3   1   5         43.33         42.03         1.56 o                         
   4   1   5         40.50         38.35         1.91 o                         
   5   1   5         82.90         81.09         5.43 o                         
   6   1   5         41.19         34.07         3.14 o                         
  -5   2   5          8.47          7.13         1.08 o                         
  -4   2   5        252.25        252.71         5.20 o                         
  -3   2   5        343.82        349.59         6.05 o                         
  -2   2   5        234.31        255.29         5.71 o                         
  -1   2   5        343.32        342.68         8.03 o                         
   0   2   5         36.72         33.70         1.32 o                         
   1   2   5        377.70        360.98         8.16 o                         
   2   2   5        191.78        200.32         3.88 o                         
   3   2   5        188.36        187.63         3.90 o                         
   4   2   5        351.34        346.45         6.99 o                         
   5   2   5         41.13         40.96         2.06 o                         
   6   2   5          5.87          6.13         0.82 o                         
  -5   3   5         42.84         22.65         3.35 o                         
  -4   3   5          8.16         10.04         1.14 o                         
  -3   3   5        195.51        200.53         3.94 o                         
  -2   3   5        120.50        125.65         2.86 o                         
  -1   3   5         48.29         43.22         2.28 o                         
   0   3   5          7.60          9.08         1.06 o                         
   1   3   5        716.88        739.91        19.13 o                         
   2   3   5        354.41        352.44         7.72 o                         
   3   3   5         43.04         41.09         1.44 o                         
   4   3   5         49.51         53.23         1.90 o                         
   5   3   5         21.35         22.56         2.38 o                         
   6   3   5         53.32         45.55         2.79 o                         
  -4   4   5         18.70         17.75         1.88 o                         
  -3   4   5          0.13          0.77         0.65 o                         
  -2   4   5        628.42        610.00        14.30 o                         
  -1   4   5        104.21        116.42         2.90 o                         
   0   4   5         26.45         24.94         1.79 o                         
   1   4   5        336.53        362.93        11.39 o                         
   2   4   5        199.20        209.66         4.94 o                         
   3   4   5        124.71        119.83         2.79 o                         
   4   4   5         35.58         36.11         1.81 o                         
   5   4   5         95.62         96.47         3.19 o                         
   6   4   5         41.73         46.71         3.68 o                         
  -4   5   5         27.48         31.65         1.93 o                         
  -3   5   5         45.51         46.87         2.52 o                         
  -2   5   5        605.17        604.26        10.05 o                         
  -1   5   5         17.93         19.61         1.03 o                         
   0   5   5         93.63         93.36         2.34 o                         
   1   5   5        128.04        124.95         3.37 o                         
   2   5   5        142.82        153.04         3.53 o                         
   3   5   5         31.93         32.10         2.24 o                         
   4   5   5         78.87         73.12         3.44 o                         
   5   5   5         14.36         15.23         2.17 o                         
  -3   6   5          2.24          2.31         0.80 o                         
  -2   6   5         43.31         43.24         1.70 o                         
  -1   6   5         64.63         62.40         1.88 o                         
   0   6   5         95.56         92.16         2.17 o                         
   1   6   5        200.99        204.27         4.43 o                         
   2   6   5         23.31         20.97         1.22 o                         
   3   6   5        196.81        187.51         7.68 o                         
   4   6   5         48.24         45.27         4.07 o                         
   5   6   5         22.50         25.51         5.41 o                         
  -3   7   5        124.06        128.32         6.70 o                         
  -2   7   5         54.74         50.28         2.24 o                         
  -1   7   5        136.51        147.67         3.23 o                         
   0   7   5        219.45        220.30         4.06 o                         
   1   7   5        341.16        333.50         6.21 o                         
   2   7   5         70.39         73.54         2.30 o                         
   3   7   5        304.19        291.01         8.80 o                         
   4   7   5        126.05        135.36         8.34 o                         
   5   7   5         47.41         48.26         4.31 o                         
  -2   8   5          3.33          2.86         0.72 o                         
  -1   8   5         18.99         17.09         1.14 o                         
   0   8   5        303.31        307.66         9.35 o                         
   1   8   5         90.43         97.07         2.60 o                         
   2   8   5         96.35         93.73         4.40 o                         
   3   8   5        150.99        145.54         4.76 o                         
   4   8   5         89.71         85.04         5.80 o                         
   5   8   5         38.72         29.15         3.35 o                         
  -1   9   5         50.16         54.57         2.39 o                         
   0   9   5          3.03          6.30         0.85 o                         
   1   9   5         28.63         24.90         1.31 o                         
   2   9   5          0.25          0.18         0.79 o                         
   3   9   5          9.71          8.90         0.90 o                         
   4   9   5          7.33          4.04         1.50 o                         
   0  10   5         22.45         21.64         1.61 o                         
   1  10   5          3.98          2.87         0.71 o                         
   2  10   5          8.69          9.30         1.20 o                         
   3  10   5         11.20          7.96         0.88 o                         
  -3  -8   6         69.21         64.77         2.85 o                         
  -2  -8   6         13.72         14.53         1.78 o                         
  -1  -8   6         23.83         24.15         1.55 o                         
   0  -8   6        143.60        149.06        10.01 o                         
   1  -8   6        182.35        158.34         4.58 o                         
  -3  -7   6          4.73          3.06         0.62 o                         
  -2  -7   6         79.01         82.54         2.43 o                         
  -1  -7   6         30.66         31.53         1.64 o                         
   0  -7   6         36.86         38.03         1.73 o                         
   1  -7   6         93.09         92.74         2.94 o                         
   2  -7   6         21.74         17.35         1.55 o                         
  -4  -6   6         24.87         25.97         1.44 o                         
  -3  -6   6         79.77         75.79         1.98 o                         
  -2  -6   6         52.58         55.91         1.80 o                         
  -1  -6   6         66.81         64.36         1.96 o                         
   0  -6   6          3.45          5.14         1.06 o                         
   1  -6   6          0.31         -0.28         0.79 o                         
   2  -6   6         55.19         56.23         3.34 o                         
   3  -6   6         41.34         44.25         3.96 o                         
  -4  -5   6         46.78         53.79         3.86 o                         
  -3  -5   6         14.88         14.17         0.91 o                         
  -2  -5   6         76.93         75.87         2.08 o                         
  -1  -5   6        294.24        306.36         5.80 o                         
   0  -5   6         62.28         68.11         2.23 o                         
   1  -5   6        279.05        274.00         6.26 o                         
   2  -5   6         40.00         35.34         2.01 o                         
   3  -5   6         54.60         52.25         2.56 o                         
  -5  -4   6          1.50          2.78         1.06 o                         
  -4  -4   6        168.80        166.18         4.57 o                         
  -3  -4   6         14.23         12.07         0.97 o                         
  -2  -4   6        158.18        150.37         3.13 o                         
  -1  -4   6         64.44         69.90         1.93 o                         
   0  -4   6        255.01        264.51         5.50 o                         
   1  -4   6         30.22         28.33         1.38 o                         
   2  -4   6         35.54         35.34         1.77 o                         
   3  -4   6         73.52         76.15         3.96 o                         
   4  -4   6         30.36         28.96         1.85 o                         
  -5  -3   6         70.18         81.02         3.60 o                         
  -4  -3   6         48.69         51.21         1.95 o                         
  -3  -3   6        418.70        422.04         8.89 o                         
  -2  -3   6         21.75         22.46         0.99 o                         
  -1  -3   6        403.48        398.43         7.70 o                         
   0  -3   6        146.88        144.79         3.32 o                         
   1  -3   6         10.61          8.93         0.90 o                         
   2  -3   6         65.13         61.15         1.90 o                         
   3  -3   6         70.66         65.69         2.82 o                         
   4  -3   6         77.56         76.17         3.17 o                         
  -5  -2   6         30.62         30.04         3.04 o                         
  -4  -2   6         17.53         18.38         1.62 o                         
  -3  -2   6        231.66        236.57         6.09 o                         
  -2  -2   6        113.65        114.99         2.25 o                         
  -1  -2   6        181.23        181.50         3.36 o                         
   0  -2   6        239.40        219.56         5.52 o                         
   1  -2   6         48.56         44.27         1.70 o                         
   2  -2   6         81.07         80.56         2.04 o                         
   3  -2   6          9.02         10.19         1.03 o                         
   4  -2   6         15.18         16.35         1.27 o                         
   5  -2   6          8.95          9.90         0.95 o                         
  -5  -1   6         12.03         12.35         1.06 o                         
  -4  -1   6         23.48         19.66         1.32 o                         
  -3  -1   6        247.76        248.05         4.83 o                         
  -2  -1   6        204.68        205.53         3.47 o                         
  -1  -1   6        114.67        120.18         2.53 o                         
   0  -1   6        368.51        369.20         6.88 o                         
   1  -1   6        129.81        134.04         3.78 o                         
   2  -1   6         70.78         71.29         1.84 o                         
   3  -1   6        208.30        213.31         6.61 o                         
   4  -1   6         12.80         12.97         1.17 o                         
   5  -1   6         16.48         16.92         1.22 o                         
  -4   0   6        303.73        294.42         7.52 o                         
  -3   0   6        347.51        355.19         5.91 o                         
  -2   0   6         74.64         75.60         1.71 o                         
  -1   0   6          2.27          3.60         0.91 o                         
   0   0   6         85.94        103.56         2.98 o                         
   1   0   6        486.47        472.73         9.64 o                         
   2   0   6       2735.35       2668.17        69.26 o                         
   3   0   6         21.53         21.09         1.12 o                         
   4   0   6         38.95         43.28         2.13 o                         
   5   0   6         12.25         12.70         1.65 o                         
  -5   1   6          6.81          3.90         1.53 o                         
  -4   1   6         53.34         46.22         2.79 o                         
  -3   1   6        436.62        429.65         6.90 o                         
  -2   1   6        356.36        361.66         6.08 o                         
  -1   1   6         86.39         88.33         2.85 o                         
   0   1   6        344.97        338.37         6.50 o                         
   1   1   6        220.74        217.86         4.94 o                         
   2   1   6        141.83        134.46         2.67 o                         
   3   1   6        138.24        144.77         3.12 o                         
   4   1   6          2.90          3.67         0.82 o                         
   5   1   6         33.74         36.62         2.57 o                         
  -5   2   6          7.62          2.26         0.95 o                         
  -4   2   6         18.51         16.97         1.03 o                         
  -3   2   6        240.17        237.80         4.80 o                         
  -2   2   6        404.18        416.46         7.37 o                         
  -1   2   6        242.76        247.57         7.33 o                         
   0   2   6        466.26        454.90        15.14 o                         
   1   2   6         65.98         59.87         1.53 o                         
   2   2   6         50.12         48.70         1.32 o                         
   3   2   6        157.43        158.97         3.34 o                         
   4   2   6        115.79        117.16         3.22 o                         
   5   2   6         95.99        101.82         3.02 o                         
  -4   3   6         35.94         36.69         1.87 o                         
  -3   3   6         96.31         90.37         2.42 o                         
  -2   3   6         72.32         80.45         2.32 o                         
  -1   3   6         95.03         96.72         2.50 o                         
   0   3   6         16.72         18.28         1.49 o                         
   1   3   6        125.44        129.64         3.94 o                         
   2   3   6         88.39         93.08         2.17 o                         
   3   3   6        116.56        109.79         2.56 o                         
   4   3   6         62.41         65.64         2.14 o                         
   5   3   6          9.19          6.94         0.97 o                         
  -4   4   6         35.89         31.88         1.96 o                         
  -3   4   6        115.65        123.13         5.81 o                         
  -2   4   6         21.74         21.99         1.20 o                         
  -1   4   6        101.52        103.17         2.77 o                         
   0   4   6        400.35        414.79         7.44 o                         
   1   4   6        276.41        275.36         6.20 o                         
   2   4   6         95.06         94.14         3.19 o                         
   3   4   6         40.31         41.83         2.89 o                         
   4   4   6         78.69         86.26         3.12 o                         
   5   4   6         44.78         45.67         2.11 o                         
  -4   5   6          5.82          5.40         1.00 o                         
  -3   5   6          6.66          6.88         1.14 o                         
  -2   5   6        145.26        142.71         3.61 o                         
  -1   5   6        186.59        196.02         4.52 o                         
   0   5   6        111.01        109.67         2.64 o                         
   1   5   6         76.39         79.48         2.00 o                         
   2   5   6         69.64         75.88         2.54 o                         
   3   5   6        204.92        209.94         5.72 o                         
   4   5   6         54.40         57.56         3.22 o                         
   5   5   6         10.36         13.11         3.09 o                         
  -3   6   6          9.08          9.57         1.17 o                         
  -2   6   6        399.33        403.56        10.65 o                         
  -1   6   6        200.31        201.62         3.82 o                         
   0   6   6         74.77         73.29         2.08 o                         
   1   6   6        131.71        127.98         2.89 o                         
   2   6   6         84.63         80.64         2.78 o                         
   3   6   6         46.74         46.22         2.51 o                         
   4   6   6         66.48         58.58         3.35 o                         
   5   6   6        126.47        144.51        22.60 o                         
  -3   7   6        112.83         97.86         8.52 o                         
  -2   7   6         17.69         18.38         1.52 o                         
  -1   7   6         98.80         89.05         3.16 o                         
   0   7   6         89.77         91.21         2.88 o                         
   1   7   6        202.91        188.07         4.00 o                         
   2   7   6        131.90        129.38         3.59 o                         
   3   7   6         85.49         82.39         4.21 o                         
   4   7   6         75.19         78.19         5.98 o                         
   5   7   6          4.33          4.13         1.94 o                         
  -2   8   6         85.67        103.37         3.09 o                         
  -1   8   6         40.74         42.13         1.88 o                         
   0   8   6        133.76        136.94         3.56 o                         
   1   8   6          1.19          1.67         0.77 o                         
   2   8   6         31.29         33.78         1.81 o                         
   3   8   6        145.72        146.53         7.58 o                         
   4   8   6        143.91        150.49         8.19 o                         
  -1   9   6         11.68         14.46         1.32 o                         
   0   9   6         70.01         70.23         2.63 o                         
   1   9   6         55.75         60.61         2.43 o                         
   2   9   6         24.79         26.47         1.56 o                         
   3   9   6          3.45          3.76         0.84 o                         
   4   9   6         55.78         60.01         5.13 o                         
   0  10   6         13.31         16.63         1.61 o                         
   1  10   6         23.58         26.37         1.59 o                         
   2  10   6          0.52          0.34         0.57 o                         
   3  10   6         25.91         31.72         3.32 o                         
  -1  -8   7         38.74         42.94         1.46 o                         
   0  -8   7         58.61         61.45         3.66 o                         
  -3  -7   7          5.75          4.04         1.09 o                         
  -2  -7   7         26.16         26.93         1.34 o                         
  -1  -7   7          5.72          6.61         0.78 o                         
   0  -7   7         12.94         11.85         0.95 o                         
   1  -7   7        103.73        104.86         2.96 o                         
   2  -7   7          5.94          3.84         1.00 o                         
  -4  -6   7         12.36          3.82         2.59 o                         
  -3  -6   7          3.26          2.58         0.73 o                         
  -2  -6   7        145.61        160.87         3.77 o                         
  -1  -6   7        135.10        139.19         3.19 o                         
   0  -6   7         32.91         34.46         1.93 o                         
   1  -6   7         27.97         27.75         1.72 o                         
   2  -6   7         16.08         16.51         1.45 o                         
  -4  -5   7         34.58         35.84         2.60 o                         
  -3  -5   7        110.12        110.30         3.19 o                         
  -2  -5   7        228.56        230.32         5.40 o                         
  -1  -5   7        278.77        283.47         5.89 o                         
   0  -5   7        150.85        151.30         3.41 o                         
   1  -5   7         55.12         54.98         2.79 o                         
   2  -5   7         27.38         31.02         2.55 o                         
   3  -5   7          1.97          1.56         0.69 o                         
  -4  -4   7         17.49         19.34         2.98 o                         
  -3  -4   7          6.45          5.51         0.89 o                         
  -2  -4   7        215.34        224.20         4.22 o                         
  -1  -4   7         20.57         19.29         1.23 o                         
   0  -4   7         23.95         23.60         1.36 o                         
   1  -4   7        178.12        174.08         4.06 o                         
   2  -4   7        125.44        127.82         6.25 o                         
   3  -4   7         79.75         80.37         2.81 o                         
   4  -4   7          7.92          7.18         1.47 o                         
  -5  -3   7         45.91         47.30         2.87 o                         
  -4  -3   7         54.06         48.73         2.17 o                         
  -3  -3   7        239.79        236.74         5.53 o                         
  -2  -3   7         87.75         84.47         2.00 o                         
  -1  -3   7        132.73        128.51         2.73 o                         
   0  -3   7        389.10        396.08         7.69 o                         
   1  -3   7         22.11         21.98         1.18 o                         
   2  -3   7        229.52        219.48         4.62 o                         
   3  -3   7         31.65         34.97         1.77 o                         
   4  -3   7         33.21         32.66         2.30 o                         
  -5  -2   7         12.63         13.28         2.21 o                         
  -4  -2   7         41.93         41.83         2.21 o                         
  -3  -2   7        163.71        166.19         4.20 o                         
  -2  -2   7         68.56         68.28         1.61 o                         
  -1  -2   7         39.60         42.01         1.27 o                         
   0  -2   7        126.65        127.41         2.84 o                         
   1  -2   7         81.50         75.54         2.17 o                         
   2  -2   7        142.81        143.90         3.26 o                         
   3  -2   7        252.53        256.56         6.50 o                         
   4  -2   7         10.50         10.63         1.34 o                         
   5  -2   7         28.94         30.76         1.83 o                         
  -5  -1   7         22.18         27.60         2.45 o                         
  -4  -1   7        147.87        150.25         4.98 o                         
  -3  -1   7        366.46        354.26         6.56 o                         
  -2  -1   7         19.73         21.25         0.99 o                         
  -1  -1   7        334.36        326.51         6.72 o                         
   0  -1   7        280.76        273.90         4.69 o                         
   1  -1   7         99.18        107.20         2.72 o                         
   2  -1   7        162.30        170.92         3.46 o                         
   3  -1   7        487.22        502.44         9.64 o                         
   4  -1   7         33.54         37.26         1.78 o                         
   5  -1   7          9.97         11.81         1.03 o                         
  -5   0   7          4.90          3.42         0.54 o                         
  -4   0   7          3.19          3.22         0.87 o                         
  -3   0   7        257.49        248.57         4.66 o                         
  -2   0   7         13.31         14.00         0.88 o                         
  -1   0   7        622.80        631.28         9.03 o                         
   0   0   7         44.61         46.52         1.46 o                         
   1   0   7         88.55         85.38         2.07 o                         
   2   0   7       1092.66       1091.40        17.14 o                         
   3   0   7        130.03        141.42         3.27 o                         
   4   0   7          2.14          2.75         0.84 o                         
   5   0   7         10.10          9.17         1.14 o                         
  -5   1   7         14.64         13.37         2.06 o                         
  -4   1   7         85.83         92.82         4.07 o                         
  -3   1   7        172.64        155.84         5.50 o                         
  -2   1   7         19.96         19.77         0.96 o                         
  -1   1   7        117.60        120.74         5.71 o                         
   0   1   7        158.48        150.37         3.29 o                         
   1   1   7        475.91        463.54         8.84 o                         
   2   1   7         35.96         42.57         1.35 o                         
   3   1   7        340.36        337.23         5.78 o                         
   4   1   7         75.80         78.73         2.54 o                         
   5   1   7          4.53          5.18         0.84 o                         
  -4   2   7         40.62         46.03         2.13 o                         
  -3   2   7        396.17        390.67         7.34 o                         
  -2   2   7         49.92         51.43         1.89 o                         
  -1   2   7         18.75         20.00         1.21 o                         
   0   2   7        170.99        161.58         3.10 o                         
   1   2   7        173.39        165.03         3.12 o                         
   2   2   7        173.58        175.64         3.07 o                         
   3   2   7        124.16        124.25         3.19 o                         
   4   2   7         41.52         39.52         1.82 o                         
   5   2   7        139.12        140.32         3.66 o                         
  -4   3   7         11.22         12.20         1.48 o                         
  -3   3   7         35.25         31.09         2.35 o                         
  -2   3   7         67.63         70.91         2.21 o                         
  -1   3   7        327.50        348.05         6.73 o                         
   0   3   7        269.88        272.35        16.96 o                         
   1   3   7         46.73         45.64         1.77 o                         
   2   3   7        207.28        205.95         3.98 o                         
   3   3   7         35.53         31.93         1.59 o                         
   4   3   7        179.08        174.64         4.33 o                         
   5   3   7          6.60          6.96         1.09 o                         
  -4   4   7         61.18         60.62         3.66 o                         
  -3   4   7        104.79        107.22         3.95 o                         
  -2   4   7        120.34        115.58         2.88 o                         
  -1   4   7        257.71        253.55         5.32 o                         
   0   4   7          1.01          0.91         0.60 o                         
   1   4   7        275.98        282.20         5.88 o                         
   2   4   7        515.32        524.67        11.10 o                         
   3   4   7         41.01         43.25         2.27 o                         
   4   4   7        116.22        118.49         3.85 o                         
   5   4   7          0.58         -0.17         0.91 o                         
  -4   5   7         17.72          8.58         1.22 o                         
  -3   5   7          6.73          6.88         1.07 o                         
  -2   5   7         54.05         55.31         2.02 o                         
  -1   5   7        196.11        183.40         3.90 o                         
   0   5   7         31.28         31.69         1.45 o                         
   1   5   7         45.45         48.38         1.86 o                         
   2   5   7          2.79          2.35         1.19 o                         
   3   5   7         21.28         23.39         2.40 o                         
   4   5   7        122.86        128.44         4.76 o                         
   5   5   7          2.89          3.39         1.12 o                         
  -3   6   7         19.58         17.04         1.26 o                         
  -2   6   7        176.75        169.39         6.58 o                         
  -1   6   7         49.63         50.65         1.90 o                         
   0   6   7        219.59        222.29         4.55 o                         
   1   6   7          1.68          2.30         0.78 o                         
   2   6   7         45.65         47.80         2.15 o                         
   3   6   7          5.53          5.70         1.11 o                         
   4   6   7        205.75        218.29         7.99 o                         
   5   6   7         10.72         11.31         2.24 o                         
  -3   7   7         26.01         26.92         2.81 o                         
  -2   7   7         20.82         25.33         1.59 o                         
  -1   7   7        209.98        209.36         5.01 o                         
   0   7   7         47.89         44.56         1.78 o                         
   1   7   7         50.39         52.95         2.20 o                         
   2   7   7        108.91        112.41         3.38 o                         
   3   7   7         63.73         60.64         3.42 o                         
   4   7   7         90.95         99.60         6.70 o                         
   5   7   7         38.54         38.10         3.62 o                         
  -2   8   7         57.95         49.87         3.12 o                         
  -1   8   7         24.59         24.12         1.72 o                         
   0   8   7         11.66         13.73         1.11 o                         
   1   8   7        540.48        548.92        13.51 o                         
   2   8   7        192.36        184.15         4.72 o                         
   3   8   7         16.76         16.60         1.82 o                         
   4   8   7          0.80          0.99         1.34 o                         
  -1   9   7          7.89          7.46         1.01 o                         
   0   9   7          0.93         -0.63         0.77 o                         
   1   9   7          0.29          0.45         0.71 o                         
   2   9   7         28.79         32.28         1.86 o                         
   3   9   7          7.07          7.68         1.13 o                         
   4   9   7          1.70          2.40         0.72 o                         
   0  10   7          1.50          1.44         0.53 o                         
   1  10   7         38.34         37.36         1.87 o                         
   2  10   7          7.06          4.58         0.65 o                         
   3  10   7         50.61         36.12         3.05 o                         
  -2  -7   8         42.97         41.06         2.07 o                         
  -1  -7   8        133.00        128.86         3.36 o                         
   0  -7   8         34.27         36.45         2.28 o                         
   1  -7   8         23.29         23.07         1.54 o                         
  -3  -6   8          3.41          3.38         0.86 o                         
  -2  -6   8        219.60        221.51         4.50 o                         
  -1  -6   8        111.59        122.26         2.93 o                         
   0  -6   8         88.87         88.38         2.58 o                         
   1  -6   8          9.61          8.73         1.23 o                         
   2  -6   8         15.32         19.11         1.20 o                         
  -4  -5   8         82.53         82.18         4.81 o                         
  -3  -5   8         42.13         44.51         1.61 o                         
  -2  -5   8         86.09         84.60         2.43 o                         
  -1  -5   8        236.95        242.70         4.79 o                         
   0  -5   8        144.66        148.29         3.57 o                         
   1  -5   8          5.75          4.55         0.92 o                         
   2  -5   8         58.26         60.65         4.13 o                         
   3  -5   8         40.28         39.61         2.23 o                         
  -4  -4   8         31.22         37.23         3.05 o                         
  -3  -4   8        104.98        102.94         3.27 o                         
  -2  -4   8        198.48        192.12         4.67 o                         
  -1  -4   8          3.66          4.32         0.74 o                         
   0  -4   8        199.96        199.60         4.23 o                         
   1  -4   8         62.25         60.06         2.60 o                         
   2  -4   8         11.36         11.53         1.18 o                         
   3  -4   8          9.80          9.72         1.10 o                         
  -4  -3   8         83.40         78.03         4.78 o                         
  -3  -3   8        125.36        125.58         3.82 o                         
  -2  -3   8        155.68        155.11         3.31 o                         
  -1  -3   8        312.12        319.29         6.52 o                         
   0  -3   8        125.96        118.43         3.06 o                         
   1  -3   8          8.02          8.00         0.89 o                         
   2  -3   8          5.00          4.26         0.98 o                         
   3  -3   8        101.15        113.56         3.85 o                         
   4  -3   8          1.71          2.37         0.98 o                         
  -4  -2   8          9.46          8.48         1.97 o                         
  -3  -2   8        102.89         97.61         2.83 o                         
  -2  -2   8         37.25         35.54         1.30 o                         
  -1  -2   8         23.31         22.51         0.98 o                         
   0  -2   8          0.79          1.29         0.64 o                         
   1  -2   8        175.34        180.79         4.15 o                         
   2  -2   8         75.92         75.96         2.37 o                         
   3  -2   8         48.83         49.48         2.06 o                         
   4  -2   8         45.42         45.35         1.81 o                         
  -4  -1   8         51.36         55.46         3.17 o                         
  -3  -1   8         17.31         17.76         1.29 o                         
  -2  -1   8        119.41        121.08         3.31 o                         
  -1  -1   8         69.36         73.29         1.57 o                         
   0  -1   8        154.68        147.88         3.00 o                         
   1  -1   8         50.28         48.44         1.61 o                         
   2  -1   8         42.11         45.59         1.67 o                         
   3  -1   8        385.73        385.43         9.28 o                         
   4  -1   8         91.96         97.84         2.96 o                         
   5  -1   8         19.87         15.06         1.77 o                         
  -4   0   8         29.43         32.47         2.81 o                         
  -3   0   8        192.73        169.25         4.11 o                         
  -2   0   8         92.10         88.20         2.26 o                         
  -1   0   8          3.37          2.89         0.56 o                         
   0   0   8        198.06        203.54         3.52 o                         
   1   0   8          1.78          4.52         1.14 o                         
   2   0   8        190.72        198.13         3.75 o                         
   3   0   8        130.76        129.79         3.18 o                         
   4   0   8          2.19          2.26         0.82 o                         
   5   0   8          7.77          7.52         1.43 o                         
  -4   1   8         18.85         20.70         3.38 o                         
  -3   1   8          7.06          7.61         1.03 o                         
  -2   1   8        128.94        123.03         4.66 o                         
  -1   1   8         68.86         69.98         1.87 o                         
   0   1   8        213.86        204.44         3.52 o                         
   1   1   8        233.43        230.13         4.23 o                         
   2   1   8         80.33         80.41         1.90 o                         
   3   1   8         10.81         11.87         0.99 o                         
   4   1   8         53.39         59.40         2.29 o                         
   5   1   8         20.78         21.35         1.33 o                         
  -4   2   8         40.48         38.04         2.24 o                         
  -3   2   8          8.23          5.86         1.07 o                         
  -2   2   8        141.66        144.04         3.53 o                         
  -1   2   8         50.98         50.92         1.94 o                         
   0   2   8         58.75         58.93         1.92 o                         
   1   2   8        215.97        207.53         4.14 o                         
   2   2   8         28.63         25.75         1.07 o                         
   3   2   8         43.37         42.57         1.85 o                         
   4   2   8        115.71        123.30         3.34 o                         
   5   2   8          3.55          1.79         1.09 o                         
  -4   3   8         61.49         69.37         3.09 o                         
  -3   3   8         58.31         55.75         2.26 o                         
  -2   3   8        313.59        295.98         6.20 o                         
  -1   3   8         41.38         41.55         1.62 o                         
   0   3   8        559.40        535.99        11.33 o                         
   1   3   8        163.12        155.60         3.97 o                         
   2   3   8         19.95         19.02         1.34 o                         
   3   3   8         12.60          8.44         1.00 o                         
   4   3   8         87.23         88.03         2.90 o                         
   5   3   8         83.91         84.31         2.87 o                         
  -4   4   8         12.35          9.69         1.26 o                         
  -3   4   8        170.94        162.04         4.43 o                         
  -2   4   8          0.65          0.50         0.62 o                         
  -1   4   8        117.18        119.60         3.10 o                         
   0   4   8         63.21         62.77         1.97 o                         
   1   4   8        184.68        189.81         3.74 o                         
   2   4   8         22.70         23.53         1.90 o                         
   3   4   8         10.41         11.72         1.30 o                         
   4   4   8         85.37         85.10         3.08 o                         
   5   4   8         44.18         48.51         4.31 o                         
  -3   5   8         18.37         20.19         1.33 o                         
  -2   5   8         10.65         11.08         1.11 o                         
  -1   5   8        207.20        198.94         5.36 o                         
   0   5   8        258.84        255.55         5.14 o                         
   1   5   8         76.02         77.84         2.28 o                         
   2   5   8        132.06        127.37         4.20 o                         
   3   5   8         13.69         14.69         1.64 o                         
   4   5   8         50.97         52.21         2.94 o                         
   5   5   8          2.11          1.74         1.17 o                         
  -3   6   8         66.52         69.73         3.06 o                         
  -2   6   8         72.15         71.31         2.84 o                         
  -1   6   8        105.86        103.18         4.69 o                         
   0   6   8        150.55        148.57         3.59 o                         
   1   6   8        170.10        172.88         4.19 o                         
   2   6   8         80.44         77.36         2.84 o                         
   3   6   8        158.01        164.43        23.00 o                         
   4   6   8         68.56         65.47         3.63 o                         
   5   6   8        105.59        101.39         6.37 o                         
  -2   7   8         16.08         16.60         1.87 o                         
  -1   7   8          3.10          3.50         1.03 o                         
   0   7   8          2.23          1.78         0.70 o                         
   1   7   8         36.43         32.31         1.71 o                         
   2   7   8        383.16        370.30        17.60 o                         
   3   7   8         28.27         30.05         2.93 o                         
   4   7   8        136.10        133.84         5.56 o                         
   5   7   8        138.52        142.30         7.09 o                         
  -2   8   8         39.76         37.81         2.36 o                         
  -1   8   8         54.19         60.31         3.16 o                         
   0   8   8         59.63         67.50         2.61 o                         
   1   8   8          9.43          7.81         1.17 o                         
   2   8   8        166.13        175.15         4.72 o                         
   3   8   8         31.06         28.41         2.42 o                         
   4   8   8         36.71         37.32         2.47 o                         
  -1   9   8          5.61          5.26         0.82 o                         
   0   9   8         23.96         27.56         1.65 o                         
   1   9   8         11.90         10.07         1.24 o                         
   2   9   8         27.00         26.75         1.47 o                         
   3   9   8          7.65          8.62         1.57 o                         
   1  10   8         48.62         33.19         2.87 o                         
   2  10   8          3.76          1.58         0.80 o                         
  -1  -7   9         54.94         51.57         2.30 o                         
   0  -7   9         26.06         27.71         1.37 o                         
  -2  -6   9          3.96          3.39         0.63 o                         
  -1  -6   9         47.10         49.62         1.70 o                         
   0  -6   9         39.32         43.17         1.65 o                         
   1  -6   9          0.99          0.02         0.62 o                         
  -3  -5   9          4.67          2.00         0.85 o                         
  -2  -5   9         48.46         50.70         1.89 o                         
  -1  -5   9         85.37         85.31         2.36 o                         
   0  -5   9         80.43         76.06         2.40 o                         
   1  -5   9         45.89         51.68         2.03 o                         
   2  -5   9         28.91         26.25         1.52 o                         
  -3  -4   9         48.42         49.67         2.03 o                         
  -2  -4   9         12.62         15.62         1.41 o                         
  -1  -4   9        354.07        363.38         6.71 o                         
   0  -4   9        141.25        140.22         3.60 o                         
   1  -4   9         35.10         34.89         2.00 o                         
   2  -4   9         42.22         44.26         2.02 o                         
   3  -4   9         31.01         27.36         2.16 o                         
  -4  -3   9         12.59         13.17         3.02 o                         
  -3  -3   9        152.65        138.98         4.51 o                         
  -2  -3   9        565.72        567.89        11.68 o                         
  -1  -3   9         37.89         35.87         1.35 o                         
   0  -3   9         62.78         59.69         2.06 o                         
   1  -3   9         49.84         48.91         2.31 o                         
   2  -3   9         48.40         47.46         2.05 o                         
   3  -3   9         12.77         10.15         1.22 o                         
   4  -3   9         12.00         12.02         1.32 o                         
  -4  -2   9         13.28          9.90         1.32 o                         
  -3  -2   9         34.73         33.12         2.31 o                         
  -2  -2   9        154.59        159.66         5.42 o                         
  -1  -2   9         59.33         55.92         1.63 o                         
   0  -2   9        204.86        207.67         4.16 o                         
   1  -2   9         47.44         46.72         1.87 o                         
   2  -2   9          0.57          1.15         1.03 o                         
   3  -2   9         90.09         92.39         3.07 o                         
   4  -2   9         29.28         26.70         1.67 o                         
  -4  -1   9          9.29          9.00         1.53 o                         
  -3  -1   9         47.03         45.07         2.04 o                         
  -2  -1   9        145.32        149.91         4.54 o                         
  -1  -1   9          7.23          8.77         0.78 o                         
   0  -1   9        401.13        398.78         6.50 o                         
   1  -1   9         26.43         26.80         1.28 o                         
   2  -1   9        140.73        141.35         3.36 o                         
   3  -1   9         37.33         39.43         2.44 o                         
   4  -1   9         46.24         44.62         2.40 o                         
  -4   0   9         28.76         28.20         2.39 o                         
  -3   0   9        161.84        149.28         5.25 o                         
  -2   0   9        203.93        194.63         4.45 o                         
  -1   0   9          0.60          1.12         0.61 o                         
   0   0   9         39.80         35.45         1.26 o                         
   1   0   9         22.85         24.28         1.35 o                         
   2   0   9         18.95         21.77         1.44 o                         
   3   0   9       1164.95       1236.50        22.72 o                         
   4   0   9         80.44         84.11         2.81 o                         
   5   0   9          0.02          0.40         0.64 o                         
  -4   1   9          5.16          6.79         1.08 o                         
  -3   1   9         58.54         57.35         2.52 o                         
  -2   1   9        221.24        216.68         5.79 o                         
  -1   1   9         72.38         73.27         2.25 o                         
   0   1   9        285.76        278.74         5.31 o                         
   1   1   9         14.61         15.40         0.92 o                         
   2   1   9         47.94         46.24         1.56 o                         
   3   1   9         67.20         61.91         2.13 o                         
   4   1   9         87.56         87.11         3.04 o                         
   5   1   9         20.81         21.38         1.28 o                         
  -4   2   9          2.27          1.38         0.81 o                         
  -3   2   9         31.23         36.23         1.85 o                         
  -2   2   9         99.29         99.96         3.18 o                         
  -1   2   9         67.65         65.52         2.66 o                         
   0   2   9         61.17         64.33         1.93 o                         
   1   2   9         43.20         43.18         1.69 o                         
   2   2   9         28.05         29.40         1.38 o                         
   3   2   9         95.33         93.10         2.64 o                         
   4   2   9         26.53         26.12         1.52 o                         
   5   2   9          8.31          8.96         1.04 o                         
  -4   3   9         20.97         18.13         1.82 o                         
  -3   3   9         17.71         14.42         1.07 o                         
  -2   3   9        322.55        308.56         7.70 o                         
  -1   3   9        133.87        127.02         3.14 o                         
   0   3   9        235.42        233.07         6.44 o                         
   1   3   9        281.93        279.65         7.62 o                         
   2   3   9          6.33          5.08         1.01 o                         
   3   3   9        282.34        281.55         7.29 o                         
   4   3   9          3.62          3.25         0.97 o                         
   5   3   9         61.77         60.83         3.20 o                         
  -3   4   9         67.95         71.30         3.96 o                         
  -2   4   9          1.57          1.89         0.69 o                         
  -1   4   9        172.58        180.45         4.27 o                         
   0   4   9          7.80          9.70         1.04 o                         
   1   4   9          4.41          3.08         0.98 o                         
   2   4   9        185.92        195.34         6.36 o                         
   3   4   9        313.17        330.94         9.67 o                         
   4   4   9         31.46         31.71         2.81 o                         
   5   4   9         20.15         19.62         3.11 o                         
  -3   5   9         33.09         35.45         2.77 o                         
  -2   5   9         41.46         43.35         2.98 o                         
  -1   5   9        187.05        193.36         4.42 o                         
   0   5   9        326.79        311.16         5.71 o                         
   1   5   9        156.23        148.99         3.83 o                         
   2   5   9          0.05         -0.82         1.15 o                         
   3   5   9         48.86         46.67         4.29 o                         
   4   5   9         35.72         33.04         2.24 o                         
   5   5   9         20.30         21.83         1.65 o                         
  -2   6   9         35.68         34.07         1.92 o                         
  -1   6   9        268.13        279.15        10.10 o                         
   0   6   9         48.97         49.43         1.71 o                         
   1   6   9         97.57        100.64         3.36 o                         
   2   6   9         33.17         30.17         1.91 o                         
   3   6   9         20.95         26.65         2.25 o                         
   4   6   9          8.61          6.45         1.31 o                         
   5   6   9         34.91         31.91         3.32 o                         
  -2   7   9         14.53         12.71         1.09 o                         
  -1   7   9          6.51          6.21         1.05 o                         
   0   7   9        110.63        106.88         2.93 o                         
   1   7   9        122.92        121.80         3.49 o                         
   2   7   9        116.84        123.77         5.95 o                         
   3   7   9         55.94         56.08         3.48 o                         
   4   7   9         28.50         23.51         2.50 o                         
  -1   8   9          7.22          5.98         0.91 o                         
   0   8   9         36.73         37.94         1.57 o                         
   1   8   9         38.69         40.91         2.00 o                         
   2   8   9        131.56        134.56         3.92 o                         
   3   8   9         22.08         17.21         2.99 o                         
   4   8   9         83.57         76.67         4.46 o                         
   0   9   9          5.76          3.03         0.93 o                         
   1   9   9         56.19         57.03         2.05 o                         
   2   9   9          5.60          5.54         1.24 o                         
   3   9   9         14.10         10.78         1.67 o                         
  -1  -6  10        101.35         96.37         6.24 o                         
   0  -6  10         14.90         13.68         0.98 o                         
  -2  -5  10         20.53         19.13         1.68 o                         
  -1  -5  10        243.38        248.99         8.57 o                         
   0  -5  10         98.38         97.82         2.70 o                         
   1  -5  10         19.35         17.26         1.13 o                         
   2  -5  10         55.14         54.96         4.03 o                         
  -3  -4  10          0.35         -0.02         0.65 o                         
  -2  -4  10          1.97          1.59         0.69 o                         
  -1  -4  10          5.48          4.71         0.89 o                         
   0  -4  10         66.84         67.46         2.48 o                         
   1  -4  10        186.54        199.00         4.74 o                         
   2  -4  10         50.54         52.60         2.47 o                         
   3  -4  10          1.86          2.53         0.83 o                         
  -3  -3  10         48.28         43.29         2.05 o                         
  -2  -3  10         77.43         78.78         2.82 o                         
  -1  -3  10          4.09          2.42         0.73 o                         
   0  -3  10         76.49         79.44         2.45 o                         
   1  -3  10         12.03         12.36         1.17 o                         
   2  -3  10          5.72          6.07         1.01 o                         
   3  -3  10         37.44         43.79         2.08 o                         
  -3  -2  10          4.20          4.11         0.90 o                         
  -2  -2  10        138.29        125.93         4.66 o                         
  -1  -2  10         90.78         93.85         2.58 o                         
   0  -2  10         79.84         77.71         2.14 o                         
   1  -2  10        150.14        150.91         3.83 o                         
   2  -2  10        102.23         97.42         5.13 o                         
   3  -2  10         61.21         61.71         2.63 o                         
   4  -2  10         17.55         16.07         2.18 o                         
  -3  -1  10         55.73         52.06         4.01 o                         
  -2  -1  10        207.84        202.49         5.45 o                         
  -1  -1  10        140.18        137.80         3.35 o                         
   0  -1  10         46.35         48.89         1.61 o                         
   1  -1  10         19.97         18.26         1.11 o                         
   2  -1  10         65.66         70.47         2.39 o                         
   3  -1  10         14.57         12.48         1.16 o                         
   4  -1  10         96.92         93.72         4.51 o                         
  -3   0  10         25.30         25.57         3.32 o                         
  -2   0  10          3.09          4.18         1.91 o                         
  -1   0  10        268.37        259.17         7.10 o                         
   0   0  10        258.25        254.24         5.34 o                         
   1   0  10          9.11          8.96         0.93 o                         
   2   0  10          2.25          0.97         0.68 o                         
   3   0  10         47.19         47.37         2.03 o                         
   4   0  10         61.39         58.61         3.05 o                         
  -4   1  10         24.52         25.55         2.35 o                         
  -3   1  10         76.71         80.05         5.14 o                         
  -2   1  10        129.63        127.30        10.60 o                         
  -1   1  10        165.31        168.83         4.05 o                         
   0   1  10         67.96         70.98         3.01 o                         
   1   1  10          6.05          3.33         0.95 o                         
   2   1  10         86.81         83.70         2.28 o                         
   3   1  10          8.66          8.03         0.99 o                         
   4   1  10         21.47         17.31         1.30 o                         
  -3   2  10          6.92          3.85         1.04 o                         
  -2   2  10        222.27        209.91         6.05 o                         
  -1   2  10         14.78         17.27         1.48 o                         
   0   2  10         36.19         35.45         1.71 o                         
   1   2  10          7.64          8.32         1.33 o                         
   2   2  10         68.46         65.71         2.28 o                         
   3   2  10         21.15         20.63         1.53 o                         
   4   2  10         63.16         61.94         2.81 o                         
   5   2  10          9.39          9.73         1.66 o                         
  -3   3  10         57.08         55.97         2.06 o                         
  -2   3  10         63.10         63.39         2.24 o                         
  -1   3  10         60.02         58.36         2.13 o                         
   0   3  10        395.79        396.28         8.94 o                         
   1   3  10        252.39        247.16         6.92 o                         
   2   3  10         28.67         28.51         2.18 o                         
   3   3  10          9.31          7.76         1.51 o                         
   4   3  10         26.52         26.17         1.85 o                         
   5   3  10          0.82          1.77         1.22 o                         
  -3   4  10         28.50         32.63         2.01 o                         
  -2   4  10         71.73         67.98         2.49 o                         
  -1   4  10        238.39        236.78         5.78 o                         
   0   4  10          8.37          7.23         0.99 o                         
   1   4  10        104.21         96.28         4.24 o                         
   2   4  10         70.16         68.98         3.56 o                         
   3   4  10         23.27         24.50         2.09 o                         
   4   4  10         11.60         10.46         1.51 o                         
   5   4  10         10.27          8.85         1.31 o                         
  -3   5  10         38.30         32.59         1.73 o                         
  -2   5  10         49.39         54.27         2.05 o                         
  -1   5  10         21.73         20.36         1.36 o                         
   0   5  10         48.46         50.60         1.90 o                         
   1   5  10        299.84        283.59         7.97 o                         
   2   5  10          2.90          2.32         1.69 o                         
   3   5  10        100.38         94.98         4.02 o                         
   4   5  10         11.62         13.31         3.38 o                         
  -2   6  10          3.95          3.69         0.85 o                         
  -1   6  10         88.38         86.90         3.14 o                         
   0   6  10        110.40        101.73         4.16 o                         
   1   6  10         71.29         68.99         2.67 o                         
   2   6  10         75.34         79.19         3.62 o                         
   3   6  10         46.00         41.53         3.23 o                         
   4   6  10         53.71         55.52         8.40 o                         
  -2   7  10          4.21          2.92         0.99 o                         
  -1   7  10          8.98          8.14         1.29 o                         
   0   7  10         36.02         36.37         1.93 o                         
   1   7  10          8.47          7.72         1.13 o                         
   2   7  10         62.28         60.02         3.58 o                         
   3   7  10         46.91         49.37         5.59 o                         
   4   7  10          2.97          5.71         1.85 o                         
  -1   8  10         44.74         51.25         3.74 o                         
   0   8  10          6.00          5.83         0.93 o                         
   1   8  10         76.29         76.21         2.98 o                         
   2   8  10         64.43         63.82         3.93 o                         
   3   8  10        158.00        153.58        11.15 o                         
   1   9  10         27.01         23.84         1.44 o                         
   2   9  10          6.11          5.11         1.47 o                         
  -1  -5  11         34.60         33.05         2.48 o                         
   0  -5  11         74.30         65.41         3.32 o                         
   1  -5  11          2.51          0.95         0.53 o                         
  -2  -4  11         51.12         46.48         3.20 o                         
  -1  -4  11         27.40         24.35         2.22 o                         
   0  -4  11         29.79         31.45         1.57 o                         
   1  -4  11          5.05          4.51         0.84 o                         
   2  -4  11         11.77         10.01         1.13 o                         
  -3  -3  11         26.19         26.88         4.17 o                         
  -2  -3  11        104.12        103.64         4.60 o                         
  -1  -3  11        249.46        260.03         6.97 o                         
   0  -3  11          3.57          2.66         0.99 o                         
   1  -3  11         17.01         13.37         1.88 o                         
   2  -3  11          6.90          6.38         1.30 o                         
   3  -3  11         13.37         15.42         2.25 o                         
  -3  -2  11          1.80          1.88         1.53 o                         
  -2  -2  11        123.86        126.11         4.71 o                         
  -1  -2  11         47.25         46.51         2.72 o                         
   0  -2  11         58.90         59.47         2.10 o                         
   1  -2  11         99.07         94.89         3.66 o                         
   2  -2  11         18.72         16.47         1.40 o                         
   3  -2  11          2.01          1.55         0.74 o                         
  -3  -1  11         26.95         33.85         2.99 o                         
  -2  -1  11         47.55         49.40         2.84 o                         
  -1  -1  11         10.55          7.21         1.25 o                         
   0  -1  11          7.30          5.38         1.30 o                         
   1  -1  11        179.14        175.38         3.67 o                         
   2  -1  11         15.76         13.97         1.48 o                         
   3  -1  11        103.70        100.30         3.35 o                         
   4  -1  11        319.32        273.39        12.47 o                         
  -3   0  11         94.70        115.09         6.34 o                         
  -2   0  11         72.57         55.38         6.49 o                         
  -1   0  11        160.46        148.93        11.06 o                         
   0   0  11        104.77        101.34         3.52 o                         
   1   0  11        278.06        270.84         5.77 o                         
   2   0  11         10.16          9.93         1.04 o                         
   3   0  11         30.83         29.23         1.60 o                         
   4   0  11        181.97        182.08         6.48 o                         
  -3   1  11          2.41          2.91         1.63 o                         
  -2   1  11         37.47         39.08         3.65 o                         
  -1   1  11         18.07         22.45         2.84 o                         
   0   1  11         20.07         20.95         1.65 o                         
   1   1  11        238.10        228.45         5.81 o                         
   2   1  11         45.81         48.35         2.92 o                         
   3   1  11         23.07         22.58         1.45 o                         
   4   1  11          9.56          7.90         1.28 o                         
  -3   2  11          4.86          3.98         0.93 o                         
  -2   2  11         55.79         61.30         4.70 o                         
  -1   2  11         98.15        102.91         6.85 o                         
   0   2  11         57.14         56.36         2.89 o                         
   1   2  11        163.07        154.72         4.47 o                         
   2   2  11         51.79         49.03         4.39 o                         
   3   2  11          2.92          3.77         1.02 o                         
   4   2  11         10.66          9.08         1.11 o                         
  -3   3  11          9.81          9.57         1.54 o                         
  -2   3  11        143.25        133.76         4.63 o                         
  -1   3  11        498.91        479.59        28.91 o                         
   0   3  11         24.27         23.08         1.73 o                         
   1   3  11         64.33         64.51         3.07 o                         
   2   3  11        121.76        101.29        16.52 o                         
   3   3  11         38.70         40.91         2.95 o                         
   4   3  11         44.53         34.10         7.45 o                         
  -3   4  11         23.14         20.93         2.48 o                         
  -2   4  11         44.24         43.72         1.84 o                         
  -1   4  11          8.47          9.45         1.12 o                         
   0   4  11        523.43        516.81        13.16 o                         
   1   4  11        117.72        122.34         5.18 o                         
   2   4  11         88.64         90.67         3.73 o                         
   3   4  11         33.02         34.32         3.03 o                         
   4   4  11         75.74         74.30         3.12 o                         
  -2   5  11         28.53         26.68         1.52 o                         
  -1   5  11        106.62        100.02         3.21 o                         
   0   5  11        320.77        321.16        10.74 o                         
   1   5  11         76.19         73.55         4.09 o                         
   2   5  11          1.98          1.15         1.59 o                         
   3   5  11          5.52          5.09         1.89 o                         
   4   5  11         13.78         10.97         1.28 o                         
  -2   6  11         22.72         27.98         2.13 o                         
  -1   6  11          1.07          1.35         0.93 o                         
   0   6  11         76.23         85.17         4.10 o                         
   1   6  11         87.23         92.21         4.96 o                         
   2   6  11         54.49         56.35         3.99 o                         
   3   6  11         11.66          7.21         3.23 o                         
   4   6  11          6.48          6.85         1.64 o                         
  -1   7  11          9.13          7.98         1.02 o                         
   0   7  11         13.20         11.86         1.21 o                         
   1   7  11         25.84         28.19         1.83 o                         
   2   7  11         13.58         10.44         2.54 o                         
   3   7  11        123.99        120.98         6.88 o                         
   0   8  11         41.84         27.81         2.74 o                         
   1   8  11          6.17          6.35         1.34 o                         
   2   8  11         60.28         47.39         2.45 o                         
   3   8  11         29.52         24.94         2.39 o                         
  -1  -4  12         31.21         23.02         2.51 o                         
   0  -4  12         57.18         55.44         2.18 o                         
   1  -4  12         42.30         37.38         1.81 o                         
  -2  -3  12         12.79          7.98         1.22 o                         
  -1  -3  12        158.49        137.65        11.32 o                         
   0  -3  12          0.93          1.58         0.72 o                         
   1  -3  12          3.68          3.87         0.86 o                         
   2  -3  12          4.44          2.38         0.73 o                         
  -2  -2  12         13.78         13.85         1.43 o                         
  -1  -2  12        144.84        145.40         5.73 o                         
   0  -2  12         37.21         31.99         1.89 o                         
   1  -2  12         12.90         10.58         1.20 o                         
   2  -2  12         18.62         20.31         1.47 o                         
  -2  -1  12          6.69          6.07         1.00 o                         
  -1  -1  12         63.49         61.38         3.36 o                         
   0  -1  12         11.11         13.03         1.39 o                         
   1  -1  12         48.06         48.46         1.91 o                         
   2  -1  12         36.24         33.87         2.61 o                         
   3  -1  12         18.48         18.93         2.92 o                         
  -2   0  12          0.03         -0.23         0.90 o                         
  -1   0  12         15.33         12.49         1.54 o                         
   0   0  12        193.29        184.49         5.63 o                         
   1   0  12        106.34        100.81         3.82 o                         
   2   0  12          6.63          4.47         0.98 o                         
   3   0  12         18.06         13.99         1.40 o                         
  -3   1  12          8.71          9.81         1.41 o                         
  -2   1  12         14.63          9.40         2.15 o                         
  -1   1  12        136.60        123.20        13.38 o                         
   0   1  12         59.56         60.10         3.05 o                         
   1   1  12         10.89         11.42         1.49 o                         
   2   1  12         23.82         21.86         4.28 o                         
   3   1  12         52.48         63.10         3.12 o                         
   4   1  12         81.23         81.83         5.96 o                         
  -2   2  12         16.42         20.20         3.11 o                         
  -1   2  12        102.07        101.43         6.40 o                         
   0   2  12        119.80        120.61         4.54 o                         
   1   2  12        166.83        166.66         5.80 o                         
   2   2  12          8.43          6.96         1.52 o                         
   3   2  12         35.75         37.39         2.65 o                         
   4   2  12          1.43          0.75         0.99 o                         
  -2   3  12         57.71         56.26         2.99 o                         
  -1   3  12         53.83         60.19         3.25 o                         
   0   3  12         13.08         10.45         1.64 o                         
   1   3  12        101.17        104.02         3.99 o                         
   2   3  12          3.89          3.25         1.46 o                         
   3   3  12          2.88          2.43         1.12 o                         
   4   3  12         80.18         83.23         3.25 o                         
  -2   4  12          2.65          2.16         1.03 o                         
  -1   4  12          7.62          8.05         1.41 o                         
   0   4  12          1.76          2.20         1.08 o                         
   1   4  12         44.94         43.00         3.66 o                         
   2   4  12        172.46        171.12         7.65 o                         
   3   4  12         27.02         25.20         2.08 o                         
   4   4  12         36.26         33.78         2.01 o                         
  -2   5  12         78.84         64.68         5.20 o                         
  -1   5  12         47.67         53.51         2.31 o                         
   0   5  12        183.60        197.02        10.05 o                         
   1   5  12        133.07        128.06         5.29 o                         
   2   5  12         39.03         33.79         5.20 o                         
   3   5  12         14.17         18.45         2.86 o                         
   4   5  12          9.79          6.14         1.45 o                         
  -1   6  12         16.56         17.32         3.65 o                         
   0   6  12        150.70        155.77         5.72 o                         
   1   6  12         73.21         74.03         4.26 o                         
   2   6  12         48.62         53.19         4.17 o                         
   3   6  12         50.40         50.88         3.31 o                         
   0   7  12         29.48         26.61         2.33 o                         
   1   7  12         63.17         56.59         2.72 o                         
   2   7  12         89.29         89.07         5.02 o                         
   1   8  12         26.99         20.33         2.15 o                         
  -1  -2  13         32.66         36.02         2.50 o                         
   0  -2  13        156.71        163.14         6.89 o                         
   1  -2  13         23.73         20.93         2.35 o                         
   2  -2  13         12.25         14.50         1.44 o                         
  -2  -1  13         20.28         19.88         2.57 o                         
  -1  -1  13        115.97        124.42         6.52 o                         
   0  -1  13         18.79         10.86         1.86 o                         
   1  -1  13         24.76         25.04         2.51 o                         
   2  -1  13          4.76          4.72         0.91 o                         
  -2   0  13        164.44        170.20         7.78 o                         
  -1   0  13          6.92          4.00         2.18 o                         
   0   0  13         12.28          9.73         1.48 o                         
   1   0  13          8.08          7.85         1.67 o                         
   2   0  13         51.40         47.87         3.65 o                         
   3   0  13         12.42         12.83         2.72 o                         
  -2   1  13         64.22         74.25         4.49 o                         
  -1   1  13         92.18        107.47         6.82 o                         
   0   1  13         92.27         88.57         3.73 o                         
   1   1  13         17.94         12.43         1.72 o                         
   2   1  13         29.16         24.60         4.41 o                         
   3   1  13         17.18         15.68         1.79 o                         
  -2   2  13          3.28          4.41         1.45 o                         
  -1   2  13        132.23        138.83         7.84 o                         
   0   2  13         78.27         81.83         4.52 o                         
   1   2  13         26.33         22.42         2.08 o                         
   2   2  13         42.89         43.12         2.57 o                         
   3   2  13          0.29          0.68         0.96 o                         
  -2   3  13         14.74         12.58         1.12 o                         
  -1   3  13        131.07        127.98         8.34 o                         
   0   3  13         93.19        102.34         5.02 o                         
   1   3  13         16.93         15.05         1.65 o                         
   2   3  13         43.32         43.92         2.67 o                         
   3   3  13         52.67         52.80         5.77 o                         
  -1   4  13         31.51         34.72         2.81 o                         
   0   4  13         57.81         66.20         4.75 o                         
   1   4  13         88.62         97.52         5.01 o                         
   2   4  13          3.76          3.00         1.62 o                         
   3   4  13         28.80         25.72         1.75 o                         
   0   5  13         18.88         20.81         2.57 o                         
   1   5  13         27.90         29.60         3.98 o                         
   2   5  13         12.50         15.55         3.11 o                         
   3   5  13          9.46          8.27         1.57 o                         
   0   6  13          9.08          3.89         2.29 o                         
   1   6  13         52.29         50.71         5.07 o                         
   2   6  13         19.26         20.59         1.45 o                         
   1   7  13         17.31         14.14         1.76 o                         
   0  -1  14          4.10          3.13         0.86 o                         
   1  -1  14         28.27         25.74         2.27 o                         
   0   0  14         35.01         37.31         2.22 o                         
   1   0  14         21.04         17.69         1.92 o                         
   2   0  14         45.55         44.08         3.26 o                         
  -1   1  14          3.99          1.97         1.20 o                         
   0   1  14         16.66         16.28         3.20 o                         
   1   1  14          7.97          7.09         1.18 o                         
   2   1  14          6.63          5.84         1.06 o                         
  -1   2  14         14.43          8.49         1.82 o                         
   0   2  14         30.22         37.29         3.38 o                         
   1   2  14          0.59          0.95         1.09 o                         
   2   2  14         10.61          7.36         1.47 o                         
  -1   3  14         17.12         16.70         2.18 o                         
   0   3  14         76.82         80.40         5.29 o                         
   1   3  14         29.96         32.36         2.89 o                         
   2   3  14          3.29          3.37         1.05 o                         
   0   4  14         14.35         14.92         1.91 o                         
   1   4  14        112.04        119.88         7.06 o                         
   2   4  14         86.11         90.80         4.33 o                         
   0   5  14         23.57         24.40         1.70 o                         
   1   5  14        210.57        227.91        10.23 o                         
   2   5  14         24.86         21.50         3.35 o                         
                                                                                
